# Supplementary material for: A Novel Mutation in Cse1l Disrupts Brain and Eye Development with Specific Effects on Pax6 Expression
Source: J Dev Biol. 2021 Jul 7;9(3):27. doi: 10.3390/jdb9030027 (PMC8293161; doi:10.3390/jdb9030027)
Supplement: Supplementary file 1 [file jdb-09-00027-s001.zip]

Archive with 3 entries (3 files):
- jdb-1225196 - supplementary/jdb-1225196 - Supplementary Figures.pdf
- jdb-1225196 - supplementary/jdb-1225196 -Table S1 anteater exome analysis.xlsx
- jdb-1225196 - supplementary/jdb-1225196 -Table S2 Anteater RNA Seq.xlsx
