# Supplementary material for: A Novel Mutation in Cse1l Disrupts Brain and Eye Development with Specific Effects on Pax6 Expression
Source: J Dev Biol. 2021 Jul 7;9(3):27. doi: 10.3390/jdb9030027 (PMC8293161; doi:10.3390/jdb9030027)
Supplement: Supplementary file 1 [file jdb-09-00027-s001.zip › jdb-1225196 - supplementary/jdb-1225196 -Table S1 anteater exome analysis.xlsx]

## Sheet: Sheet_1_Legend
Exome analysis of exome sequencing to identify Anteater ENU allele
Sheet 2	all variants in anteater mutants
	note that this is exported from a vcf file and code in column K is as follows
	0/0: wild-type
	0/1: heterozygous for variant allele 1
	1/1: homozygous for variant allele 1
Sheet 3	variants filtered as described in manuscript

## Sheet: Sheet_2_all_variants
Chromosome	Position	ID	Reference	Alternate	Highest Severity	Gene	Variant Function	Cdna Variation	Protein Variation	anteater	anteater Allele Depth	anteater Genotype Quality
chr1	6224597	.	GT	G	MODIFIER	Rb1cc1|Rb1cc1	intron_variant|intron_variant	uc007afr.2:c.369+118delT|uc011whx.1:c.138+118delT	|	0/1	3,4	47
chr1	6235747	.	ATT	AT,A	MODIFIER	Rb1cc1|Rb1cc1|Rb1cc1,Rb1cc1|Rb1cc1|Rb1cc1	intron_variant|intron_variant|intron_variant,intron_variant|intron_variant|intron_variant	uc007afr.2:c.1686+9delT|uc011whx.1:c.1341+9delT|uc007afs.1:c.660+9delT,uc007afr.2:c.1686+8_1686+9delTT|uc011whx.1:c.1341+8_1341+9delTT|uc007afs.1:c.660+8_660+9delTT	||,||	0/1	167,9,28	99
chr1	6845333	.	TA	T	MODIFIER	St18|St18|St18|St18|St18	intron_variant|intron_variant|intron_variant|intron_variant|intron_variant	uc007afw.1:c.2750-116delA|uc007afx.1:c.2750-116delA|uc007afy.1:c.2750-116delA|uc007afz.1:c.2750-116delA|uc007aga.1:c.2750-116delA	||||	0/1	13,15	82
chr1	8352821	.	A	G	MODIFIER	Sntg1|Sntg1|Sntg1|Sntg1|Sntg1	three_prime_utr_variant|three_prime_utr_variant|three_prime_utr_variant|three_prime_utr_variant|nc_transcript_variant	uc007agg.1:c.*735T>C|uc007agh.1:c.*735T>C|uc007agi.1:c.*735T>C|uc007agj.1:c.*735T>C|uc011whz.1:n.3846T>C	||||	0/1	149,74	99
chr1	8667229	.	CAA	C,CA	MODIFIER	Sntg1|Sntg1|Sntg1|Sntg1,Sntg1|Sntg1|Sntg1|Sntg1	intron_variant|intron_variant|intron_variant|intron_variant,intron_variant|intron_variant|intron_variant|intron_variant	uc007agh.1:c.363+657_363+658delTT|uc007agi.1:c.390+657_390+658delTT|uc007agj.1:c.363+657_363+658delTT|uc011whz.1:n.2134+657_2134+658delTT,uc007agh.1:c.363+657delT|uc007agi.1:c.390+657delT|uc007agj.1:c.363+657delT|uc011whz.1:n.2134+657delT	|||,|||	0/2	167,8,54	58
chr1	8672510	.	CCT	C	MODIFIER	Sntg1|Sntg1|Sntg1|Sntg1	intron_variant|intron_variant|intron_variant|intron_variant	uc007agh.1:c.163-402_163-401delAG|uc007agi.1:c.193-402_193-401delAG|uc007agj.1:c.163-402_163-401delAG|uc011whz.1:n.1934-402_1934-401delAG	|||	0/1	9,1	42
chr1	9536234	rs31477593	T	G	LOW	Rrs1	synonymous_variant	uc007agk.2:c.630T>G	NP_067486:p.(=)	0/1	41,15	24
chr1	9539900	rs30849892	T	C	MODIFIER	Adhfe1|Adhfe1|Adhfe1	intron_variant|intron_variant|intron_variant	uc011wic.1:n.107-88T>C|uc007agl.2:c.60-88T>C|uc007agm.2:c.-38-88T>C	||	0/1	11,6	48
chr1	9553569	.	AT	A	MODIFIER	Adhfe1|2610203C22Rik|Adhfe1|Adhfe1	intron_variant|intron_variant|intron_variant|intron_variant	uc011wic.1:n.1028-20delT|uc007agn.2:n.299+334delA|uc007agl.2:c.981-20delT|uc007agm.2:c.843-20delT	|||	0/1	15,3	11
chr1	9566653	.	CA	C	MODIFIER	Adhfe1|2610203C22Rik|Adhfe1|Adhfe1	intron_variant|intron_variant|three_prime_utr_variant|three_prime_utr_variant	uc011wic.1:n.1640+104delA|uc007agn.2:n.251-12702delT|uc007agl.2:c.*299delA|uc007agm.2:c.*299delA	|||	0/1	29,5	42
chr1	9621041	.	TTC	T	MODIFIER	2610203C22Rik|2610203C22Rik	intron_variant|intron_variant	uc007agn.2:n.32+99_32+100delGA|uc007ago.2:n.32+99_32+100delGA	|	2021-01-01	0,3	3
chr1	9675972	.	CTT	C,CT	MODIFIER	Mybl1,Mybl1	intron_variant,intron_variant	uc007agq.1:c.513-83_513-82delAA,uc007agq.1:c.513-83delA	,	0/2	14,11,15	99
chr1	9682938	.	CT	C	MODIFIER	Mybl1	intron_variant	uc007agq.1:c.127-69delA		0/1	11,3	49
chr1	9710769	.	AT	A	MODIFIER	AK031819	nc_transcript_variant	uc007agr.1:n.3649delA		0/1	127,60	99
chr1	9710979	.	GAAA	GAA,GA,G	MODIFIER	AK031819,AK031819,AK031819	nc_transcript_variant,nc_transcript_variant,nc_transcript_variant	uc007agr.1:n.3437delT,uc007agr.1:n.3437_3438delTT,uc007agr.1:n.3437_3439delTTT	,,	0/1	42,6,1,28	99
chr1	9858440	.	CTT	C,CT	MODIFIER	Sgk3|Sgk3|Cisk|Sgk3|Sgk3|Sgk3,Sgk3|Sgk3|Cisk|Sgk3|Sgk3|Sgk3	intron_variant|intron_variant|intron_variant|intron_variant|intron_variant|intron_variant,intron_variant|intron_variant|intron_variant|intron_variant|intron_variant|intron_variant	uc007agu.1:c.97-23_97-22delTT|uc007agv.1:c.97-23_97-22delTT|uc011wid.1:n.443-23_443-22delTT|uc007agw.1:c.-327-23_-327-22delTT|uc007agx.1:c.97-23_97-22delTT|uc007agy.1:c.79-23_79-22delTT,uc007agu.1:c.97-22delT|uc007agv.1:c.97-22delT|uc011wid.1:n.443-22delT|uc007agw.1:c.-327-22delT|uc007agx.1:c.97-22delT|uc007agy.1:c.79-22delT	|||||,|||||	0/1	48,16,10	99
chr1	10080146	.	CT	C	MODIFIER	Cspp1|Cspp1	intron_variant|intron_variant	uc007ahi.1:c.1611-122delT|uc011wih.1:c.1599-122delT	|	0/1	17,17	99
chr1	11055842	.	C	A	MODIFIER	Prex2	intron_variant	uc007ahs.2:c.190-33C>A		0/1	72,28	99
chr1	11146447	.	CT	C,CTT,CTTT	MODIFIER	Prex2|Prex2,Prex2|Prex2,Prex2|Prex2	intron_variant|intron_variant,intron_variant|intron_variant,intron_variant|intron_variant	uc007ahs.2:c.2344+9delT|uc007ahu.1:c.490+9delT,uc007ahs.2:c.2344+9_2344+10insT|uc007ahu.1:c.490+9_490+10insT,uc007ahs.2:c.2344+9_2344+10insTT|uc007ahu.1:c.490+9_490+10insTT	|,|,|	0/1	17,0,11,0	12
chr1	11587239	.	GTT	G,GT	MODIFIER	A830018L16Rik|A830018L16Rik|A830018L16Rik|A830018L16Rik|A830018L16Rik|A830018L16Rik,A830018L16Rik|A830018L16Rik|A830018L16Rik|A830018L16Rik|A830018L16Rik|A830018L16Rik	three_prime_utr_variant|three_prime_utr_variant|intron_variant|intron_variant|intron_variant|intron_variant,three_prime_utr_variant|three_prime_utr_variant|intron_variant|intron_variant|intron_variant|intron_variant	uc007ahy.2:c.*175_*176delTT|uc007ahw.2:c.*825_*826delTT|uc007ahx.2:c.847+842_847+843delTT|uc011wij.1:c.847+842_847+843delTT|uc011wik.1:c.847+842_847+843delTT|uc007ahz.1:c.160+842_160+843delTT,uc007ahy.2:c.*176delT|uc007ahw.2:c.*826delT|uc007ahx.2:c.847+843delT|uc011wij.1:c.847+843delT|uc011wik.1:c.847+843delT|uc007ahz.1:c.160+843delT	|||||,|||||	0/2	30,2,6	75
chr1	12826428	.	A	AC	MODIFIER	Sulf1|Sulf1|Sulf1	intron_variant|intron_variant|intron_variant	uc007aia.2:c.1594+18_1594+19insC|uc007aib.2:c.1594+18_1594+19insC|uc007aid.1:c.1594+18_1594+19insC	||	0/1	13,6	9
chr1	12871551	.	AGAGG	A	MODIFIER	Slco5a1|Slco5a1|Slco5a1|Slco5a1	intron_variant|intron_variant|intron_variant|intron_variant	uc007aif.1:c.1626-22_1626-19delCCTC|uc007aig.1:c.1427-22_1427-19delCCTC|uc007aih.1:c.*43-22_*43-19delCCTC|uc007aii.1:c.1626-22_1626-19delCCTC	|||	0/1	5,2	28
chr1	12871553	.	AGG	A	MODIFIER	Slco5a1|Slco5a1|Slco5a1|Slco5a1	intron_variant|intron_variant|intron_variant|intron_variant	uc007aif.1:c.1626-22_1626-21delCC|uc007aig.1:c.1427-22_1427-21delCC|uc007aih.1:c.*43-22_*43-21delCC|uc007aii.1:c.1626-22_1626-21delCC	|||	0/1	6,1	39
chr1	12934196	.	GGA	G	MODIFIER	Slco5a1|Slco5a1|Slco5a1|Slco5a1	intron_variant|intron_variant|intron_variant|intron_variant	uc007aif.1:c.917-5_917-4delTC|uc007aig.1:c.917-5_917-4delTC|uc007aih.1:c.917-5_917-4delTC|uc007aii.1:c.917-5_917-4delTC	|||	0/1	25,3	99
chr1	15797706	.	AT	A,ATT	MODIFIER	Terf1|Terf1|Terf1|Terf1,Terf1|Terf1|Terf1|Terf1	intron_variant|intron_variant|intron_variant|intron_variant,intron_variant|intron_variant|intron_variant|intron_variant	uc007ajf.1:c.281-15delT|uc007ajg.1:c.281-15delT|uc007ajh.1:c.281-15delT|uc007aji.1:c.281-15delT,uc007ajf.1:c.281-15_281-14insT|uc007ajg.1:c.281-15_281-14insT|uc007ajh.1:c.281-15_281-14insT|uc007aji.1:c.281-15_281-14insT	|||,|||	0/1	19,5,7	41
chr1	15828158	.	GA	GAA,G	MODIFIER	Terf1|Terf1,Terf1|Terf1	intron_variant|intron_variant,intron_variant|intron_variant	uc007ajh.1:c.998-104_998-103insA|uc007aji.1:c.911-104_911-103insA,uc007ajh.1:c.998-104delA|uc007aji.1:c.911-104delA	|,|	0/2	5,2,10	1
chr1	16635643	.	ACT	A	MODIFIER	Tceb1|Tceb1	intron_variant|intron_variant	uc007ajv.1:c.148+122_148+123delAG|uc007ajw.1:c.148+122_148+123delAG	|	0/1	2,4	6
chr1	19199320	.	C	T	LOW	Tcfap2b|Tcfap2b	synonymous_variant|synonymous_variant	uc007akq.1:c.39C>T|uc007akr.1:c.72C>T	Q8CE69:p.(=)|Q61313:p.(=)	0/1	17,4	42
chr1	20278351	.	TA	T	MODIFIER	Pkhd1	intron_variant	uc007akv.1:c.8090-10delT		0/1	8,5	86
chr1	20492943	.	GT	G	MODIFIER	Pkhd1	intron_variant	uc007akv.1:c.5739+79delA		0/1	13,4	82
chr1	20537238	.	CA	C	MODIFIER	Pkhd1	intron_variant	uc007akv.1:c.3091+111delT		0/1	8,4	23
chr1	20557060	.	GAA	GA,G	MODIFIER	Pkhd1,Pkhd1	intron_variant,intron_variant	uc007akv.1:c.1113-109delT,uc007akv.1:c.1113-109_1113-108delTT	,	0/1	4,0,3	11
chr1	20769682	.	TC	T	MODIFIER	Il17f	intron_variant	uc007ala.1:c.28-91delG		0/1	6,5	23
chr1	20924749	rs3662964	T	C	LOW	Paqr8|Paqr8	synonymous_variant|synonymous_variant	uc007ald.1:c.45T>C|uc007ale.1:c.45T>C	Q80ZE5:p.(=)|Q80ZE5:p.(=)	0/1	7,1	9
chr1	20986522	.	GAA	GA	MODIFIER		intergenic_variant			0/1	99,56	99
chr1	20988513	.	TA	T,TAA	MODIFIER	,	intergenic_variant,intergenic_variant	,	,	0/1	24,2,6	47
chr1	21230771	.	TTC	T,TTCTC	MODIFIER	Gsta3|Gsta3,Gsta3|Gsta3	intron_variant|intron_variant,intron_variant|intron_variant	uc007alk.1:c.-117+32_-117+33delTC|uc007all.1:c.-22+32_-22+33delTC,uc007alk.1:c.-117+33_-117+34insTC|uc007all.1:c.-22+33_-22+34insTC	|,|	0/1	33,9,1	99
chr1	21390038	.	TCCC	T,TC,TCC	MODIFIER	Kcnq5|Kcnq5,Kcnq5|Kcnq5,Kcnq5|Kcnq5	three_prime_utr_variant|three_prime_utr_variant,three_prime_utr_variant|three_prime_utr_variant,three_prime_utr_variant|three_prime_utr_variant	uc011wio.1:c.*2203_*2205delGGG|uc007alq.2:c.*2203_*2205delGGG,uc011wio.1:c.*2203_*2204delGG|uc007alq.2:c.*2203_*2204delGG,uc011wio.1:c.*2203delG|uc007alq.2:c.*2203delG	|,|,|	0/3	23,1,2,13	21
chr1	21447445	.	AG	A	MODIFIER	Kcnq5|Kcnq5|Kcnq5	intron_variant|intron_variant|intron_variant	uc011wio.1:c.1528+39delC|uc007alq.2:c.1471+39delC|uc009uzv.1:c.190+39delC	||	0/1	6,6	1
chr1	21447452	.	AG	A	MODIFIER	Kcnq5|Kcnq5|Kcnq5	intron_variant|intron_variant|intron_variant	uc011wio.1:c.1528+32delC|uc007alq.2:c.1471+32delC|uc009uzv.1:c.190+32delC	||	0/1	10,6	7
chr1	21456290	.	GAA	GA	MODIFIER	Kcnq5|Kcnq5|Kcnq5	intron_variant|intron_variant|intron_variant	uc011wio.1:c.1250+172delT|uc007alq.2:c.1250+172delT|uc009uzv.1:c.-32+3259delT	||	0/1	35,20	99
chr1	21525035	.	AAG	A	MODIFIER	Kcnq5|Kcnq5	intron_variant|intron_variant	uc011wio.1:c.619+105_619+106delCT|uc007alq.2:c.619+105_619+106delCT	|	0/1	3,3	24
chr1	22287124	.	CT	C,CTTT	MODIFIER	Rims1|Rims1|Rims1|Rims1|Rims1|Rims1,Rims1|Rims1|Rims1|Rims1|Rims1|Rims1	intron_variant|intron_variant|intron_variant|intron_variant|intron_variant|intron_variant,intron_variant|intron_variant|intron_variant|intron_variant|intron_variant|intron_variant	uc007alr.1:c.-53-48delA|uc007als.1:c.3350-48delA|uc007alt.1:c.3266-48delA|uc007alu.1:c.3083-48delA|uc007alv.1:c.3011-48delA|uc007alw.1:c.2858-48delA,uc007alr.1:c.-53-49_-53-48insAA|uc007als.1:c.3350-49_3350-48insAA|uc007alt.1:c.3266-49_3266-48insAA|uc007alu.1:c.3083-49_3083-48insAA|uc007alv.1:c.3011-49_3011-48insAA|uc007alw.1:c.2858-49_2858-48insAA	|||||,|||||	0/1	14,6,4	35
chr1	22336705	.	AT	A	MODIFIER	Rims1|Rims1|Rims1|Rims1|Rims1	intron_variant|intron_variant|intron_variant|intron_variant|intron_variant	uc007als.1:c.3114-97delA|uc007alt.1:c.3030-97delA|uc007alu.1:c.2847-97delA|uc007alv.1:c.2775-97delA|uc007alw.1:c.2622-97delA	||||	0/1	9,3	5
chr1	24050933	.	TA	T	MODIFIER	Fam135a	intron_variant	uc007aml.2:c.1029+19delT		0/1	16,9	31
chr1	24202338	.	A	C	MODIFIER	Col9a1|Col9a1	intron_variant|intron_variant	uc007amo.2:c.781-18A>C|uc007amp.2:c.78+42A>C	|	0/1	43,18	99
chr1	25886495	.	GA	G	MODIFIER	Bai3	five_prime_utr_variant	uc011wis.1:c.-205delT		0/1	7,1	30
chr1	26743989	.	TA	T,TAA	MODIFIER	4931408C20Rik,4931408C20Rik	intron_variant,intron_variant	uc007amz.2:c.186+96delT,uc007amz.2:c.186+95_186+96insT	,	0/1	76,0,15	99
chr1	30919805	.	TA	T,TTAA	MODIFIER	Phf3|Phf3|Phf3,Phf3|Phf3|Phf3	intron_variant|intron_variant|intron_variant,intron_variant|intron_variant|intron_variant	uc007ane.1:c.244+26delT|uc007anf.1:c.-5+10617delT|uc007ang.1:c.-5+10617delT,uc007ane.1:c.244+26delTinsTTA|uc007anf.1:c.-5+10617delTinsTTA|uc007ang.1:c.-5+10617delTinsTTA	||,||	0/1	34,28,1	99
chr1	31003070	.	GA	G	MODIFIER	Ptp4a1|Ptp4a1	five_prime_utr_variant|five_prime_utr_variant	uc007anh.1:c.-84delT|uc007ani.1:c.-84delT	|	0/1	1,3	5
chr1	32471949	.	TG	T	MODIFIER	Khdrbs2	intron_variant	uc007anp.1:c.483+88delG		0/1	25,19	78
chr1	33568799	.	A	T	MODIFIER	Prim2|Prim2	intron_variant|intron_variant	uc007anq.1:c.1020+62T>A|uc007anr.1:c.159+62T>A	|	0/1	7,3	45
chr1	33854038	.	CAAAA	CAAA	MODIFIER	Zfp451|Znf451	intron_variant|intron_variant	uc007anz.1:c.186+8142delT|uc007aoa.1:c.-60+8142delT	|	0/1	14,7	62
chr1	34259193	.	CG	C	MODIFIER	Dst|Dst	intron_variant|intron_variant	uc007aoi.1:c.11887-96delG|uc007aoj.1:c.5845-96delG	|	0/1	6,3	18
chr1	34274620	.	GT	G	MODIFIER	Dst|Dst|Bpag1	intron_variant|intron_variant|intron_variant	uc007aoi.1:c.13166-34delT|uc007aoj.1:c.7124-34delT|uc007aom.1:c.-86-34delT	||	0/1	18,20	79
chr1	34276217	.	GTT	GT	MODIFIER	Dst|Dst|Bpag1	intron_variant|intron_variant|intron_variant	uc007aoi.1:c.13471-22delT|uc007aoj.1:c.7429-22delT|uc007aom.1:c.220-22delT	||	0/1	100,53	99
chr1	34353498	.	TGA	T	MODIFIER	Dst|Dst|Bpag1|Bpag1	intron_variant|intron_variant|intron_variant|intron_variant	uc007aoi.1:c.21385-88_21385-87delGA|uc007aoj.1:c.15343-88_15343-87delGA|uc007aoo.1:c.1233+1118_1233+1119delGA|uc007aop.1:c.682-88_682-87delGA	|||	0/1	13,7	87
chr1	34529541	.	TC	T	MODIFIER	Ptpn18	intron_variant	uc007aos.1:c.1014-66delC		0/1	10,2	94
chr1	34872380	.	GCA	G	MODIFIER	Fam168b|Fam168b|Fam168b	three_prime_utr_variant|three_prime_utr_variant|three_prime_utr_variant	uc011wje.1:c.*1885_*1886delTG|uc007apj.2:c.*1885_*1886delTG|uc011wjf.1:c.*1885_*1886delTG	||	0/1	24,4	99
chr1	36233656	.	CAA	C,CA	MODIFIER	Uggt1|Uggt1,Uggt1|Uggt1	intron_variant|intron_variant,intron_variant|intron_variant	uc007app.2:c.2237-14_2237-13delTT|uc007apq.2:c.1295-486_1295-485delTT,uc007app.2:c.2237-14delT|uc007apq.2:c.1295-486delT	|,|	0/2	57,18,26	99
chr1	36325642	.	GCA	G	MODIFIER	Neurl3	intron_variant	uc007aps.1:c.518-90_518-89delTG		0/1	6,6	12
chr1	36563794	.	TA	T	MODIFIER	Cnnm4	three_prime_utr_variant	uc007aqg.2:c.*344delA		0/1	164,45	13
chr1	36584370	.	CT	C	MODIFIER	Cnnm3|Cnnm3|Cnnm3|Acdp3	three_prime_utr_variant|three_prime_utr_variant|three_prime_utr_variant|nc_transcript_variant	uc007aqi.1:c.*2410delT|uc007aqj.1:c.*2296delT|uc007aqk.1:c.*2296delT|uc011wjk.1:n.3025delT	|||	0/1	94,45	99
chr1	36606032	.	AACAC	AAC,A	MODIFIER	Sema4c|Sema4c,Sema4c|Sema4c	three_prime_utr_variant|three_prime_utr_variant,three_prime_utr_variant|three_prime_utr_variant	uc007aqq.2:c.*348_*349delGT|uc007aqr.2:c.*348_*349delGT,uc007aqq.2:c.*348_*351delGTGT|uc007aqr.2:c.*348_*351delGTGT	|,|	0/1	30,3,10	99
chr1	36606351	.	AC	A	MODIFIER	Sema4c|Sema4c	three_prime_utr_variant|three_prime_utr_variant	uc007aqq.2:c.*32delG|uc007aqr.2:c.*32delG	|	0/1	19,3	99
chr1	36750258	.	C	CT	MODIFIER		intergenic_variant			0/1	7,2	33
chr1	36759193	.	TACACACACACACAC	T,TACACACAC	MODIFIER	Actr1b,Actr1b	intron_variant,intron_variant	uc007aqx.1:c.315+113_315+126del,uc007aqx.1:c.315+113_315+118delGTGTGT	,	0/2	4,1,0	27
chr1	36838319	.	GC	G	MODIFIER	Zap70|Zap70|Zap70	intron_variant|intron_variant|intron_variant	uc007aqz.1:c.1733+17delC|uc007ara.1:c.809+17delC|uc007arb.1:c.590+17delC	||	0/1	2,2	65
chr1	36890301	.	ATG	A,ATGTG	MODIFIER	Tmem131,Tmem131	intron_variant,intron_variant	uc007ard.1:c.1068+38_1068+39delCA,uc007ard.1:c.1068+37_1068+38insCA	,	0/1	22,2,5	99
chr1	37221329	.	TC	TCC	MODIFIER	4921511C04Rik	intron_variant	uc011wjp.1:n.120-15_120-14insC		0/1	19,11	99
chr1	37275212	.	CAGAG	C	MODIFIER		intergenic_variant			0/1	56,3	22
chr1	37474793	.	GCA	G	MODIFIER	6330578E17Rik	three_prime_utr_variant	uc007aro.2:c.*2636_*2637delTG		0/1	7,1	12
chr1	37474829	.	TCA	T	MODIFIER	6330578E17Rik	three_prime_utr_variant	uc007aro.2:c.*2600_*2601delTG		0/1	5,1	68
chr1	37485345	.	GTT	GT	MODIFIER	6330578E17Rik	intron_variant	uc007aro.2:c.100-77delA		0/1	7,3	87
chr1	37939619	.	TGG	T	MODIFIER	Mitd1	intron_variant	uc007asi.1:c.254-78_254-77delCC		0/1	3,1	25
chr1	37947282	.	CAA	CA	MODIFIER		intergenic_variant			0/1	28,14	99
chr1	38006533	.	GTTT	GTT,G	MODIFIER	Lyg1,Lyg1	intron_variant,intron_variant	uc007asl.1:c.342+105delA,uc007asl.1:c.342+105_342+107delAAA	,	0/1	11,0,9	48
chr1	38040674	.	GGT	G	MODIFIER		intergenic_variant			0/1	11,4	59
chr1	38243855	.	TA	T,TAA,TAAAA	MODIFIER	Aff3,Aff3,Aff3	intron_variant,intron_variant,intron_variant	uc007ass.2:c.3126-4delT,uc007ass.2:c.3126-5_3126-4insT,uc007ass.2:c.3126-5_3126-4insTTT	,,	0/1	26,0,1,19	12
chr1	38377019	.	CA	C	MODIFIER	Aff3|Aff3|Aff3	intron_variant|intron_variant|intron_variant	uc007ass.2:c.1040-12delT|uc007ast.1:c.476-12delT|uc007asu.1:c.1115-12delT	||	0/1	42,12	37
chr1	39608776	.	GCT	G	MODIFIER	Rnf149|AK040602	three_prime_utr_variant|nc_transcript_variant	uc007atl.2:c.*539_*540delAG|uc007atk.1:n.70_71delAG	|	0/1	17,8	99
chr1	39775170	.	GA	GAA,G	MODIFIER	Rfx8,Rfx8	intron_variant,intron_variant	uc007atn.2:c.189+91_189+92insT,uc007atn.2:c.189+92delT	,	0/2	7,1,4	11
chr1	39777874	.	T	C	MODIFIER		intergenic_variant			2014-01-01	0,6	12
chr1	40066809	.	TAC	T,TACACAC,TACAC	MODIFIER	Map4k4|Map4k4|Map4k4|Map4k4|Map4k4,Map4k4|Map4k4|Map4k4|Map4k4|Map4k4,Map4k4|Map4k4|Map4k4|Map4k4|Map4k4	intron_variant|intron_variant|intron_variant|intron_variant|intron_variant,intron_variant|intron_variant|intron_variant|intron_variant|intron_variant,intron_variant|intron_variant|intron_variant|intron_variant|intron_variant	uc007atr.1:c.2381+102_2381+103delAC|uc007ats.1:c.2474+102_2474+103delAC|uc011wjv.1:c.2543+102_2543+103delAC|uc011wjw.1:c.2150+102_2150+103delAC|uc011wjx.1:c.2303+102_2303+103delAC,uc007atr.1:c.2381+103_2381+104insACAC|uc007ats.1:c.2474+103_2474+104insACAC|uc011wjv.1:c.2543+103_2543+104insACAC|uc011wjw.1:c.2150+103_2150+104insACAC|uc011wjx.1:c.2303+103_2303+104insACAC,uc007atr.1:c.2381+103_2381+10…	||||,||||,||||	0/1	3,0,0,2	31
chr1	40076307	.	GT	GTT,G	MODIFIER	Map4k4|Map4k4|Map4k4|Map4k4|Map4k4,Map4k4|Map4k4|Map4k4|Map4k4|Map4k4	intron_variant|intron_variant|intron_variant|intron_variant|intron_variant,intron_variant|intron_variant|intron_variant|intron_variant|intron_variant	uc007atr.1:c.2936-81_2936-80insT|uc007ats.1:c.3221-81_3221-80insT|uc011wjv.1:c.3098-81_3098-80insT|uc011wjw.1:c.2897-81_2897-80insT|uc011wjx.1:c.2858-81_2858-80insT,uc007atr.1:c.2936-81delT|uc007ats.1:c.3221-81delT|uc011wjv.1:c.3098-81delT|uc011wjw.1:c.2897-81delT|uc011wjx.1:c.2858-81delT	||||,||||	0/2	17,0,3	66
chr1	40402814	.	GC	G	MODIFIER	Il1rl2|Il1rl2	intron_variant|intron_variant	uc007atx.1:c.733+93delC|uc007aty.1:c.733+93delC	|	0/1	2,1	21
chr1	43113628	.	CA	C	MODIFIER	Tgfbrap1|Tgfbrap1|Tgfbrap1	intron_variant|intron_variant|intron_variant	uc007ave.1:c.1522-29delT|uc007avf.1:c.1522-29delT|uc007avg.1:c.262-29delT	||	0/1	14,6	77
chr1	43626685	.	CT	C	MODIFIER	Nck2	three_prime_utr_variant	uc007avo.2:c.*499delT		0/1	26,18	99
chr1	43807004	.	TAA	T,TA	MODIFIER	,	intergenic_variant,intergenic_variant	,	,	0/2	38,1,8	74
chr1	44058353	.	C	CG	MODIFIER	Tpp2|Tpp2	intron_variant|intron_variant	uc007avs.1:c.3699+70_3699+71insG|uc007avt.1:c.3660+70_3660+71insG	|	0/1	23,21	64
chr1	44067338	.	GT	G	MODIFIER	A530098C11Rik	intron_variant	uc007avv.1:c.352+38delA		0/1	43,34	99
chr1	44148065	.	CAAA	CAA,CA	MODIFIER	1700029F09Rik|1700029F09Rik|1700029F09Rik|1700029F09Rik,1700029F09Rik|1700029F09Rik|1700029F09Rik|1700029F09Rik	intron_variant|intron_variant|intron_variant|intron_variant,intron_variant|intron_variant|intron_variant|intron_variant	uc007avx.2:c.246+138delT|uc007avy.2:c.246+138delT|uc007avz.2:c.246+138delT|uc007awa.2:c.246+138delT,uc007avx.2:c.246+138_246+139delTT|uc007avy.2:c.246+138_246+139delTT|uc007avz.2:c.246+138_246+139delTT|uc007awa.2:c.246+138_246+139delTT	|||,|||	0/1	59,7,23	99
chr1	44148493	.	AAT	A	MODIFIER	1700029F09Rik|1700029F09Rik|1700029F09Rik|1700029F09Rik	intron_variant|intron_variant|intron_variant|intron_variant	uc007avx.2:c.16-59_16-58delAT|uc007avy.2:c.16-59_16-58delAT|uc007avz.2:c.16-59_16-58delAT|uc007awa.2:c.16-59_16-58delAT	|||	0/1	66,8	99
chr1	44232637	.	GTATA	GTA,G	MODIFIER	Ercc5|Ercc5|Ercc5,Ercc5|Ercc5|Ercc5	intron_variant|intron_variant|intron_variant,intron_variant|intron_variant|intron_variant	uc007awh.2:c.2027-44_2027-43delTA|uc007awi.2:c.2531-44_2531-43delTA|uc007awj.1:c.2027-44_2027-43delTA,uc007awh.2:c.2027-46_2027-43delTATA|uc007awi.2:c.2531-46_2531-43delTATA|uc007awj.1:c.2027-46_2027-43delTATA	||,||	0/1	82,1,12	99
chr1	44235954	.	TA	T,TAAA	MODIFIER	Ercc5,Ercc5	intron_variant,intron_variant	uc007awi.2:c.2877-37delA,uc007awi.2:c.2877-37_2877-36insAA	,	0/1	96,8,36	99
chr1	44237936	.	GA	G,GAAAA,GAAA	MODIFIER	Ercc5,Ercc5,Ercc5	three_prime_utr_variant,three_prime_utr_variant,three_prime_utr_variant	uc007awi.2:c.*10delA,uc007awi.2:c.*10_*11insAAA,uc007awi.2:c.*10_*11insAA	,,	0/1	140,12,0,29	99
chr1	44266902	rs46541480	A	G	MODIFIER	4832428D23Rik	intron_variant	uc007awk.1:c.331+107T>C		0/1	7,1	24
chr1	44765593	.	TA	T	MODIFIER	Gulp1|Gulp1|Gulp1	intron_variant|intron_variant|intron_variant	uc007awl.2:c.90+71delA|uc007awm.2:c.90+71delA|uc007awn.2:c.-415+19534delA	||	0/1	18,3	28
chr1	45397296	.	TG	T	MODIFIER	Col3a1	intron_variant	uc007awq.2:c.2604+144delG		0/1	13,9	84
chr1	45397543	.	GTT	G,GT	MODIFIER	Col3a1,Col3a1	intron_variant,intron_variant	uc007awq.2:c.2658+16_2658+17delTT,uc007awq.2:c.2658+17delT	,	0/2	17,3,7	12
chr1	45406432	.	GTT	G,GT	MODIFIER	Col3a1,Col3a1	three_prime_utr_variant,three_prime_utr_variant	uc007awq.2:c.*841_*842delTT,uc007awq.2:c.*842delT	,	0/2	29,3,14	48
chr1	45446150	.	AATAT	A	MODIFIER	Col5a2	intron_variant	uc007awr.1:c.3033+63_3033+66delATAT		0/1	1,1	99
chr1	45448483	.	GA	G	MODIFIER	Col5a2	intron_variant	uc007awr.1:c.2709+23delT		0/1	14,4	64
chr1	45464232	.	TAC	T	MODIFIER	Col5a2	intron_variant	uc007awr.1:c.1252-112_1252-111delGT		0/1	5,1	-
chr1	46704003	.	GA	G	MODIFIER		intergenic_variant			0/1	43,11	99
chr1	46807263	.	GA	G	MODIFIER		intergenic_variant			0/1	61,20	99
chr1	50969613	.	ATT	AT,A	MODIFIER	TMEFF2|AK020188,TMEFF2|AK020188	intron_variant|intron_variant,intron_variant|intron_variant	uc007axi.1:n.928-17delT|uc007axh.1:n.137-17delT,uc007axi.1:n.928-18_928-17delTT|uc007axh.1:n.137-18_137-17delTT	|,|	0/1	36,7,19	99
chr1	50995028	.	CT	C	MODIFIER	TMEFF2|Tmeff2	intron_variant|intron_variant	uc007axi.1:n.1941-28delT|uc007axj.1:c.283-28delT	|	0/1	7,4	88
chr1	51806623	.	CTT	C,CT	MODIFIER	Myo1b|Myo1b,Myo1b|Myo1b	three_prime_utr_variant|three_prime_utr_variant,three_prime_utr_variant|three_prime_utr_variant	uc007axs.2:c.*1392_*1393delAA|uc007axr.2:c.*1392_*1393delAA,uc007axs.2:c.*1392delA|uc007axr.2:c.*1392delA	|,|	0/2	124,7,40	99
chr1	51825971	.	ATG	A	MODIFIER	Myo1b|Myo1b|Myo1b	intron_variant|intron_variant|intron_variant	uc007axs.2:c.2296-39_2296-38delCA|uc007axr.2:c.2296-39_2296-38delCA|uc007axt.2:c.2296-39_2296-38delCA	||	2014-01-01	0,12	51
chr1	51850467	.	TA	T,TAA	MODIFIER	Myo1b|Myo1b|Myo1b,Myo1b|Myo1b|Myo1b	intron_variant|intron_variant|intron_variant,intron_variant|intron_variant|intron_variant	uc007axs.2:c.1185+16delT|uc007axr.2:c.1185+16delT|uc007axt.2:c.1185+16delT,uc007axs.2:c.1185+15_1185+16insT|uc007axr.2:c.1185+15_1185+16insT|uc007axt.2:c.1185+15_1185+16insT	||,||	0/1	18,1,7	35
chr1	52147419	.	C	CT	MODIFIER	Stat4|Stat4	intron_variant|intron_variant	uc011wkn.1:c.1252-6210_1252-6209insT|uc007axx.1:c.1252-6210_1252-6209insT	|	0/1	4,1	11
chr1	52158840	.	TA	T	MODIFIER	Stat4|Stat4	intron_variant|intron_variant	uc011wkn.1:c.1620+96delA|uc007axx.1:c.1620+96delA	|	0/1	9,12	99
chr1	52715424	.	GAAA	GAA	MODIFIER	Mfsd6	intron_variant	uc007ayl.2:c.2182-38delT		0/1	18,11	99
chr1	52848710	.	GA	G	MODIFIER	Inpp1	intron_variant	uc007ayo.2:c.467-5delT		0/1	69,52	99
chr1	52979409	.	CTT	CT	MODIFIER		intergenic_variant			0/1	142,48	99
chr1	53514395	.	TAC	T	MODIFIER		intergenic_variant			0/1	2,3	28
chr1	53680142	.	CA	C	MODIFIER		intergenic_variant			0/1	137,76	99
chr1	53980907	.	ACCCCC	ACCCC	MODIFIER	Hecw2	intron_variant	uc007azk.2:c.2357-74delG		0/1	3,4	11
chr1	54532604	.	CT	C	MODIFIER		intergenic_variant			0/1	181,55	99
chr1	54885316	.	GTT	GT	MODIFIER	Ankrd44|Ankrd44|Ankrd44	intron_variant|intron_variant|intron_variant	uc011wkz.1:c.111+138delA|uc007azu.2:c.111+138delA|uc007azv.2:c.111+138delA	||	0/1	2,2	21
chr1	55051312	.	TA	T	MODIFIER	Sf3b1	intron_variant	uc007azx.1:c.3135-8delT		0/1	112,45	99
chr1	55053557	.	TAA	TA	MODIFIER	Sf3b1	intron_variant	uc007azx.1:c.3013+102delT		0/1	15,11	22
chr1	55064635	.	CA	C	MODIFIER	Sf3b1|Sf3b1	intron_variant|intron_variant	uc007azx.1:c.667-75delT|uc007azy.1:c.229-75delT	|	0/1	7,2	8
chr1	55226953	.	TA	T	MODIFIER		intergenic_variant			0/1	56,17	31
chr1	56852486	.	GA	G	MODIFIER	Satb2|Satb2	three_prime_utr_variant|three_prime_utr_variant	uc007bas.1:c.*1140delT|uc011wlc.1:c.*1140delT	|	0/1	42,17	99
chr1	56853020	.	TAA	TA	MODIFIER	Satb2|Satb2	three_prime_utr_variant|three_prime_utr_variant	uc007bas.1:c.*605delT|uc011wlc.1:c.*605delT	|	0/1	103,35	99
chr1	56888582	.	TGG	T,TG	MODIFIER	Satb2|Satb2,Satb2|Satb2	intron_variant|intron_variant,intron_variant|intron_variant	uc007bas.1:c.1543-104_1543-103delCC|uc011wlc.1:c.1366-104_1366-103delCC,uc007bas.1:c.1543-104delC|uc011wlc.1:c.1366-104delC	|,|	0/2	11,0,4	2
chr1	57026759	.	GA	GAA,G	MODIFIER	Satb2|Satb2,Satb2|Satb2	intron_variant|intron_variant,intron_variant|intron_variant	uc007bas.1:c.-59-37_-59-36insT|uc011wlc.1:c.-59-37_-59-36insT,uc007bas.1:c.-59-36delT|uc011wlc.1:c.-59-36delT	|,|	0/2	29,0,11	99
chr1	57468477	.	TAA	TA	MODIFIER	9430016H08Rik	intron_variant	uc007bbc.2:c.523-88delA		0/1	49,19	99
chr1	57980106	.	AGT	A	MODIFIER	Spats2l|Spats2l	intron_variant|intron_variant	uc007bbd.2:c.849-103_849-102delGT|uc007bbe.2:c.789-103_789-102delGT	|	0/1	4,1	26
chr1	58082180	.	CT	C	MODIFIER	Sgol2|Sgol2	three_prime_utr_variant|three_prime_utr_variant	uc011wlj.1:c.*538delT|uc007bbk.2:c.*538delT	|	0/1	96,43	99
chr1	58111442	.	TTG	T	MODIFIER	Aox1	intron_variant	uc007bbl.1:c.496-49_496-48delTG		0/1	6,2	99
chr1	58152141	.	GTC	G	MODIFIER	Aox1	intron_variant	uc007bbl.1:c.3360+69_3360+70delTC		0/1	9,4	23
chr1	58152167	.	GTC	G	MODIFIER	Aox1	intron_variant	uc007bbl.1:c.3360+95_3360+96delTC		0/1	7,2	74
chr1	58284777	.	TTCTC	T,TTCTCTC,TTC	MODIFIER	Aox4,Aox4,Aox4	intron_variant,intron_variant,intron_variant	uc007bbo.1:c.508-138_508-135delTCTC,uc007bbo.1:c.508-135_508-134insTC,uc007bbo.1:c.508-136_508-135delTC	,,	0/2	8,4,4,6	8
chr1	58310239	.	CA	C	MODIFIER	Aox4	intron_variant	uc007bbo.1:c.2475-130delA		0/1	3,5	27
chr1	58314254	.	AAC	A	MODIFIER	Aox4	intron_variant	uc007bbo.1:c.3165+101_3165+102delAC		0/1	3,1	9
chr1	58320248	.	GTT	GT	MODIFIER	Aox4	intron_variant	uc007bbo.1:c.3422+11delT		0/1	56,28	99
chr1	58476846	.	CA	C	MODIFIER	Clk1|Clk1|Clk1	intron_variant|intron_variant|five_prime_utr_variant	uc007bbs.2:c.478+118delT|uc007bbt.2:c.-197-270delT|uc007bbu.2:c.-242delT	||	0/1	34,12	99
chr1	58487843	.	TAA	TA	MODIFIER	Ppil3|Ppil3|Ppil3	three_prime_utr_variant|three_prime_utr_variant|three_prime_utr_variant	uc007bbw.2:c.*203delT|uc007bbx.2:c.*203delT|uc007bbv.2:c.*203delT	||	0/1	12,4	99
chr1	58523005	.	AT	ATT	MODIFIER	Nif3l1|Orc2|Orc2|Orc2	intron_variant|intron_variant|intron_variant|intron_variant	uc007bca.1:c.946+8299_946+8300insT|uc007bcc.1:c.1382-50_1382-49insA|uc007bcd.1:c.1526-50_1526-49insA|uc007bce.1:c.1526-50_1526-49insA	|||	0/1	62,49	99
chr1	59108136	.	CA	C	MODIFIER	Als2cr11|Als2cr11	intron_variant|intron_variant	uc011wln.1:c.517-8delT|uc007bdc.1:c.1312-8delT	|	0/1	2,2	3
chr1	59124533	.	GAAA	GAA	MODIFIER	Als2cr11|Als2cr11	intron_variant|intron_variant	uc011wln.1:c.93+85delT|uc007bdc.1:c.888+85delT	|	0/1	21,19	99
chr1	59125575	.	GA	G	MODIFIER	Als2cr11|Als2cr11	intron_variant|intron_variant	uc011wln.1:c.-17-9delT|uc007bdc.1:c.775-5delT	|	0/1	130,33	99
chr1	59174752	.	AT	A	MODIFIER	Als2cr4|Als2cr4|Als2cr4	intron_variant|intron_variant|intron_variant	uc007bdd.1:c.65+66delA|uc007bde.1:c.95+66delA|uc007bdf.1:c.74+66delA	||	0/1	67,16	99
chr1	59185973	.	ACCCC	ACCC,A	MODIFIER	mDLG6A|Mpp4|Mpp4|Mpp4,mDLG6A|Mpp4|Mpp4|Mpp4	intron_variant|intron_variant|intron_variant|intron_variant,intron_variant|intron_variant|intron_variant|intron_variant	uc011wlo.1:n.1206-121delG|uc007bdh.1:c.1280-121delG|uc007bdi.2:c.1298-121delG|uc007bdg.2:c.1355-121delG,uc011wlo.1:n.1206-121_1206-118delGGGG|uc007bdh.1:c.1280-121_1280-118delGGGG|uc007bdi.2:c.1298-121_1298-118delGGGG|uc007bdg.2:c.1355-121_1355-118delGGGG	|||,|||	0/1	5,0,3	27
chr1	59203345	.	ATG	A,ATGTG	MODIFIER	Mpp4|Mpp4|Mpp4|Mpp4,Mpp4|Mpp4|Mpp4|Mpp4	intron_variant|intron_variant|intron_variant|intron_variant,intron_variant|intron_variant|intron_variant|intron_variant	uc007bdh.1:c.658-90_658-89delCA|uc007bdi.2:c.658-90_658-89delCA|uc007bdg.2:c.715-90_715-89delCA|uc007bdj.1:c.208-90_208-89delCA,uc007bdh.1:c.658-91_658-90insCA|uc007bdi.2:c.658-91_658-90insCA|uc007bdg.2:c.715-91_715-90insCA|uc007bdj.1:c.208-91_208-90insCA	|||,|||	0/1	9,0,2	1
chr1	59203487	.	TG	T	MODIFIER	Mpp4|Mpp4|Mpp4|Mpp4	intron_variant|intron_variant|intron_variant|intron_variant	uc007bdh.1:c.657+103delC|uc007bdi.2:c.657+103delC|uc007bdg.2:c.714+103delC|uc007bdj.1:c.207+103delC	|||	0/1	3,2	3
chr1	59203499	.	GT	G	MODIFIER	Mpp4|Mpp4|Mpp4|Mpp4	intron_variant|intron_variant|intron_variant|intron_variant	uc007bdh.1:c.657+91delA|uc007bdi.2:c.657+91delA|uc007bdg.2:c.714+91delA|uc007bdj.1:c.207+91delA	|||	0/1	5,2	15
chr1	59203783	.	TAA	T,TA	MODIFIER	Mpp4|Mpp4|Mpp4|Mpp4,Mpp4|Mpp4|Mpp4|Mpp4	intron_variant|intron_variant|intron_variant|intron_variant,intron_variant|intron_variant|intron_variant|intron_variant	uc007bdh.1:c.572-109_572-108delTT|uc007bdi.2:c.572-109_572-108delTT|uc007bdg.2:c.629-109_629-108delTT|uc007bdj.1:c.122-109_122-108delTT,uc007bdh.1:c.572-109delT|uc007bdi.2:c.572-109delT|uc007bdg.2:c.629-109delT|uc007bdj.1:c.122-109delT	|||,|||	0/2	5,1,3	39
chr1	59223936	.	GGGAA	G	MODIFIER	Als2|Als2|Als2	intron_variant|intron_variant|intron_variant	uc011wlp.1:c.4917+87_4917+90delTTCC|uc007bdm.2:c.4917+87_4917+90delTTCC|uc007bdl.2:c.1722+87_1722+90delTTCC	||	0/1	11,2	42
chr1	59271825	.	GA	G	MODIFIER	Als2|Als2|Als2	intron_variant|intron_variant|intron_variant	uc011wlp.1:c.1095+120delT|uc007bdm.2:c.1095+120delT|uc007bdn.2:c.1095+120delT	||	0/1	14,3	87
chr1	59904011	.	G	A	MODERATE	Bmpr2	missense_variant	uc007bdz.1:c.962G>A	O35607:p.(Arg321Gln)	0/1	145,64	99
chr1	60133724	.	ATT	A	MODIFIER	Wdr12|Wdr12|Wdr12	three_prime_utr_variant|three_prime_utr_variant|three_prime_utr_variant	uc007bee.2:c.*1282_*1283delAA|uc007bef.2:c.*1282_*1283delAA|uc007beg.2:c.*1282_*1283delAA	||	0/1	18,2	5
chr1	60142383	.	TA	T	MODIFIER	Wdr12|Wdr12|Wdr12	intron_variant|intron_variant|intron_variant	uc007bee.2:c.655+171delT|uc007bef.2:c.655+171delT|uc007beg.2:c.655+171delT	||	0/1	23,17	99
chr1	60151511	.	CT	C	MODIFIER	Wdr12|Wdr12|Wdr12	intron_variant|intron_variant|intron_variant	uc007bee.2:c.42-142delA|uc007bef.2:c.42-142delA|uc007beg.2:c.42-142delA	||	0/1	4,1	27
chr1	60311959	.	GTC	G	MODIFIER	Nbeal1|Nbeal1	intron_variant|intron_variant	uc007bej.1:c.3477+64_3477+65delTC|uc007bek.1:c.2013+64_2013+65delTC	|	0/1	5,1	15
chr1	60346737	.	AT	A	MODIFIER	Nbeal1|Nbeal1|Nbeal1	intron_variant|intron_variant|intron_variant	uc007bej.1:c.6491-21delT|uc011wlx.1:n.3031-21delT|uc011wly.1:c.284-21delT	||	0/1	203,34	78
chr1	60362030	.	GTT	GT	MODIFIER	Nbeal1|Nbeal1|Nbeal1	intron_variant|intron_variant|intron_variant	uc007bej.1:c.6934-87delT|uc011wlx.1:n.3474-87delT|uc011wly.1:c.727-87delT	||	0/1	57,15	99
chr1	60362100	.	CT	C	MODIFIER	Nbeal1|Nbeal1|Nbeal1	intron_variant|intron_variant|intron_variant	uc007bej.1:c.6934-18delT|uc011wlx.1:n.3474-18delT|uc011wly.1:c.727-18delT	||	0/1	85,36	78
chr1	60409096	.	TGG	TG	MODIFIER	Cyp20a1|Cyp20a1|Cyp20a1	intron_variant|intron_variant|intron_variant	uc007bem.1:c.122+84delG|uc007ben.1:c.122+84delG|uc007beo.1:c.-18+84delG	||	0/1	32,9	38
chr1	60429551	.	TA	T	MODIFIER	Cyp20a1|Cyp20a1|Cyp20a1	three_prime_utr_variant|intron_variant|intron_variant	uc007bem.1:c.*28+d1delA|uc007ben.1:c.850+64delA|uc007beo.1:c.544+64delA	||	0/1	37,21	99
chr1	60560309	.	CA	C	MODIFIER	Raph1	intron_variant	uc007bes.1:c.969+52delT		0/1	61102	99
chr1	60583021	.	GA	G	MODIFIER	Raph1	intron_variant	uc007bes.1:c.227-78delT		0/1	6,5	81
chr1	60803068	.	CGCCT	CCCT	MODIFIER		intergenic_variant			0/1	9,2	29
chr1	60828443	.	GTT	GT	MODIFIER	Cd28	three_prime_utr_variant	uc007bew.2:c.*1816delT		0/1	90,66	99
chr1	60972590	.	GT	G	MODIFIER	Ctla4|ctla-4	three_prime_utr_variant|nc_transcript_variant	uc007bez.1:c.*1030delT|uc007bfa.1:n.1483delT	|	0/1	31,8	99
chr1	61051603	.	GTTT	GTT,GT	MODIFIER	Icos,Icos	intron_variant,intron_variant	uc011wlz.1:c.504+46delT,uc011wlz.1:c.504+45_504+46delTT	,	0/1	5,2,3	54
chr1	61055279	.	CAAAAAA	CAAAAA	MODIFIER	Icos	three_prime_utr_variant	uc011wlz.1:c.*727delA		0/1	51,62	99
chr1	62811572	.	AG	A	MODIFIER	Nrp2|Nrp2|Nrp2|Nrp2|Nrp2|Nrp2	intron_variant|intron_variant|intron_variant|intron_variant|intron_variant|intron_variant	uc007bfj.1:c.1786+5delG|uc007bfk.1:c.1786+5delG|uc007bfl.1:c.1786+5delG|uc007bfm.1:c.1786+5delG|uc007bfn.1:c.1786+5delG|uc007bfo.1:c.1786+5delG	|||||	0/1	5,1	14
chr1	62832892	.	TAA	T,TA	MODIFIER	Nrp2|Nrp2|Nrp2|Nrp2|Nrp2|Nrp2|Nrp2,Nrp2|Nrp2|Nrp2|Nrp2|Nrp2|Nrp2|Nrp2	intron_variant|intron_variant|intron_variant|intron_variant|intron_variant|intron_variant|intron_variant,intron_variant|intron_variant|intron_variant|intron_variant|intron_variant|intron_variant|intron_variant	uc007bfj.1:c.2440+3_2440+4delAA|uc007bfk.1:c.2425+18_2425+19delAA|uc007bfl.1:c.2440+3_2440+4delAA|uc007bfm.1:c.2425+18_2425+19delAA|uc007bfn.1:c.2440+3_2440+4delAA|uc007bfo.1:c.2425+18_2425+19delAA|uc007bfp.1:c.571+18_571+19delAA,uc007bfj.1:c.2440+4delA|uc007bfk.1:c.2425+19delA|uc007bfl.1:c.2440+4delA|uc007bfm.1:c.2425+19delA|uc007bfn.1:c.2440+4delA|uc007bfo.1:c.2425+19delA|uc007bfp.1:c.571+19delA	||||||,||||||	0/2	97,3,14	99
chr1	62843086	.	GGT	GGTGTGT,G	MODIFIER	Nrp2|Nrp2|Nrp2|Nrp2|Nrp2|Nrp2|Nrp2,Nrp2|Nrp2|Nrp2|Nrp2|Nrp2|Nrp2|Nrp2	three_prime_utr_variant|three_prime_utr_variant|intron_variant|intron_variant|intron_variant|intron_variant|three_prime_utr_variant,three_prime_utr_variant|three_prime_utr_variant|intron_variant|intron_variant|intron_variant|intron_variant|three_prime_utr_variant	uc007bfj.1:c.*525_*526insGTGT|uc007bfk.1:c.*525_*526insGTGT|uc007bfl.1:c.2440+10198_2440+10199insGTGT|uc007bfm.1:c.2425+10213_2425+10214insGTGT|uc007bfn.1:c.2440+10198_2440+10199insGTGT|uc007bfo.1:c.2425+10213_2425+10214insGTGT|uc007bfp.1:c.*525_*526insGTGT,uc007bfj.1:c.*524_*525delGT|uc007bfk.1:c.*524_*525delGT|uc007bfl.1:c.2440+10197_2440+10198delGT|uc007bfm.1:c.2425+10212_2425+10213delGT|uc007…	||||||,||||||	0/2	31,14,0	99
chr1	62863210	.	TG	TGG,T	MODIFIER	Nrp2|Nrp2|Nrp2|Nrp2,Nrp2|Nrp2|Nrp2|Nrp2	three_prime_utr_variant|three_prime_utr_variant|nc_transcript_variant|three_prime_utr_variant,three_prime_utr_variant|three_prime_utr_variant|nc_transcript_variant|three_prime_utr_variant	uc007bfl.1:c.*1000_*1001insG|uc007bfm.1:c.*1000_*1001insG|uc007bfn.1:c.*1000_*1001insG|uc007bfo.1:c.*1000_*1001insG,uc007bfl.1:c.*1000delG|uc007bfm.1:c.*1000delG|uc007bfn.1:c.*1000delG|uc007bfo.1:c.*1000delG	|||,|||	0/2	11,2,4	99
chr1	63095413	.	CA	C	MODIFIER	Ino80d|Ino80d|Ino80d	intron_variant|three_prime_utr_variant|three_prime_utr_variant	uc007bfq.2:n.3005+9125delT|uc011wmb.1:c.*9143delT|uc011wmc.1:c.*9143delT	||	0/1	10,9	99
chr1	63139713	.	CA	C	MODIFIER	Ino80d|Ino80d	intron_variant|intron_variant	uc011wmb.1:c.-98+145delT|uc011wmc.1:c.218+145delT	|	0/1	5,10	99
chr1	63614890	.	AT	A	MODIFIER	Adam23|Adam23|Adam23|Adam23|Adam23	three_prime_utr_variant|intron_variant|intron_variant|intron_variant|intron_variant	uc007bge.1:c.*345delT|uc007bgf.2:c.2069+349delT|uc007bgg.1:c.2069+349delT|uc011wmf.1:c.-77+349delT|uc007bgh.1:c.-77+349delT	||||	0/1	29,13	99
chr1	63639417	.	AC	A	MODIFIER	Adam23|Adam23|Adam23	three_prime_utr_variant|three_prime_utr_variant|three_prime_utr_variant	uc007bgg.1:c.*188delC|uc011wmf.1:c.*188delC|uc007bgh.1:c.*97delC	||	0/1	171,47	99
chr1	63640282	.	AG	A	MODIFIER	Adam23|Adam23|Adam23	three_prime_utr_variant|three_prime_utr_variant|three_prime_utr_variant	uc007bgg.1:c.*1053delG|uc011wmf.1:c.*1053delG|uc007bgh.1:c.*962delG	||	0/1	21,9	99
chr1	63767916	.	TACACAC	TAC,TACAC	MODIFIER	Mdh1b,Mdh1b	intron_variant,intron_variant	uc007bgj.1:c.413+140_413+143delGTGT,uc007bgj.1:c.413+140_413+141delGT	,	0/1	6,1,1	8
chr1	64079420	.	CTT	CT	MODIFIER		intergenic_variant			0/1	79,50	99
chr1	64079978	.	ATG	A,ATGTGTGTGAGTGTGTGTGTGTG	MODIFIER	AK150559,AK150559	nc_transcript_variant,nc_transcript_variant	uc007bgn.1:n.2181_2182delCA,uc007bgn.1:n.2180_2181insCACACACACACACTCACACA	,	0/1	15,4,0	99
chr1	64081261	.	CTT	C,CT	MODIFIER	AK150559,AK150559	nc_transcript_variant,nc_transcript_variant	uc007bgn.1:n.898_899delAA,uc007bgn.1:n.898delA	,	0/2	69,17,28	99
chr1	65110226	.	GAAA	GAA,GA	MODIFIER	,	intergenic_variant,intergenic_variant	,	,	0/1	50,9,26	99
chr1	65169521	.	AC	A	MODIFIER	D630023F18Rik|D630023F18Rik|D630023F18Rik	intron_variant|intron_variant|intron_variant	uc007bhl.1:c.41+105delG|uc007bhm.1:c.41+105delG|uc011wmi.1:c.41+105delG	||	0/1	3,5	74
chr1	65221949	.	TAA	TA	MODIFIER	Idh1|Idh1	intron_variant|intron_variant	uc007bhn.2:c.-16-9delT|uc011wmj.1:c.-16-9delT	|	0/1	22,11	35
chr1	65268750	.	T	TA	MODIFIER	Pikfyve|Pikfyve|Pikfyve|Pikfyve	intron_variant|intron_variant|intron_variant|intron_variant	uc007bhr.1:c.1209-94_1209-93insA|uc007bhs.1:c.1242-94_1242-93insA|uc007bht.1:c.1209-94_1209-93insA|uc007bhq.1:c.1209-94_1209-93insA	|||	0/1	28,5	99
chr1	65268769	.	GT	G	MODIFIER	Pikfyve|Pikfyve|Pikfyve|Pikfyve	intron_variant|intron_variant|intron_variant|intron_variant	uc007bhr.1:c.1209-74delT|uc007bhs.1:c.1242-74delT|uc007bht.1:c.1209-74delT|uc007bhq.1:c.1209-74delT	|||	0/1	28,6	4
chr1	65409806	.	CT	C	MODIFIER	Pth2r	intron_variant	uc007bhu.1:c.909-19delT		0/1	52,16	99
chr1	66471715	.	CGTGT	CGT,CGTGTGTGTGTGT	MODIFIER	Mtap2|Mtap2|Mtap2|Mtap2|Mtap2|Mtap2,Mtap2|Mtap2|Mtap2|Mtap2|Mtap2|Mtap2	intron_variant|intron_variant|intron_variant|intron_variant|intron_variant|intron_variant,intron_variant|intron_variant|intron_variant|intron_variant|intron_variant|intron_variant	uc007bhw.1:c.662-53_662-52delGT|uc007bhx.1:c.662-53_662-52delGT|uc007bhz.1:c.4745-53_4745-52delGT|uc007bia.1:c.659-53_659-52delGT|uc007bib.1:c.662-53_662-52delGT|uc007bid.1:n.517-53_517-52delGT,uc007bhw.1:c.662-52_662-51insGTGTGTGT|uc007bhx.1:c.662-52_662-51insGTGTGTGT|uc007bhz.1:c.4745-52_4745-51insGTGTGTGT|uc007bia.1:c.659-52_659-51insGTGTGTGT|uc007bib.1:c.662-52_662-51insGTGTGTGT|uc007bid.1:n.…	|||||,|||||	0/1	1,0,1	75
chr1	66664609	.	T	TA	MODIFIER	Unc80	intron_variant	uc007bih.2:c.4792-127_4792-126insA		0/1	4,1	17
chr1	66672974	.	CTTTTT	C,CTTTT	MODIFIER	Unc80,Unc80	intron_variant,intron_variant	uc007bih.2:c.5353-27_5353-23delTTTTT,uc007bih.2:c.5353-23delT	,	0/2	19,0,14	53
chr1	66717042	.	TA	T	MODIFIER	Unc80	intron_variant	uc007bih.2:c.8013-1117delA		0/1	87,18	99
chr1	66743223	.	CAA	CA	MODIFIER	Unc80|Unc80	three_prime_utr_variant|three_prime_utr_variant	uc007bih.2:c.*1055delA|uc007bii.2:c.*1055delA	|	0/1	142,52	99
chr1	66775163	.	GA	G	MODIFIER	1110028C15Rik|1110028C15Rik|1110028C15Rik	intron_variant|intron_variant|intron_variant	uc011wml.1:c.2030-1782delT|uc007bim.2:c.1925-15delT|uc007bin.2:c.2030-1782delT	||	0/1	110,40	99
chr1	66784832	.	TA	T	MODIFIER	1110028C15Rik|1110028C15Rik|1110028C15Rik|1110028C15Rik	intron_variant|intron_variant|intron_variant|intron_variant	uc011wml.1:c.1759-46delT|uc007bim.2:c.1654-46delT|uc007bin.2:c.1759-46delT|uc007bio.2:c.1759-46delT	|||	0/1	43,13	99
chr1	66885097	.	G	GT	MODIFIER	Acadl	intron_variant	uc007bir.1:c.985-118_985-117insA		0/1	4,1	11
chr1	66971525	.	GTTTTT	GTTTT,G	MODIFIER	Myl1|Myl1,Myl1|Myl1	intron_variant|intron_variant,intron_variant|intron_variant	uc007bis.2:c.*14+67delA|uc007bit.2:c.*14+67delA,uc007bis.2:c.*14+67_*14+71delAAAAA|uc007bit.2:c.*14+67_*14+71delAAAAA	|,|	0/1	30,0,32	99
chr1	66991774	.	CT	C	MODIFIER		intergenic_variant			0/1	11,4	91
chr1	67053713	.	G	GA	MODIFIER	Lancl1|Lancl1|Lancl1|Lancl1	intron_variant|intron_variant|intron_variant|intron_variant	uc011wmm.1:n.492-90_492-89insT|uc007biv.1:c.691-90_691-89insT|uc007bix.2:c.691-90_691-89insT|uc007biw.2:c.691-90_691-89insT	|||	0/1	14,2	99
chr1	67256147	.	GTTTT	GTTT,GT	MODIFIER	Cps1,Cps1	intron_variant,intron_variant	uc007biy.1:c.3481-19delT,uc007biy.1:c.3481-21_3481-19delTTT	,	0/1	58,3,35	99
chr1	67274958	.	GA	G	MODIFIER	Cps1	intron_variant	uc007biy.1:c.4274+37delA		0/1	13,5	66
chr1	67276138	.	T	TCT,TCC	MODIFIER	Cps1,Cps1	intron_variant,intron_variant	uc007biy.1:c.4404+46_4404+47insCT,uc007biy.1:c.4404+46_4404+47insCC	,	0/1	6,2,0	13
chr1	68085380	.	CT	C	MODIFIER		intergenic_variant			0/1	27,11	38
chr1	68377746	.	CTG	C	MODIFIER	Erbb4	intron_variant	uc007bjb.1:c.1198+46_1198+47delCA		0/1	31,13	99
chr1	68377751	.	TCACACA	TCA,TCACA	MODIFIER	Erbb4,Erbb4	intron_variant,intron_variant	uc007bjb.1:c.1198+37_1198+40delTGTG,uc007bjb.1:c.1198+37_1198+38delTG	,	0/2	24,2,2	99
chr1	69586074	.	TA	T	MODIFIER	Ikzf2	intron_variant	uc007bjd.2:c.857-9delT		2014-01-01	0,1	36
chr1	69586087	.	GA	G	MODIFIER	Ikzf2	intron_variant	uc007bjd.2:c.857-22delT		2014-01-01	0,1	53
chr1	71330437	.	T	TA	MODIFIER	Abca12	intron_variant	uc011wmq.1:c.4977+81_4977+82insT		0/1	26,2	99
chr1	71350300	.	AT	A	MODIFIER	Abca12|Abca12	intron_variant|intron_variant	uc011wmq.1:c.2675-82delA|uc007bjo.2:c.-131-82delA	|	0/1	9,4	22
chr1	71387904	.	AGT	A,AGTGT	MODIFIER	Abca12|Abca12,Abca12|Abca12	intron_variant|intron_variant,intron_variant|intron_variant	uc011wmq.1:c.985+131_985+132delAC|uc007bjp.1:c.985+131_985+132delAC,uc011wmq.1:c.985+130_985+131insAC|uc007bjp.1:c.985+130_985+131insAC	|,|	0/2	1,1,0	28
chr1	71654598	.	GA	GAA,G	MODIFIER	Fn1|Fn1|Fn1|Fn1|Fn1|Fn1|Fn1|Fn1,Fn1|Fn1|Fn1|Fn1|Fn1|Fn1|Fn1|Fn1	intron_variant|intron_variant|intron_variant|intron_variant|intron_variant|intron_variant|intron_variant|intron_variant,intron_variant|intron_variant|intron_variant|intron_variant|intron_variant|intron_variant|intron_variant|intron_variant	uc007bju.1:c.4610-6_4610-5insT|uc007bjv.1:c.4337-6_4337-5insT|uc007bjw.1:c.4337-6_4337-5insT|uc007bjx.1:c.4337-6_4337-5insT|uc007bjy.1:c.4337-6_4337-5insT|uc007bjz.1:c.4337-6_4337-5insT|uc007bka.1:c.4337-6_4337-5insT|uc007bkb.1:c.494-6_494-5insT,uc007bju.1:c.4610-5delT|uc007bjv.1:c.4337-5delT|uc007bjw.1:c.4337-5delT|uc007bjx.1:c.4337-5delT|uc007bjy.1:c.4337-5delT|uc007bjz.1:c.4337-5delT|uc007bka.…	|||||||,|||||||	0/2	47,2,13	13
chr1	71697286	.	GA	G	MODIFIER	Fn1|Fn1|Fn1|Fn1|Fn1|Fn1|Fn1|Fn1|Fn1	intron_variant|intron_variant|intron_variant|intron_variant|intron_variant|intron_variant|intron_variant|intron_variant|intron_variant	uc007bju.1:c.281-14delT|uc007bjv.1:c.281-14delT|uc007bjw.1:c.281-14delT|uc007bjx.1:c.281-14delT|uc007bjy.1:c.281-14delT|uc007bjz.1:c.281-14delT|uc007bka.1:c.281-14delT|uc007bkc.1:c.281-14delT|uc007bkd.1:c.281-14delT	||||||||	0/1	24,9	99
chr1	71703867	.	GA	G	MODIFIER	Gm15456|AK049041	three_prime_utr_variant|intron_variant	uc007bke.1:c.*100delA|uc007bkf.1:n.352+128delA	|	0/1	20,7	99
chr1	72313549	.	ATTTT	ATTT	MODIFIER	AK084284|Pecr|Pecr	intron_variant|intron_variant|intron_variant	uc007bkh.1:n.321+2087delT|uc007bki.2:c.714+428delA|uc011wmu.1:c.276+428delA	||	0/1	74,35	99
chr1	72474141	.	CTG	C	MODIFIER	2014-03-04	nc_transcript_variant	uc007bkn.1:c.*1073_*1074delCA		0/1	8,2	14
chr1	72499179	.	GA	G	MODIFIER	2014-03-04	intron_variant	uc007bkn.1:c.514-9delT		0/1	4,4	33
chr1	72499218	rs36777221	G	A	MODIFIER	2014-03-04	intron_variant	uc007bkn.1:c.514-47C>T		0/1	7,1	33
chr1	72904721	.	ATT	AT	MODIFIER	Igfbp5|Igfbp5	three_prime_utr_variant|nc_transcript_variant	uc007bkx.1:c.*4228delA|uc011wmw.1:n.3205delA	|	0/1	145,35	99
chr1	72907609	.	CA	C	MODIFIER	Igfbp5|Igfbp5	three_prime_utr_variant|nc_transcript_variant	uc007bkx.1:c.*1341delT|uc011wmw.1:n.1157delT	|	0/1	28,7	28
chr1	74238244	.	TACACAC	T,TACACACAC	MODIFIER	,	intergenic_variant,intergenic_variant	,	,	0/2	8,2,0	53
chr1	74310250	.	TG	T	MODIFIER	Arpc2|Arpc2|Arpc2	intron_variant|intron_variant|intron_variant	uc007bln.1:c.677-66delG|uc007blo.1:c.677-66delG|uc007blp.1:c.629-66delG	||	0/1	5,6	48
chr1	74337675	.	GGTGTGTGTGTGTGTGTGTGTGTGTGTGTGTGTGTGTGT	GGTGTGTGTGTGTGTGTGTGTGTGTGTGTGTGTGTGT,GGTGTGTGTGTGTGTGTGTGTGTGTGTGTGTGTGT	MODIFIER	Pnkd|Pnkd|Tmbim1,Pnkd|Pnkd|Tmbim1	intron_variant|intron_variant|intron_variant,intron_variant|intron_variant|intron_variant	uc007blt.1:c.236+5128_236+5129delGT|uc007blu.1:c.353+3930_353+3931delGT|uc007blv.2:c.633+61_633+62delAC,uc007blt.1:c.236+5126_236+5129delGTGT|uc007blu.1:c.353+3928_353+3931delGTGT|uc007blv.2:c.633+61_633+64delACAC	||,||	2014-01-01	0,0,1	23
chr1	74379443	.	GGTGTGTGTGTGT	GGTGTGTGTGT	MODIFIER	Pnkd|Pnkd|Pnkd	intron_variant|intron_variant|intron_variant	uc007blt.1:c.237-14505_237-14504delGT|uc007blu.1:c.354-14505_354-14504delGT|uc007blw.1:c.161+89_161+90delGT	||	0/1	1,2	6
chr1	74427124	.	CT	C	MODIFIER	Slc11a1	intron_variant	uc007bly.2:c.563-58delT		0/1	27,18	28
chr1	74440367	.	AC	A	MODIFIER	Ctdsp1	intron_variant	uc007blz.2:c.217-3delC		0/1	12,1	37
chr1	74455908	.	TG	T	MODIFIER		intergenic_variant			0/1	15,8	67
chr1	74496988	.	TA	T	MODIFIER	Usp37|Usp37	intron_variant|intron_variant	uc007bmd.2:c.2527+80delT|uc007bmc.2:c.2245+80delT	|	0/1	50,11	82
chr1	74521720	.	TA	T	MODIFIER	Usp37|Usp37|Usp37	intron_variant|intron_variant|intron_variant	uc007bmd.2:c.867-3delT|uc007bmc.2:c.651-3delT|uc007bme.1:c.867-3delT	||	0/1	95,45	99
chr1	74539654	.	TA	T	MODIFIER	Usp37|Usp37	intron_variant|intron_variant	uc007bmd.2:c.157-5delT|uc007bme.1:c.157-5delT	|	0/1	13,4	92
chr1	74616223	.	CG	C	MODIFIER	Zfp142|Zfp142|Zfp142	intron_variant|intron_variant|intron_variant	uc007bml.1:c.3942+29delC|uc007bmm.1:c.4647+29delC|uc007bmn.1:c.4956+29delC	||	0/1	17,13	74
chr1	74638915	.	GCCCCC	GCCCC	MODIFIER	Bcs1l|Bcs1l	three_prime_utr_variant|three_prime_utr_variant	uc007bmq.1:c.*275delC|uc007bmr.1:c.*275delC	|	2014-01-01	0,2	3
chr1	74931812	.	T	TG	MODIFIER	Fev|Fev	five_prime_utr_variant|five_prime_utr_variant	uc007bnh.2:c.-29_-28insC|uc011wnd.1:c.-346_-345insC	|	2014-01-01	0,9	28
chr1	74938664	.	GAA	GA	MODIFIER	Cryba2	intron_variant	uc007bni.1:c.162-5delT		0/1	32,13	99
chr1	75128420	.	C	CT	MODIFIER	Slc23a3	intron_variant	uc007bno.1:c.808-72_808-71insA		0/1	6,1	36
chr1	75174112	.	TC	T	MODIFIER	Abcb6	intron_variant	uc007bnx.1:c.971-53delG		2014-01-01	0,44	90
chr1	75189163	.	CG	C	HIGH	Ankzf1|Ankzf1|Ankzf1|Ankzf1	splice_donor_variant|five_prime_utr_variant|five_prime_utr_variant|intron_variant	uc007bod.1:c.138+1delG|uc011wni.1:c.-596delG|uc011wnj.1:c.-1027delG|uc007boe.1:c.-196+192delG	NP_080463:p.?|||	2014-01-01	0,20	78
chr1	75251600	.	TG	T	MODIFIER	Ptprn|Ptprn	intron_variant|intron_variant	uc007boq.1:c.1529+99delC|uc011wnn.1:c.350+99delC	|	0/1	5,2	20
chr1	75398159	.	GAC	G	MODIFIER	Speg|Speg|Speg|Speg	intron_variant|intron_variant|intron_variant|intron_variant	uc007boz.1:c.2720+34_2720+35delAC|uc007bpa.1:c.2402+34_2402+35delAC|uc007bpc.1:c.515+34_515+35delAC|uc011wnq.1:c.158+34_158+35delAC	|||	0/1	10,3	38
chr1	75428879	.	CA	C	MODIFIER	Speg|Speg	three_prime_utr_variant|three_prime_utr_variant	uc007boz.1:c.*854delA|uc007bpc.1:c.*854delA	|	0/1	2,4	43
chr1	75481952	.	TG	T	MODIFIER	Tmem198|Tmem198	three_prime_utr_variant|three_prime_utr_variant	uc007bpl.2:c.*394delG|uc007bpm.2:c.*394delG	|	2014-01-01	0,12	48
chr1	75499898	.	GCCC	GC,G	MODIFIER	Obsl1|Obsl1|Obsl1|Obsl1|Obsl1,Obsl1|Obsl1|Obsl1|Obsl1|Obsl1	intron_variant|intron_variant|intron_variant|intron_variant|intron_variant,intron_variant|intron_variant|intron_variant|intron_variant|intron_variant	uc007bpn.2:c.1534+41_1534+42delGG|uc007bpo.2:c.1534+41_1534+42delGG|uc007bpp.2:c.100+41_100+42delGG|uc007bpq.2:c.1534+41_1534+42delGG|uc007bpr.2:c.1534+41_1534+42delGG,uc007bpn.2:c.1534+41_1534+43delGGG|uc007bpo.2:c.1534+41_1534+43delGGG|uc007bpp.2:c.100+41_100+43delGGG|uc007bpq.2:c.1534+41_1534+43delGGG|uc007bpr.2:c.1534+41_1534+43delGGG	||||,||||	0/1	13,3,0	94
chr1	75533605	.	CA	C	MODIFIER	Stk11ip|Stk11ip|Stk11ip	three_prime_utr_variant|three_prime_utr_variant|three_prime_utr_variant	uc007bpt.2:c.*796delA|uc007bpu.1:c.*796delA|uc011wnr.1:c.*796delA	||	0/1	61,23	99
chr1	75551375	.	CTG	C,CTGTG	MODIFIER	Slc4a3|Slc4a3|Slc4a3,Slc4a3|Slc4a3|Slc4a3	intron_variant|intron_variant|intron_variant,intron_variant|intron_variant|intron_variant	uc007bpv.2:c.2532+105_2532+106delTG|uc007bpw.2:c.1062+105_1062+106delTG|uc007bpx.2:c.1062+105_1062+106delTG,uc007bpv.2:c.2532+106_2532+107insTG|uc007bpw.2:c.1062+106_1062+107insTG|uc007bpx.2:c.1062+106_1062+107insTG	||,||	0/1	7,0,3	54
chr1	77371618	.	TC	T	MODIFIER	Epha4	intron_variant	uc007bpz.1:c.2691-118delG		0/1	8,2	26
chr1	77386571	.	GT	GTT,G	MODIFIER	Epha4,Epha4	intron_variant,intron_variant	uc007bpz.1:c.1774+35_1774+36insA,uc007bpz.1:c.1774+36delA	,	0/2	43,6,31	69
chr1	78467843	.	TAA	T,TA	MODIFIER	Farsb|Farsb|Farsb|Farsb,Farsb|Farsb|Farsb|Farsb	intron_variant|intron_variant|intron_variant|intron_variant,intron_variant|intron_variant|intron_variant|intron_variant	uc007bqf.1:c.607-79_607-78delTT|uc007bqg.1:c.607-79_607-78delTT|uc007bqh.1:c.448-79_448-78delTT|uc007bqi.1:c.310-79_310-78delTT,uc007bqf.1:c.607-79delT|uc007bqg.1:c.607-79delT|uc007bqh.1:c.448-79delT|uc007bqi.1:c.310-79delT	|||,|||	0/2	18,2,12	99
chr1	79758660	.	GA	GAA,G	MODIFIER	,	intergenic_variant,intergenic_variant	,	,	0/2	9,1,8	42
chr1	79790788	.	ATT	AT,A	MODIFIER	,	intergenic_variant,intergenic_variant	,	,	0/1	45,2,10	70
chr1	79791104	.	CT	C,CTT	MODIFIER	Serpine2,Serpine2	three_prime_utr_variant,three_prime_utr_variant	uc007bqz.2:c.*475delA,uc007bqz.2:c.*474_*475insA	,	0/1	25,6,10	87
chr1	80273133	.	TAA	T,TA	MODIFIER	Cul3|Cul3,Cul3|Cul3	intron_variant|intron_variant,intron_variant|intron_variant	uc007brc.1:c.1708-12_1708-11delTT|uc007brd.1:c.1555-12_1555-11delTT,uc007brc.1:c.1708-12delT|uc007brd.1:c.1555-12delT	|,|	0/2	5,2,3	14
chr1	80512277	.	CA	C	MODIFIER	Dock10|Dock10|Dock10	intron_variant|intron_variant|intron_variant	uc007brg.2:c.5656-68delT|uc011wny.1:c.5614-68delT|uc011wnz.1:c.5617-68delT	||	0/1	39,7	99
chr1	80527866	.	GA	G	MODIFIER	Dock10|Dock10|Dock10|Dock10	intron_variant|intron_variant|intron_variant|intron_variant	uc007brg.2:c.4828-8delT|uc011wny.1:c.4786-8delT|uc011wnz.1:c.4789-8delT|uc007brf.1:c.3769-8delT	|||	0/1	1,1	47
chr1	80536329	.	GTT	G,GT	MODIFIER	Dock10|Dock10|Dock10|Dock10,Dock10|Dock10|Dock10|Dock10	intron_variant|intron_variant|intron_variant|intron_variant,intron_variant|intron_variant|intron_variant|intron_variant	uc007brg.2:c.4166+54_4166+55delAA|uc011wny.1:c.4124+54_4124+55delAA|uc011wnz.1:c.4127+54_4127+55delAA|uc007brf.1:c.3107+54_3107+55delAA,uc007brg.2:c.4166+54delA|uc011wny.1:c.4124+54delA|uc011wnz.1:c.4127+54delA|uc007brf.1:c.3107+54delA	|||,|||	0/2	39,1,16	99
chr1	80575345	.	TACACACACACACACACAC	T,TACACACACACACACAC	MODIFIER	Dock10|Dock10|Dock10|Dock10,Dock10|Dock10|Dock10|Dock10	intron_variant|intron_variant|intron_variant|intron_variant,intron_variant|intron_variant|intron_variant|intron_variant	uc007brg.2:c.1686-80_1686-63del|uc011wny.1:c.1644-80_1644-63del|uc011wnz.1:c.1647-80_1647-63del|uc007brf.1:c.627-80_627-63del,uc007brg.2:c.1686-80_1686-79delGT|uc011wny.1:c.1644-80_1644-79delGT|uc011wnz.1:c.1647-80_1647-79delGT|uc007brf.1:c.627-80_627-79delGT	|||,|||	0/2	2,0,2	36
chr1	81267256	.	CAA	C,CA	MODIFIER	9430031J16Rik|9430031J16Rik|9430031J16Rik|9430031J16Rik|9430031J16Rik,9430031J16Rik|9430031J16Rik|9430031J16Rik|9430031J16Rik|9430031J16Rik	intron_variant|intron_variant|three_prime_utr_variant|intron_variant|intron_variant,intron_variant|intron_variant|three_prime_utr_variant|intron_variant|intron_variant	uc007brj.1:c.1804+1429_1804+1430delAA|uc007brk.1:c.1900+1429_1900+1430delAA|uc007brl.1:c.*1130_*1131delAA|uc007brm.1:c.1804+1429_1804+1430delAA|uc007brn.1:c.1804+1429_1804+1430delAA,uc007brj.1:c.1804+1430delA|uc007brk.1:c.1900+1430delA|uc007brl.1:c.*1131delA|uc007brm.1:c.1804+1430delA|uc007brn.1:c.1804+1430delA	||||,||||	0/2	87,7,21	99
chr1	81294944	.	T	TA	MODIFIER	9430031J16Rik|9430031J16Rik|9430031J16Rik|9430031J16Rik	three_prime_utr_variant|three_prime_utr_variant|three_prime_utr_variant|intron_variant	uc007brj.1:c.*274_*275insA|uc007brk.1:c.*274_*275insA|uc007brm.1:c.*274_*275insA|uc007brn.1:c.1908+304_1908+305insA	|||	0/1	77,9	99
chr1	82232992	.	CAAA	C,CAA,CA	MODIFIER	Irs1,Irs1,Irs1	three_prime_utr_variant,three_prime_utr_variant,three_prime_utr_variant	uc007brp.2:c.*1206_*1208delTTT,uc007brp.2:c.*1206delT,uc007brp.2:c.*1206_*1207delTT	,,	0/2	42,7,3,30	99
chr1	82233391	.	GA	G	MODIFIER	Irs1	three_prime_utr_variant	uc007brp.2:c.*809delT		0/1	98,39	99
chr1	82339534	.	TC	T	MODIFIER	Rhbdd1|Rhbdd1	intron_variant|intron_variant	uc007brq.2:c.566+98delC|uc007brr.1:c.566+98delC	|	0/1	9,3	56
chr1	82339540	.	TC	T	MODIFIER	Rhbdd1|Rhbdd1	intron_variant|intron_variant	uc007brq.2:c.566+104delC|uc007brr.1:c.566+104delC	|	0/1	8,2	65
chr1	82525292	.	AC	A,ACC	MODIFIER	Col4a4,Col4a4	intron_variant,intron_variant	uc007brt.1:c.846+34delG,uc007brt.1:c.846+33_846+34insG	,	0/1	159,15,34	99
chr1	82528220	.	TA	T	MODIFIER	Col4a4	intron_variant	uc007brt.1:c.634-11delT		0/1	78,23	76
chr1	82647987	.	AT	A	MODIFIER	Col4a3	intron_variant	uc007brv.1:c.441+106delT		0/1	8,1	21
chr1	82648873	.	CG	C	MODIFIER	Col4a3	intron_variant	uc007brv.1:c.468+112delG		2014-01-01	0,14	93
chr1	82715482	.	GTTTTTTTTTTTTTTTTT	GTTTTTTTTTTTTTTTTTT,G	MODIFIER	Col4a3|AK043693,Col4a3|AK043693	three_prime_utr_variant|intron_variant,three_prime_utr_variant|intron_variant	uc007brv.1:c.*40_*41insT|uc007brw.1:n.331+5862_331+5863insA,uc007brv.1:c.*24_*40del|uc007brw.1:n.331+5863_331+5879del	|,|	0/1	18,0,9	99
chr1	82753843	.	AT	A,ATT	MODIFIER	Tm4sf20,Tm4sf20	three_prime_utr_variant,three_prime_utr_variant	uc007bsd.1:c.*163delA,uc007bsd.1:c.*162_*163insA	,	0/1	177,12,41	99
chr1	82867218	.	ATTTT	ATTT,A	MODIFIER	Agfg1|Agfg1|Agfg1,Agfg1|Agfg1|Agfg1	intron_variant|intron_variant|intron_variant,intron_variant|intron_variant|intron_variant	uc007bse.1:c.262-38delT|uc007bsf.1:c.262-38delT|uc007bsg.1:c.262-38delT,uc007bse.1:c.262-41_262-38delTTTT|uc007bsf.1:c.262-41_262-38delTTTT|uc007bsg.1:c.262-41_262-38delTTTT	||,||	0/1	143,0,68	99
chr1	83018812	.	TAG	T	MODIFIER	Slc19a3|Slc19a3	intron_variant|intron_variant	uc007bsi.2:c.961+95_961+96delCT|uc007bsj.2:c.961+95_961+96delCT	|	0/1	4,2	11
chr1	83251898	.	TTTTC	T	MODIFIER		intergenic_variant			0/1	57,5	99
chr1	84748333	.	GAA	GA	MODIFIER	Trip12	intron_variant	uc007bsy.1:c.3182-47delT		0/1	43,24	99
chr1	84760368	.	CA	C	MODIFIER	Trip12|Trip12	intron_variant|intron_variant	uc007bsy.1:c.1698+45delT|uc007bsz.1:c.1698+45delT	|	0/1	17,5	37
chr1	84772994	.	GAA	GA	MODIFIER	Trip12|Trip12	intron_variant|intron_variant	uc007bsy.1:c.1229-9delT|uc007bsz.1:c.1229-9delT	|	0/1	136,70	99
chr1	84836333	.	GA	G	MODIFIER	Trip12|Trip12	intron_variant|intron_variant	uc007bsz.1:c.-50+724delT|uc007btb.1:c.-50+475delT	|	0/1	4,4	33
chr1	87473348	.	AG	A,AGG	MODIFIER	,	intergenic_variant,intergenic_variant	,	,	0/2	4,1,1	52
chr1	87473799	.	CAG	CAGAG	MODIFIER	Sp110|Sp110|Sp110	three_prime_utr_variant|three_prime_utr_variant|three_prime_utr_variant	uc007btz.1:c.*65_*66insCT|uc007bua.1:c.*65_*66insCT|uc007bub.1:c.*65_*66insCT	||	0/1	11,1	98
chr1	87511669	rs49594105	C	A	MODIFIER	Sp140	intron_variant	uc007buc.1:c.419-94C>A		0/1	15,4	99
chr1	87511943	.	G	GAAGAGAGGGTC	MODIFIER	Sp140	intron_variant	uc007buc.1:c.502+97_502+98insAAGAGAGGGTC		0/1	10,3	99
chr1	87532087	.	A	AC	MODIFIER	Sp140	intron_variant	uc007buc.1:c.973-47_973-46insC		0/1	12,2	78
chr1	87951233	.	CAA	C,CAAAA,CA	MODIFIER	2810459M11Rik|2810459M11Rik,2810459M11Rik|2810459M11Rik,2810459M11Rik|2810459M11Rik	three_prime_utr_variant|three_prime_utr_variant,three_prime_utr_variant|three_prime_utr_variant,three_prime_utr_variant|three_prime_utr_variant	uc011wog.1:c.*1570_*1571delAA|uc007bux.2:c.*1570_*1571delAA,uc011wog.1:c.*1571_*1572insAA|uc007bux.2:c.*1571_*1572insAA,uc011wog.1:c.*1571delA|uc007bux.2:c.*1571delA	|,|,|	0/3	54,11,11,34	99
chr1	88087464	.	GACACACACAC	GACACACAC,G	MODIFIER	Armc9|Armc9|Armc9|Armc9|Armc9|Armc9|Armc9|Armc9,Armc9|Armc9|Armc9|Armc9|Armc9|Armc9|Armc9|Armc9	intron_variant|intron_variant|intron_variant|intron_variant|intron_variant|intron_variant|intron_variant|intron_variant,intron_variant|intron_variant|intron_variant|intron_variant|intron_variant|intron_variant|intron_variant|intron_variant	uc007bvc.1:c.1030-112_1030-111delAC|uc007bvd.1:c.1030-112_1030-111delAC|uc007bve.1:c.1030-112_1030-111delAC|uc007bvf.1:c.1030-112_1030-111delAC|uc007bvg.1:c.1030-112_1030-111delAC|uc007bvh.1:c.1030-112_1030-111delAC|uc007bvi.1:c.1030-112_1030-111delAC|uc007bvj.1:c.1030-112_1030-111delAC,uc007bvc.1:c.1030-120_1030-111del|uc007bvd.1:c.1030-120_1030-111del|uc007bve.1:c.1030-120_1030-111del|uc007bvf.…	|||||||,|||||||	0/1	6,2,0	30
chr1	88093100	.	CTGTG	C,CTG	MODIFIER	Armc9|Armc9|Armc9|Armc9|Armc9|Armc9|Armc9|Armc9,Armc9|Armc9|Armc9|Armc9|Armc9|Armc9|Armc9|Armc9	intron_variant|intron_variant|intron_variant|intron_variant|intron_variant|intron_variant|intron_variant|intron_variant,intron_variant|intron_variant|intron_variant|intron_variant|intron_variant|intron_variant|intron_variant|intron_variant	uc007bvc.1:c.1337+84_1337+87delTGTG|uc007bvd.1:c.1337+84_1337+87delTGTG|uc007bve.1:c.1337+84_1337+87delTGTG|uc007bvf.1:c.1337+84_1337+87delTGTG|uc007bvg.1:c.1337+84_1337+87delTGTG|uc007bvh.1:c.1337+84_1337+87delTGTG|uc007bvi.1:c.1337+84_1337+87delTGTG|uc007bvj.1:c.1337+84_1337+87delTGTG,uc007bvc.1:c.1337+86_1337+87delTG|uc007bvd.1:c.1337+86_1337+87delTG|uc007bve.1:c.1337+86_1337+87delTG|uc007bvf.…	|||||||,|||||||	0/2	18,1,9	7
chr1	88115402	.	AT	A,ATT	MODIFIER	Armc9|Armc9|Armc9|Armc9|Armc9|Armc9|Armc9,Armc9|Armc9|Armc9|Armc9|Armc9|Armc9|Armc9	intron_variant|intron_variant|intron_variant|intron_variant|intron_variant|intron_variant|intron_variant,intron_variant|intron_variant|intron_variant|intron_variant|intron_variant|intron_variant|intron_variant	uc007bvd.1:c.1776+5723delT|uc007bve.1:c.1776+5723delT|uc007bvf.1:c.1776+5723delT|uc007bvg.1:c.1776+5723delT|uc007bvh.1:c.1773+5723delT|uc007bvi.1:c.1776+5723delT|uc007bvj.1:c.1776+5723delT,uc007bvd.1:c.1776+5723_1776+5724insT|uc007bve.1:c.1776+5723_1776+5724insT|uc007bvf.1:c.1776+5723_1776+5724insT|uc007bvg.1:c.1776+5723_1776+5724insT|uc007bvh.1:c.1773+5723_1773+5724insT|uc007bvi.1:c.1776+5723_17…	||||||,||||||	0/1	91,19,44	99
chr1	88158819	.	CT	C	MODIFIER	Armc9|Armc9|Armc9	intron_variant|intron_variant|intron_variant	uc007bvg.1:c.2258+80delT|uc007bvh.1:c.2255+80delT|uc007bvi.1:c.2261+80delT	||	0/1	4,4	51
chr1	88174502	.	GT	GTT,G	MODIFIER	Armc9|Armc9|Armc9,Armc9|Armc9|Armc9	three_prime_utr_variant|three_prime_utr_variant|three_prime_utr_variant,three_prime_utr_variant|three_prime_utr_variant|three_prime_utr_variant	uc007bvg.1:c.*2246_*2247insT|uc007bvh.1:c.*2246_*2247insT|uc007bvi.1:c.*2246_*2247insT,uc007bvg.1:c.*2246delT|uc007bvh.1:c.*2246delT|uc007bvi.1:c.*2246delT	||,||	0/2	187,12,37	99
chr1	89045876	.	TC	T	MODIFIER	Ecel1|Ecel1	intron_variant|intron_variant	uc007bwc.1:c.1990-103delG|uc007bwd.1:c.1990-103delG	|	0/1	5,2	17
chr1	89048177	.	AC	A	MODIFIER	Ecel1|Ecel1	intron_variant|intron_variant	uc007bwc.1:c.1408-56delG|uc007bwd.1:c.1408-56delG	|	0/1	3,2	35
chr1	89136082	.	GTC	G	MODIFIER	Eif4e2	three_prime_utr_variant	uc007bwl.1:c.*1623_*1624delTC		0/1	7,1	22
chr1	89303475	.	CT	C	MODIFIER	Gigyf2|Gigyf2|Gigyf2|Gigyf2|Gigyf2	intron_variant|intron_variant|intron_variant|intron_variant|five_prime_utr_variant	uc011won.1:c.563-101delT|uc007bws.2:c.716-101delT|uc007bwr.2:c.716-101delT|uc007bwt.2:c.716-83delT|uc007bwv.1:c.-115delT	||||	0/1	13,6	14
chr1	89316834	.	CT	C	MODIFIER	Gigyf2|Gigyf2|Gigyf2|Gigyf2	intron_variant|intron_variant|intron_variant|intron_variant	uc011won.1:c.1731-25delT|uc007bws.2:c.1881-25delT|uc007bwr.2:c.1884-25delT|uc007bwt.2:c.1902-25delT	|||	0/1	15,7	16
chr1	89693401	.	CA	C	MODIFIER		intergenic_variant			0/1	14,7	82
chr1	89700172	.	TAAA	T	MODIFIER		intergenic_variant			0/1	1,2	3
chr1	89845250	.	TA	T,TAAA,TAAAA	MODIFIER	Usp40|Usp40|Usp40,Usp40|Usp40|Usp40,Usp40|Usp40|Usp40	intron_variant|intron_variant|intron_variant,intron_variant|intron_variant|intron_variant,intron_variant|intron_variant|intron_variant	uc007bxy.1:c.3502-80delT|uc007bxw.1:c.3235-80delT|uc007bxx.1:c.3118-80delT,uc007bxy.1:c.3502-81_3502-80insTT|uc007bxw.1:c.3235-81_3235-80insTT|uc007bxx.1:c.3118-81_3118-80insTT,uc007bxy.1:c.3502-81_3502-80insTTT|uc007bxw.1:c.3235-81_3235-80insTTT|uc007bxx.1:c.3118-81_3118-80insTTT	||,||,||	0/1	8,0,0,5	70
chr1	89856254	.	ATT	AT,A	MODIFIER	Usp40|Usp40|Usp40|Usp40,Usp40|Usp40|Usp40|Usp40	intron_variant|intron_variant|intron_variant|intron_variant,intron_variant|intron_variant|intron_variant|intron_variant	uc007bxy.1:c.2790+108delA|uc007bxw.1:c.2523+108delA|uc007bxx.1:c.2406+108delA|uc011wot.1:c.315+108delA,uc007bxy.1:c.2790+108_2790+109delAA|uc007bxw.1:c.2523+108_2523+109delAA|uc007bxx.1:c.2406+108_2406+109delAA|uc011wot.1:c.315+108_315+109delAA	|||,|||	0/1	12,2,4	99
chr1	90108417	.	C	T	MODIFIER	Ugt1a10|Ugt1a9|Ugt1a7c|Ugt1a6b|Ugt1a6|Ugt1a6a|Ugt1a6a|Ugt1a5|Ugt1a2	intron_variant|intron_variant|intron_variant|intron_variant|intron_variant|intron_variant|intron_variant|intron_variant|intron_variant	uc007bya.1:c.856-3202C>T|uc007byb.1:c.850-3202C>T|uc007byc.1:c.859-3202C>T|uc007byd.2:c.859-3202C>T|uc007bye.1:c.859-3202C>T|uc007byf.1:c.859-3202C>T|uc007byg.1:c.859-3202C>T|uc007byh.1:c.853-3202C>T|uc007byi.1:c.865-3202C>T	||||||||	0/1	33,9	78
chr1	90108442	rs46821948	C	T	MODIFIER	Ugt1a10|Ugt1a9|Ugt1a7c|Ugt1a6b|Ugt1a6|Ugt1a6a|Ugt1a6a|Ugt1a5|Ugt1a2	intron_variant|intron_variant|intron_variant|intron_variant|intron_variant|intron_variant|intron_variant|intron_variant|intron_variant	uc007bya.1:c.856-3177C>T|uc007byb.1:c.850-3177C>T|uc007byc.1:c.859-3177C>T|uc007byd.2:c.859-3177C>T|uc007bye.1:c.859-3177C>T|uc007byf.1:c.859-3177C>T|uc007byg.1:c.859-3177C>T|uc007byh.1:c.853-3177C>T|uc007byi.1:c.865-3177C>T	||||||||	0/1	47,14	90
chr1	90108446	rs51253686	G	A	MODIFIER	Ugt1a10|Ugt1a9|Ugt1a7c|Ugt1a6b|Ugt1a6|Ugt1a6a|Ugt1a6a|Ugt1a5|Ugt1a2	intron_variant|intron_variant|intron_variant|intron_variant|intron_variant|intron_variant|intron_variant|intron_variant|intron_variant	uc007bya.1:c.856-3173G>A|uc007byb.1:c.850-3173G>A|uc007byc.1:c.859-3173G>A|uc007byd.2:c.859-3173G>A|uc007bye.1:c.859-3173G>A|uc007byf.1:c.859-3173G>A|uc007byg.1:c.859-3173G>A|uc007byh.1:c.853-3173G>A|uc007byi.1:c.865-3173G>A	||||||||	0/1	50,17	99
chr1	90108946	.	AT	A	HIGH	Ugt1a10|Ugt1a9|Ugt1a7c|Ugt1a6b|Ugt1a6|Ugt1a6a|Ugt1a6a|Ugt1a5|Ugt1a2|Ugt1a1	intron_variant|intron_variant|intron_variant|intron_variant|intron_variant|intron_variant|intron_variant|intron_variant|intron_variant|frameshift_variant	uc007bya.1:c.856-2672delT|uc007byb.1:c.850-2672delT|uc007byc.1:c.859-2672delT|uc007byd.2:c.859-2672delT|uc007bye.1:c.859-2672delT|uc007byf.1:c.859-2672delT|uc007byg.1:c.859-2672delT|uc007byh.1:c.853-2672delT|uc007byi.1:c.865-2672delT|uc007byk.1:c.371delT	|||||||||NP_964007:p.(Met124Serfs*3)	0/1	131,46	99
chr1	90109305	rs30305266	A	G	LOW	Ugt1a10|Ugt1a9|Ugt1a7c|Ugt1a6b|Ugt1a6|Ugt1a6a|Ugt1a6a|Ugt1a5|Ugt1a2|Ugt1a1	intron_variant|intron_variant|intron_variant|intron_variant|intron_variant|intron_variant|intron_variant|intron_variant|intron_variant|synonymous_variant	uc007bya.1:c.856-2314A>G|uc007byb.1:c.850-2314A>G|uc007byc.1:c.859-2314A>G|uc007byd.2:c.859-2314A>G|uc007bye.1:c.859-2314A>G|uc007byf.1:c.859-2314A>G|uc007byg.1:c.859-2314A>G|uc007byh.1:c.853-2314A>G|uc007byi.1:c.865-2314A>G|uc007byk.1:c.729A>G	|||||||||NP_964007:p.(=)	0/1	39116	99
chr1	90111663	rs30303366	T	G	LOW	Ugt1a10|Ugt1a9|Ugt1a7c|Ugt1a6b|Ugt1a6|Ugt1a6a|Ugt1a6a|Ugt1a5|Ugt1a2|Ugt1a1	synonymous_variant|synonymous_variant|synonymous_variant|synonymous_variant|synonymous_variant|synonymous_variant|synonymous_variant|synonymous_variant|synonymous_variant|synonymous_variant	uc007bya.1:c.900T>G|uc007byb.1:c.894T>G|uc007byc.1:c.903T>G|uc007byd.2:c.903T>G|uc007bye.1:c.903T>G|uc007byf.1:c.903T>G|uc007byg.1:c.903T>G|uc007byh.1:c.897T>G|uc007byi.1:c.909T>G|uc007byk.1:c.915T>G	NP_964003:p.(=)|NP_964006:p.(=)|NP_964004:p.(=)|NP_958812:p.(=)|Q64435:p.(=)|NP_659545:p.(=)|NP_659545:p.(=)|NP_964005:p.(=)|NP_038729:p.(=)|NP_964007:p.(=)	0/1	28,76	99
chr1	90111850	.	GTTGTTA	G	MODIFIER	Ugt1a10|Ugt1a9|Ugt1a7c|Ugt1a6b|Ugt1a6|Ugt1a6a|Ugt1a6a|Ugt1a5|Ugt1a2|Ugt1a1	intron_variant|intron_variant|intron_variant|intron_variant|three_prime_utr_variant|intron_variant|intron_variant|intron_variant|intron_variant|intron_variant	uc007bya.1:c.987+101_987+106delTTGTTA|uc007byb.1:c.981+101_981+106delTTGTTA|uc007byc.1:c.990+101_990+106delTTGTTA|uc007byd.2:c.990+101_990+106delTTGTTA|uc007bye.1:c.*71_*76delTTGTTA|uc007byf.1:c.990+101_990+106delTTGTTA|uc007byg.1:c.990+101_990+106delTTGTTA|uc007byh.1:c.984+101_984+106delTTGTTA|uc007byi.1:c.996+101_996+106delTTGTTA|uc007byk.1:c.1002+101_1002+106delTTGTTA	|||||||||	0/1	8,32	99
chr1	90111853	.	GTTA	G	MODIFIER	Ugt1a10|Ugt1a9|Ugt1a7c|Ugt1a6b|Ugt1a6|Ugt1a6a|Ugt1a6a|Ugt1a5|Ugt1a2|Ugt1a1	intron_variant|intron_variant|intron_variant|intron_variant|three_prime_utr_variant|intron_variant|intron_variant|intron_variant|intron_variant|intron_variant	uc007bya.1:c.987+104_987+106delTTA|uc007byb.1:c.981+104_981+106delTTA|uc007byc.1:c.990+104_990+106delTTA|uc007byd.2:c.990+104_990+106delTTA|uc007bye.1:c.*74_*76delTTA|uc007byf.1:c.990+104_990+106delTTA|uc007byg.1:c.990+104_990+106delTTA|uc007byh.1:c.984+104_984+106delTTA|uc007byi.1:c.996+104_996+106delTTA|uc007byk.1:c.1002+104_1002+106delTTA	|||||||||	0/1	6,30	45
chr1	90112503	.	TAA	T,TA	MODIFIER	Ugt1a10|Ugt1a9|Ugt1a7c|Ugt1a6b|Ugt1a6|Ugt1a6a|Ugt1a6a|Ugt1a5|Ugt1a2|Ugt1a1,Ugt1a10|Ugt1a9|Ugt1a7c|Ugt1a6b|Ugt1a6|Ugt1a6a|Ugt1a6a|Ugt1a5|Ugt1a2|Ugt1a1	intron_variant|intron_variant|intron_variant|intron_variant|three_prime_utr_variant|intron_variant|intron_variant|intron_variant|intron_variant|intron_variant,intron_variant|intron_variant|intron_variant|intron_variant|three_prime_utr_variant|intron_variant|intron_variant|intron_variant|intron_variant|intron_variant	uc007bya.1:c.1075+47_1075+48delAA|uc007byb.1:c.1069+47_1069+48delAA|uc007byc.1:c.1078+47_1078+48delAA|uc007byd.2:c.1078+47_1078+48delAA|uc007bye.1:c.*724_*725delAA|uc007byf.1:c.1078+47_1078+48delAA|uc007byg.1:c.1078+47_1078+48delAA|uc007byh.1:c.1072+47_1072+48delAA|uc007byi.1:c.1084+47_1084+48delAA|uc007byk.1:c.1090+47_1090+48delAA,uc007bya.1:c.1075+48delA|uc007byb.1:c.1069+48delA|uc007byc.1:c.10…	|||||||||,|||||||||	0/1	19,82,4	99
chr1	90112732	.	AT	A	HIGH	Ugt1a10|Ugt1a9|Ugt1a7c|Ugt1a6b|Ugt1a6|Ugt1a6a|Ugt1a6a|Ugt1a5|Ugt1a2|Ugt1a1	frameshift_variant|frameshift_variant|frameshift_variant|frameshift_variant|three_prime_utr_variant|frameshift_variant|frameshift_variant|frameshift_variant|frameshift_variant|frameshift_variant	uc007bya.1:c.1096delT|uc007byb.1:c.1090delT|uc007byc.1:c.1099delT|uc007byd.2:c.1099delT|uc007bye.1:c.*953delT|uc007byf.1:c.1099delT|uc007byg.1:c.1099delT|uc007byh.1:c.1093delT|uc007byi.1:c.1105delT|uc007byk.1:c.1111delT	NP_964003:p.(Phe366Serfs*21)|NP_964006:p.(Phe364Serfs*21)|NP_964004:p.(Phe367Serfs*21)|NP_958812:p.(Phe367Serfs*21)||NP_659545:p.(Phe367Serfs*21)|NP_659545:p.(Phe367Serfs*21)|NP_964005:p.(Phe365Serfs*21)|NP_038729:p.(Phe369Serfs*21)|NP_964007:p.(Phe371Serfs*21)	0/1	111,43	99
chr1	90112735	.	CAT	C	HIGH	Ugt1a10|Ugt1a9|Ugt1a7c|Ugt1a6b|Ugt1a6|Ugt1a6a|Ugt1a6a|Ugt1a5|Ugt1a2|Ugt1a1	frameshift_variant|frameshift_variant|frameshift_variant|frameshift_variant|three_prime_utr_variant|frameshift_variant|frameshift_variant|frameshift_variant|frameshift_variant|frameshift_variant	uc007bya.1:c.1099_1100delAT|uc007byb.1:c.1093_1094delAT|uc007byc.1:c.1102_1103delAT|uc007byd.2:c.1102_1103delAT|uc007bye.1:c.*956_*957delAT|uc007byf.1:c.1102_1103delAT|uc007byg.1:c.1102_1103delAT|uc007byh.1:c.1096_1097delAT|uc007byi.1:c.1108_1109delAT|uc007byk.1:c.1114_1115delAT	NP_964003:p.(Ile367Hisfs*10)|NP_964006:p.(Ile365Hisfs*10)|NP_964004:p.(Ile368Hisfs*10)|NP_958812:p.(Ile368Hisfs*10)||NP_659545:p.(Ile368Hisfs*10)|NP_659545:p.(Ile368Hisfs*10)|NP_964005:p.(Ile366Hisfs*10)|NP_038729:p.(Ile370Hisfs*10)|NP_964007:p.(Ile372Hisfs*10)	0/1	113,45	99
chr1	90113033	.	AT	A	MODIFIER	Ugt1a10|Ugt1a9|Ugt1a7c|Ugt1a6b|Ugt1a6|Ugt1a6a|Ugt1a6a|Ugt1a5|Ugt1a2|Ugt1a1	intron_variant|intron_variant|intron_variant|intron_variant|three_prime_utr_variant|intron_variant|intron_variant|intron_variant|intron_variant|intron_variant	uc007bya.1:c.1295+102delT|uc007byb.1:c.1289+102delT|uc007byc.1:c.1298+102delT|uc007byd.2:c.1298+102delT|uc007bye.1:c.*1254delT|uc007byf.1:c.1298+102delT|uc007byg.1:c.1298+102delT|uc007byh.1:c.1292+102delT|uc007byi.1:c.1304+102delT|uc007byk.1:c.1310+102delT	|||||||||	0/1	10,43	99
chr1	90114575	.	A	AT	MODIFIER	Ugt1a10|Ugt1a9|Ugt1a7c|Ugt1a6b|Ugt1a6a|Ugt1a6a|Ugt1a5|Ugt1a2|Ugt1a1	intron_variant|intron_variant|intron_variant|intron_variant|intron_variant|intron_variant|intron_variant|intron_variant|intron_variant	uc007bya.1:c.1296-127_1296-126insT|uc007byb.1:c.1290-127_1290-126insT|uc007byc.1:c.1299-127_1299-126insT|uc007byd.2:c.1299-127_1299-126insT|uc007byf.1:c.1299-127_1299-126insT|uc007byg.1:c.1299-127_1299-126insT|uc007byh.1:c.1293-127_1293-126insT|uc007byi.1:c.1305-127_1305-126insT|uc007byk.1:c.1311-127_1311-126insT	||||||||	0/1	33,19	49
chr1	90114586	.	GA	G	MODIFIER	Ugt1a10|Ugt1a9|Ugt1a7c|Ugt1a6b|Ugt1a6a|Ugt1a6a|Ugt1a5|Ugt1a2|Ugt1a1	intron_variant|intron_variant|intron_variant|intron_variant|intron_variant|intron_variant|intron_variant|intron_variant|intron_variant	uc007bya.1:c.1296-115delA|uc007byb.1:c.1290-115delA|uc007byc.1:c.1299-115delA|uc007byd.2:c.1299-115delA|uc007byf.1:c.1299-115delA|uc007byg.1:c.1299-115delA|uc007byh.1:c.1293-115delA|uc007byi.1:c.1305-115delA|uc007byk.1:c.1311-115delA	||||||||	0/1	11,52	99
chr1	90114664	rs30310343	A	G	MODIFIER	Ugt1a10|Ugt1a9|Ugt1a7c|Ugt1a6b|Ugt1a6a|Ugt1a6a|Ugt1a5|Ugt1a2|Ugt1a1	intron_variant|intron_variant|intron_variant|intron_variant|intron_variant|intron_variant|intron_variant|intron_variant|intron_variant	uc007bya.1:c.1296-38A>G|uc007byb.1:c.1290-38A>G|uc007byc.1:c.1299-38A>G|uc007byd.2:c.1299-38A>G|uc007byf.1:c.1299-38A>G|uc007byg.1:c.1299-38A>G|uc007byh.1:c.1293-38A>G|uc007byi.1:c.1305-38A>G|uc007byk.1:c.1311-38A>G	||||||||	0/1	32101	99
chr1	90114829	.	GC	G	HIGH	Ugt1a10|Ugt1a9|Ugt1a7c|Ugt1a6b|Ugt1a6a|Ugt1a6a|Ugt1a5|Ugt1a2|Ugt1a1	frameshift_variant|frameshift_variant|frameshift_variant|frameshift_variant|frameshift_variant|frameshift_variant|frameshift_variant|frameshift_variant|frameshift_variant	uc007bya.1:c.1424delC|uc007byb.1:c.1418delC|uc007byc.1:c.1427delC|uc007byd.2:c.1427delC|uc007byf.1:c.1427delC|uc007byg.1:c.1427delC|uc007byh.1:c.1421delC|uc007byi.1:c.1433delC|uc007byk.1:c.1439delC	NP_964003:p.(His476Metfs*13)|NP_964006:p.(His474Metfs*13)|NP_964004:p.(His477Metfs*13)|NP_958812:p.(His477Metfs*13)|NP_659545:p.(His477Metfs*13)|NP_659545:p.(His477Metfs*13)|NP_964005:p.(His475Metfs*13)|NP_038729:p.(His479Metfs*13)|NP_964007:p.(His481Metfs*13)	0/1	145,31	3
chr1	90115113	rs8258198	T	C	MODIFIER	Ugt1a10|Ugt1a9|Ugt1a7c|Ugt1a6b|Ugt1a6a|Ugt1a6a|Ugt1a5|Ugt1a2|Ugt1a1	three_prime_utr_variant|three_prime_utr_variant|three_prime_utr_variant|three_prime_utr_variant|three_prime_utr_variant|three_prime_utr_variant|three_prime_utr_variant|three_prime_utr_variant|three_prime_utr_variant	uc007bya.1:c.*114T>C|uc007byb.1:c.*114T>C|uc007byc.1:c.*114T>C|uc007byd.2:c.*114T>C|uc007byf.1:c.*114T>C|uc007byg.1:c.*114T>C|uc007byh.1:c.*114T>C|uc007byi.1:c.*114T>C|uc007byk.1:c.*114T>C	||||||||	0/1	213,37	99
chr1	90115628	.	CTAATTG	C	MODIFIER	Ugt1a10|Ugt1a9|Ugt1a7c|Ugt1a6b|Ugt1a6a|Ugt1a6a|Ugt1a5|Ugt1a2|Ugt1a1	three_prime_utr_variant|three_prime_utr_variant|three_prime_utr_variant|three_prime_utr_variant|three_prime_utr_variant|three_prime_utr_variant|three_prime_utr_variant|three_prime_utr_variant|three_prime_utr_variant	uc007bya.1:c.*630_*635delTAATTG|uc007byb.1:c.*630_*635delTAATTG|uc007byc.1:c.*630_*635delTAATTG|uc007byd.2:c.*630_*635delTAATTG|uc007byf.1:c.*630_*635delTAATTG|uc007byg.1:c.*630_*635delTAATTG|uc007byh.1:c.*630_*635delTAATTG|uc007byi.1:c.*630_*635delTAATTG|uc007byk.1:c.*630_*635delTAATTG	||||||||	0/1	119,70	99
chr1	90116132	rs45887359	T	C	MODIFIER	Ugt1a10|Ugt1a9|Ugt1a7c|Ugt1a6b|Ugt1a6a|Ugt1a6a|Ugt1a5|Ugt1a2|Ugt1a1	three_prime_utr_variant|three_prime_utr_variant|three_prime_utr_variant|three_prime_utr_variant|three_prime_utr_variant|three_prime_utr_variant|three_prime_utr_variant|three_prime_utr_variant|three_prime_utr_variant	uc007bya.1:c.*1133T>C|uc007byb.1:c.*1133T>C|uc007byc.1:c.*1133T>C|uc007byd.2:c.*1133T>C|uc007byf.1:c.*1133T>C|uc007byg.1:c.*1133T>C|uc007byh.1:c.*1133T>C|uc007byi.1:c.*1133T>C|uc007byk.1:c.*1133T>C	||||||||	0/1	38131	99
chr1	90116197	rs50193701	A	T	MODIFIER	Ugt1a10|Ugt1a9|Ugt1a7c|Ugt1a6b|Ugt1a6a|Ugt1a6a|Ugt1a5|Ugt1a2|Ugt1a1	three_prime_utr_variant|three_prime_utr_variant|three_prime_utr_variant|three_prime_utr_variant|three_prime_utr_variant|three_prime_utr_variant|three_prime_utr_variant|three_prime_utr_variant|three_prime_utr_variant	uc007bya.1:c.*1198A>T|uc007byb.1:c.*1198A>T|uc007byc.1:c.*1198A>T|uc007byd.2:c.*1198A>T|uc007byf.1:c.*1198A>T|uc007byg.1:c.*1198A>T|uc007byh.1:c.*1198A>T|uc007byi.1:c.*1198A>T|uc007byk.1:c.*1198A>T	||||||||	0/1	120,38	99
chr1	90116575	.	A	AT	MODIFIER	Ugt1a10|Ugt1a9|Ugt1a7c|Ugt1a6b|Ugt1a6a|Ugt1a6a|Ugt1a5|Ugt1a2|Ugt1a1	three_prime_utr_variant|three_prime_utr_variant|three_prime_utr_variant|three_prime_utr_variant|three_prime_utr_variant|three_prime_utr_variant|three_prime_utr_variant|three_prime_utr_variant|three_prime_utr_variant	uc007bya.1:c.*1576_*1577insT|uc007byb.1:c.*1576_*1577insT|uc007byc.1:c.*1576_*1577insT|uc007byd.2:c.*1576_*1577insT|uc007byf.1:c.*1576_*1577insT|uc007byg.1:c.*1576_*1577insT|uc007byh.1:c.*1576_*1577insT|uc007byi.1:c.*1576_*1577insT|uc007byk.1:c.*1576_*1577insT	||||||||	0/1	16,51	85
chr1	90116577	.	TA	T	MODIFIER	Ugt1a10|Ugt1a9|Ugt1a7c|Ugt1a6b|Ugt1a6a|Ugt1a6a|Ugt1a5|Ugt1a2|Ugt1a1	three_prime_utr_variant|three_prime_utr_variant|three_prime_utr_variant|three_prime_utr_variant|three_prime_utr_variant|three_prime_utr_variant|three_prime_utr_variant|three_prime_utr_variant|three_prime_utr_variant	uc007bya.1:c.*1578+d1delA|uc007byb.1:c.*1578+d1delA|uc007byc.1:c.*1578+d1delA|uc007byd.2:c.*1578+d1delA|uc007byf.1:c.*1578+d1delA|uc007byg.1:c.*1578+d1delA|uc007byh.1:c.*1578+d1delA|uc007byi.1:c.*1578+d1delA|uc007byk.1:c.*1578+d1delA	||||||||	0/1	22,22	57
chr1	90116609	rs48956585	C	T	MODIFIER		intergenic_variant			0/1	10,36	99
chr1	90123473	rs51359999	T	C,G	MODIFIER	,	intergenic_variant,intergenic_variant	,	,	2014-01-02	9,16,22	99
chr1	90124510	rs30307490	C	T	MODIFIER	Heatr7b1	intron_variant	uc011wov.1:c.-14-119C>T		0/1	33105	99
chr1	90124576	rs46364263	T	A	MODIFIER	Heatr7b1	intron_variant	uc011wov.1:c.-14-53T>A		0/1	46151	99
chr1	90125002	rs47381372	G	A	MODIFIER	Heatr7b1	intron_variant	uc011wov.1:c.261+19G>A		0/1	63100	99
chr1	90128745	rs50073641	G	A	MODIFIER	Heatr7b1	intron_variant	uc011wov.1:c.557-74G>A		0/1	40,17	99
chr1	90128832	.	GCC	G	HIGH	Heatr7b1	frameshift_variant	uc011wov.1:c.571_572delCC	D3Z750:p.(Pro191Leufs*27)	0/1	72,13	99
chr1	90130615	rs47387152	G	C	LOW	Heatr7b1	synonymous_variant	uc011wov.1:c.846G>C	D3Z750:p.(=)	0/1	56,23	99
chr1	90130695	.	G	A	MODIFIER	Heatr7b1	intron_variant	uc011wov.1:c.922+4G>A		0/1	41,19	99
chr1	90131673	rs50657360	G	C	MODIFIER	Heatr7b1	intron_variant	uc011wov.1:c.1053+36G>C		0/1	24,84	99
chr1	90131689	rs49604714	G	A	MODIFIER	Heatr7b1	intron_variant	uc011wov.1:c.1053+52G>A		0/1	51,44	99
chr1	90131951	rs46577219	G	A	MODERATE	Heatr7b1	missense_variant	uc011wov.1:c.1136G>A	D3Z750:p.(Arg379His)	0/1	68,15	99
chr1	90133156	rs50064535	G	A	MODIFIER	Heatr7b1	intron_variant	uc011wov.1:c.1247-74G>A		0/1	6,26	99
chr1	90133240	rs47887801	T	G	MODERATE	Heatr7b1	missense_variant	uc011wov.1:c.1257T>G	D3Z750:p.(Ile419Met)	0/1	11,31	96
chr1	90133910	.	C	T	MODIFIER	Heatr7b1	intron_variant	uc011wov.1:c.1324-138C>T		0/1	24,6	42
chr1	90133955	rs49259097	C	G	MODIFIER	Heatr7b1	intron_variant	uc011wov.1:c.1324-93C>G		0/1	20,16	60
chr1	90134032	rs48101914	T	A	MODIFIER	Heatr7b1	intron_variant	uc011wov.1:c.1324-16T>A		0/1	44,31	99
chr1	90136528	rs45975266	G	A	MODIFIER	Heatr7b1	intron_variant	uc011wov.1:c.1703-166G>A		0/1	64,19	16
chr1	90136569	rs49196011	T	A	MODIFIER	Heatr7b1	intron_variant	uc011wov.1:c.1703-125T>A		0/1	82,8	99
chr1	90137193	rs48768830	G	C,A	MODIFIER	Heatr7b1,Heatr7b1	intron_variant,intron_variant	uc011wov.1:c.1744-61G>C,uc011wov.1:c.1744-61G>A	,	0/2	84,19,0	70
chr1	90137808	.	G	A	MODIFIER	Heatr7b1	intron_variant	uc011wov.1:c.1938+110G>A		0/1	39,6	2
chr1	90138307	rs50059810	G	A	MODIFIER	Heatr7b1	intron_variant	uc011wov.1:c.2046+82G>A		0/1	41,12	99
chr1	90139168	rs49270920	T	C	MODIFIER	Heatr7b1	intron_variant	uc011wov.1:c.2166+70T>C		0/1	112,34	99
chr1	90139181	rs30928763	A	G	MODIFIER	Heatr7b1	intron_variant	uc011wov.1:c.2167-63A>G		0/1	30107	99
chr1	90139230	rs30305667	C	G	MODIFIER	Heatr7b1	intron_variant	uc011wov.1:c.2167-14C>G		0/1	26,82	99
chr1	90139451	rs49368593	T	G	MODIFIER	Heatr7b1	intron_variant	uc011wov.1:c.2289+85T>G		0/1	25,5	45
chr1	90140721	rs49969874	A	G	MODIFIER	Heatr7b1	intron_variant	uc011wov.1:c.2442+63A>G		0/1	17,67	99
chr1	90141411	.	G	GAAGATCAA	MODIFIER	Heatr7b1	intron_variant	uc011wov.1:c.2443-108_2443-107insAAGATCAA		0/1	53,14	84
chr1	90141762	rs46408433	T	C	MODIFIER	Heatr7b1	intron_variant	uc011wov.1:c.2565+121T>C		2014-01-01	5,50	99
chr1	90142446	rs46194879	A	G	MODIFIER	Heatr7b1	intron_variant	uc011wov.1:c.2566-117A>G		0/1	6,22	63
chr1	90142640	rs50479857	A	G	LOW	Heatr7b1	synonymous_variant	uc011wov.1:c.2643A>G	D3Z750:p.(=)	0/1	17,46	87
chr1	90144258	rs46917902	A	G	MODIFIER	Heatr7b1	intron_variant	uc011wov.1:c.2755-65A>G		0/1	5,25	94
chr1	90144427	rs30304847	T	C	MODIFIER	Heatr7b1	intron_variant	uc011wov.1:c.2850+9T>C		0/1	16,63	90
chr1	90144530	rs47890389	A	T	MODIFIER	Heatr7b1	intron_variant	uc011wov.1:c.2850+112A>T		0/1	7,32	85
chr1	90144547	rs51106914	C	T	MODIFIER	Heatr7b1	intron_variant	uc011wov.1:c.2850+129C>T		0/1	32,4	48
chr1	90145246	.	C	CG	MODIFIER	Heatr7b1	intron_variant	uc011wov.1:c.2955+15_2955+16insG		0/1	29,10	9
chr1	90147000	rs49769505	C	T	MODIFIER	Heatr7b1	intron_variant	uc011wov.1:c.3198+42C>T		0/1	36,16	54
chr1	90147067	rs46623910	C	T	MODIFIER	Heatr7b1	intron_variant	uc011wov.1:c.3198+109C>T		0/1	9,26	99
chr1	90148773	rs45713336	T	C	MODIFIER	Heatr7b1	intron_variant	uc011wov.1:c.3352-138T>C		0/1	7,23	99
chr1	90148776	rs51658542	A	T	MODIFIER	Heatr7b1	intron_variant	uc011wov.1:c.3352-135A>T		0/1	7,23	99
chr1	90151387	rs51642105	A	G	MODIFIER	Heatr7b1	intron_variant	uc011wov.1:c.3507-46A>G		0/1	113,27	34
chr1	90151409	rs48395395	C	T	MODIFIER	Heatr7b1	intron_variant	uc011wov.1:c.3507-24C>T		0/1	117,30	5
chr1	90151510	rs51526303	G	T	MODERATE	Heatr7b1	missense_variant	uc011wov.1:c.3584G>T	D3Z750:p.(Arg1195Leu)	0/1	98,18	34
chr1	90151778	rs50969768	G	A	LOW	Heatr7b1	synonymous_variant	uc011wov.1:c.3780G>A	D3Z750:p.(=)	0/1	41,13	99
chr1	90151820	rs30303027	T	C	LOW	Heatr7b1	synonymous_variant	uc011wov.1:c.3822T>C	D3Z750:p.(=)	0/1	10,47	60
chr1	90151890	rs48530924	G	A	MODIFIER	Heatr7b1	intron_variant	uc011wov.1:c.3870+22G>A		0/1	32,10	10
chr1	90151950	rs51874740	A	T	MODIFIER	Heatr7b1	intron_variant	uc011wov.1:c.3870+82A>T		0/1	26,10	46
chr1	90152572	.	A	AG	MODIFIER	Heatr7b1	intron_variant	uc011wov.1:c.4014-60_4014-59insG		0/1	12,34	54
chr1	90152741	.	G	GT	HIGH	Heatr7b1	frameshift_variant	uc011wov.1:c.4123_4124insT	D3Z750:p.(Glu1376Argfs*31)	0/1	32,18	66
chr1	90152967	rs51223356	T	C	MODIFIER	Heatr7b1	intron_variant	uc011wov.1:c.4129-8T>C		0/1	36,21	63
chr1	90152988	rs47621380	C	T	MODERATE	Heatr7b1	missense_variant	uc011wov.1:c.4142C>T	D3Z750:p.(Pro1381Leu)	0/1	56,14	5
chr1	90153302	rs51219523	C	T	MODERATE	Heatr7b1	missense_variant	uc011wov.1:c.4355C>T	D3Z750:p.(Ala1452Val)	0/1	55,35	99
chr1	90153373	rs30303026	G	A	MODERATE	Heatr7b1	missense_variant	uc011wov.1:c.4426G>A	D3Z750:p.(Ala1476Thr)	0/1	44,19	75
chr1	90153446	.	G	C	MODIFIER	Heatr7b1	intron_variant	uc011wov.1:c.4461+38G>C		0/1	20,10	24
chr1	90154222	.	G	T	MODIFIER	Heatr7b1	intron_variant	uc011wov.1:c.4462-63G>T		0/1	36,11	99
chr1	90154258	.	C	T	MODIFIER	Heatr7b1	intron_variant	uc011wov.1:c.4462-27C>T		0/1	40,13	99
chr1	90154314	rs45916248	T	C	LOW	Heatr7b1	synonymous_variant	uc011wov.1:c.4491T>C	D3Z750:p.(=)	0/1	53,21	22
chr1	90154464	rs50523508	A	G	MODIFIER	Heatr7b1	intron_variant	uc011wov.1:c.4617+24A>G		0/1	34,12	53
chr1	90154503	rs48983878	A	G	MODIFIER	Heatr7b1	intron_variant	uc011wov.1:c.4617+63A>G		0/1	7,37	60
chr1	90156393	.	G	GA	MODIFIER	Heatr7b1|A730008H23Rik|Hjurp|A730008H23Rik	intron_variant|three_prime_utr_variant|three_prime_utr_variant|nc_transcript_variant	uc011wov.1:c.4919-87_4919-86insA|uc011wow.1:c.*5362_*5363insT|uc007bym.2:c.*5362_*5363insT|uc007byn.2:c.*5362_*5363insT	|||	0/1	66,14	48
chr1	90156577	rs50377244	A	G	LOW	Heatr7b1|A730008H23Rik|Hjurp|A730008H23Rik	synonymous_variant|three_prime_utr_variant|three_prime_utr_variant|nc_transcript_variant	uc011wov.1:c.5016A>G|uc011wow.1:c.*5179T>C|uc007bym.2:c.*5179T>C|uc007byn.2:c.*5179T>C	D3Z750:p.(=)|||	0/1	33,99	99
chr1	90156864	.	A	AG	MODIFIER	Heatr7b1|A730008H23Rik|Hjurp|A730008H23Rik	three_prime_utr_variant|three_prime_utr_variant|three_prime_utr_variant|nc_transcript_variant	uc011wov.1:c.*263_*264insG|uc011wow.1:c.*4891_*4892insC|uc007bym.2:c.*4891_*4892insC|uc007byn.2:c.*4891_*4892insC	|||	0/1	110,16	99
chr1	90157313	.	GC	G	MODIFIER	Heatr7b1|A730008H23Rik|Hjurp|A730008H23Rik	three_prime_utr_variant|three_prime_utr_variant|three_prime_utr_variant|nc_transcript_variant	uc011wov.1:c.*713delC|uc011wow.1:c.*4442delG|uc007bym.2:c.*4442delG|uc007byn.2:c.*4442delG	|||	0/1	27,50	99
chr1	90157534	.	T	TA	MODIFIER	Heatr7b1|A730008H23Rik|Hjurp|A730008H23Rik	three_prime_utr_variant|three_prime_utr_variant|three_prime_utr_variant|nc_transcript_variant	uc011wov.1:c.*933_*934insA|uc011wow.1:c.*4221_*4222insT|uc007bym.2:c.*4221_*4222insT|uc007byn.2:c.*4221_*4222insT	|||	0/1	62,19	99
chr1	90157598	rs51442935	T	A	MODIFIER	Heatr7b1|A730008H23Rik|Hjurp|A730008H23Rik	three_prime_utr_variant|three_prime_utr_variant|three_prime_utr_variant|nc_transcript_variant	uc011wov.1:c.*997T>A|uc011wow.1:c.*4158A>T|uc007bym.2:c.*4158A>T|uc007byn.2:c.*4158A>T	|||	0/1	116,25	38
chr1	90157628	rs45710597	C	T	MODIFIER	Heatr7b1|A730008H23Rik|Hjurp|A730008H23Rik	three_prime_utr_variant|three_prime_utr_variant|three_prime_utr_variant|nc_transcript_variant	uc011wov.1:c.*1027C>T|uc011wow.1:c.*4128G>A|uc007bym.2:c.*4128G>A|uc007byn.2:c.*4128G>A	|||	0/1	118,57	99
chr1	90157769	rs46659507	C	A	MODIFIER	Heatr7b1|A730008H23Rik|Hjurp|A730008H23Rik	three_prime_utr_variant|three_prime_utr_variant|three_prime_utr_variant|nc_transcript_variant	uc011wov.1:c.*1168C>A|uc011wow.1:c.*3987G>T|uc007bym.2:c.*3987G>T|uc007byn.2:c.*3987G>T	|||	0/1	190,34	69
chr1	90158618	.	G	GGAA	MODIFIER	Heatr7b1|A730008H23Rik|Hjurp|A730008H23Rik	three_prime_utr_variant|three_prime_utr_variant|three_prime_utr_variant|nc_transcript_variant	uc011wov.1:c.*2017_*2018insGAA|uc011wow.1:c.*3137_*3138insTTC|uc007bym.2:c.*3137_*3138insTTC|uc007byn.2:c.*3137_*3138insTTC	|||	0/1	125,65	99
chr1	90158803	.	C	CTGTG	MODIFIER	Heatr7b1|A730008H23Rik|Hjurp|A730008H23Rik	three_prime_utr_variant|three_prime_utr_variant|three_prime_utr_variant|nc_transcript_variant	uc011wov.1:c.*2202_*2203insTGTG|uc011wow.1:c.*2952_*2953insCACA|uc007bym.2:c.*2952_*2953insCACA|uc007byn.2:c.*2952_*2953insCACA	|||	0/1	63106	83
chr1	90159668	rs49736267	G	A	MODIFIER	A730008H23Rik|Hjurp|A730008H23Rik	three_prime_utr_variant|three_prime_utr_variant|nc_transcript_variant	uc011wow.1:c.*2088C>T|uc007bym.2:c.*2088C>T|uc007byn.2:c.*2088C>T	||	0/1	47174	99
chr1	90159774	rs47849677	C	T	MODIFIER	A730008H23Rik|Hjurp|A730008H23Rik	three_prime_utr_variant|three_prime_utr_variant|nc_transcript_variant	uc011wow.1:c.*1982G>A|uc007bym.2:c.*1982G>A|uc007byn.2:c.*1982G>A	||	0/1	44123	99
chr1	90159888	rs49468302	T	A	MODIFIER	A730008H23Rik|Hjurp|A730008H23Rik	three_prime_utr_variant|three_prime_utr_variant|nc_transcript_variant	uc011wow.1:c.*1868A>T|uc007bym.2:c.*1868A>T|uc007byn.2:c.*1868A>T	||	0/1	33114	99
chr1	90159898	.	CAA	C	MODIFIER	A730008H23Rik|Hjurp|A730008H23Rik	three_prime_utr_variant|three_prime_utr_variant|nc_transcript_variant	uc011wow.1:c.*1856_*1857delTT|uc007bym.2:c.*1856_*1857delTT|uc007byn.2:c.*1856_*1857delTT	||	0/1	30,75	25
chr1	90161697	rs30301545	G	A	MODIFIER	A730008H23Rik|Hjurp|A730008H23Rik	three_prime_utr_variant|three_prime_utr_variant|nc_transcript_variant	uc011wow.1:c.*59C>T|uc007bym.2:c.*59C>T|uc007byn.2:c.*59C>T	||	0/1	47,70	99
chr1	90161723	.	AACAG	A	MODIFIER	A730008H23Rik|Hjurp|A730008H23Rik	three_prime_utr_variant|three_prime_utr_variant|nc_transcript_variant	uc011wow.1:c.*29_*32delCTGT|uc007bym.2:c.*29_*32delCTGT|uc007byn.2:c.*29_*32delCTGT	||	0/1	93,20	99
chr1	90162047	rs45762281	C	T	LOW	A730008H23Rik|Hjurp|A730008H23Rik	synonymous_variant|synonymous_variant|synonymous_variant	uc011wow.1:c.1089G>A|uc007bym.2:c.1713G>A|uc007byn.2:c.1485G>A	Q6PG16-3:p.(=)|NP_941054:p.(=)|NP_766093:p.(=)	0/1	77,29	99
chr1	90162421	rs49199385	A	C	MODERATE	A730008H23Rik|Hjurp|A730008H23Rik	missense_variant|missense_variant|missense_variant	uc011wow.1:c.715T>G|uc007bym.2:c.1339T>G|uc007byn.2:c.1111T>G	Q6PG16-3:p.(Ser239Ala)|NP_941054:p.(Ser447Ala)|NP_766093:p.(Ser371Ala)	0/1	91,45	99
chr1	90162555	rs30300753	T	G	MODERATE	A730008H23Rik|Hjurp|A730008H23Rik	missense_variant|missense_variant|missense_variant	uc011wow.1:c.581A>C|uc007bym.2:c.1205A>C|uc007byn.2:c.977A>C	Q6PG16-3:p.(Gln194Pro)|NP_941054:p.(Gln402Pro)|NP_766093:p.(Gln326Pro)	0/1	70107	99
chr1	90163099	.	G	GT	HIGH	A730008H23Rik|Hjurp|A730008H23Rik	frameshift_variant|frameshift_variant|frameshift_variant	uc011wow.1:c.36_37insA|uc007bym.2:c.660_661insA|uc007byn.2:c.432_433insA	Q6PG16-3:p.(Leu13Thrfs*14)|NP_941054:p.(Leu221Thrfs*14)|NP_766093:p.(Leu145Thrfs*14)	0/1	61,23	99
chr1	90163167	rs51503559	C	A	MODERATE	A730008H23Rik|Hjurp|A730008H23Rik	five_prime_utr_variant|missense_variant|missense_variant	uc011wow.1:c.-32G>T|uc007bym.2:c.593G>T|uc007byn.2:c.365G>T	|NP_941054:p.(Gly198Val)|NP_766093:p.(Gly122Val)	0/1	57,8	99
chr1	90163271	rs52012259	T	C	MODIFIER	A730008H23Rik|Hjurp|A730008H23Rik	intron_variant|intron_variant|intron_variant	uc011wow.1:c.-98-38A>G|uc007bym.2:c.527-38A>G|uc007byn.2:c.299-38A>G	||	0/1	7,17	45
chr1	90163283	rs48858207	A	G	MODIFIER	A730008H23Rik|Hjurp|A730008H23Rik	intron_variant|intron_variant|intron_variant	uc011wow.1:c.-98-50T>C|uc007bym.2:c.527-50T>C|uc007byn.2:c.299-50T>C	||	0/1	15,5	17
chr1	90164406	rs46861852	C	A	MODIFIER	A730008H23Rik|Hjurp|A730008H23Rik	intron_variant|intron_variant|intron_variant	uc011wow.1:c.-98-1173G>T|uc007bym.2:c.526+117G>T|uc007byn.2:c.298+117G>T	||	0/1	35,15	72
chr1	90164677	rs50982323	A	G	MODIFIER	A730008H23Rik|Hjurp|A730008H23Rik	intron_variant|intron_variant|intron_variant	uc011wow.1:c.-99+1219T>C|uc007bym.2:c.448-76T>C|uc007byn.2:c.220-76T>C	||	0/1	49,7	73
chr1	90166630	rs46341349	A	G	MODIFIER	Hjurp|A730008H23Rik	intron_variant|intron_variant	uc007bym.2:c.354+147T>C|uc007byn.2:c.220-2029T>C	|	0/1	12,40	99
chr1	90169127	rs48915421	G	A	MODIFIER	Hjurp|A730008H23Rik	intron_variant|intron_variant	uc007bym.2:c.256+177C>T|uc007byn.2:c.219+2490C>T	|	0/1	7,13	99
chr1	90169398	rs47768070	T	A	MODIFIER	Hjurp|A730008H23Rik	intron_variant|intron_variant	uc007bym.2:c.220-58A>T|uc007byn.2:c.219+2219A>T	|	0/1	7,24	99
chr1	90174050	rs31472766	A	G	MODIFIER	Hjurp|A730008H23Rik	five_prime_utr_variant|nc_transcript_variant	uc007bym.2:c.-6T>C|uc007byn.2:c.-6T>C	|	0/1	51196	99
chr1	90174271	rs48685106	A	T	MODIFIER		intergenic_variant			0/1	150,89	99
chr1	90201599	.	T	TG	MODIFIER	Trpm8	intron_variant	uc011wox.1:c.-229+38_-229+39insG		0/1	30,66	33
chr1	90201601	.	G	GT	MODIFIER	Trpm8	intron_variant	uc011wox.1:c.-229+40_-229+41insT		0/1	33,34	99
chr1	90203122	rs30297125	A	C	MODIFIER	Trpm8	intron_variant	uc011wox.1:c.-228-115A>C		0/1	15,36	74
chr1	90204357	.	C	T	MODIFIER	Trpm8|Trpm8	intron_variant|intron_variant	uc011wox.1:c.-98-28C>T|uc011woy.1:c.-98-28C>T	|	0/1	3,15	99
chr1	90204442	.	C	T	MODIFIER	Trpm8|Trpm8	five_prime_utr_variant|five_prime_utr_variant	uc011wox.1:c.-41C>T|uc011woy.1:c.-41C>T	|	0/1	4,24	73
chr1	90204541	.	T	C	MODIFIER	Trpm8|Trpm8	intron_variant|intron_variant	uc011wox.1:c.-6+64T>C|uc011woy.1:c.-6+64T>C	|	0/1	4,20	99
chr1	90204558	.	G	GT	MODIFIER	Trpm8|Trpm8	intron_variant|intron_variant	uc011wox.1:c.-6+81_-6+82insT|uc011woy.1:c.-6+81_-6+82insT	|	0/1	3,16	52
chr1	90204571	.	C	T	MODIFIER	Trpm8|Trpm8	intron_variant|intron_variant	uc011wox.1:c.-6+94C>T|uc011woy.1:c.-6+94C>T	|	0/1	15,4	21
chr1	90257016	.	CGT	C,CGTGT	MODIFIER	Trpm8|Trpm8,Trpm8|Trpm8	intron_variant|intron_variant,intron_variant|intron_variant	uc011wox.1:c.2448-143_2448-142delGT|uc011woy.1:c.2448-143_2448-142delGT,uc011wox.1:c.2448-142_2448-141insGT|uc011woy.1:c.2448-142_2448-141insGT	|,|	0/1	2,1,10	16
chr1	90281101	.	CCACA	C,CCA	MODIFIER	Trpm8,Trpm8	intron_variant,intron_variant	uc011woy.1:c.3265-136_3265-133delCACA,uc011woy.1:c.3265-134_3265-133delCA	,	0/2	3,1,2	39
chr1	92672322	.	GT	G	MODIFIER		intergenic_variant			2014-01-01	0,18	96
chr1	92672330	.	AC	A	MODIFIER		intergenic_variant			2014-01-01	0,20	99
chr1	92680689	.	ATTT	A,ATT	MODIFIER	Col6a3,Col6a3	intron_variant,intron_variant	uc011wpc.1:c.4371+111_4371+113delAAA,uc011wpc.1:c.4371+111delA	,	0/2	32,0,14	99
chr1	93001974	.	CG	C	MODIFIER	Lrrfip1|Lrrfip1|Lrrfip1|Lrrfip1|Lrrfip1|Lrrfip1	intron_variant|intron_variant|intron_variant|intron_variant|intron_variant|intron_variant	uc007bzp.2:c.816+101delG|uc007bzq.2:c.588+101delG|uc007bzr.2:c.486+101delG|uc007bzs.2:c.1002+101delG|uc007bzt.2:c.1107+101delG|uc011wpe.1:c.486+101delG	|||||	0/1	2,2	5
chr1	93011034	.	TTC	T,TTCTC	MODIFIER	Lrrfip1|Lrrfip1|Lrrfip1|Lrrfip1|Lrrfip1|Lrrfip1,Lrrfip1|Lrrfip1|Lrrfip1|Lrrfip1|Lrrfip1|Lrrfip1	intron_variant|intron_variant|intron_variant|intron_variant|intron_variant|intron_variant,intron_variant|intron_variant|intron_variant|intron_variant|intron_variant|intron_variant	uc007bzq.2:c.823+2161_823+2162delTC|uc007bzr.2:c.722-138_722-137delTC|uc007bzs.2:c.1423+2161_1423+2162delTC|uc007bzt.2:c.1528+2161_1528+2162delTC|uc011wpe.1:c.907+2161_907+2162delTC|uc007bzu.2:c.5-138_5-137delTC,uc007bzq.2:c.823+2162_823+2163insTC|uc007bzr.2:c.722-137_722-136insTC|uc007bzs.2:c.1423+2162_1423+2163insTC|uc007bzt.2:c.1528+2162_1528+2163insTC|uc011wpe.1:c.907+2162_907+2163insTC|uc007…	|||||,|||||	0/1	6,8,1	24
chr1	93093331	.	GT	G	MODIFIER	Ramp1|Ramp1|Ramp1	intron_variant|intron_variant|intron_variant	uc011wpf.1:c.53-16delT|uc007bzw.2:c.53-16delT|uc007bzx.2:c.53-16delT	||	0/1	6,7	37
chr1	93238375	.	T	C	MODIFIER	Espnl	intron_variant	uc007cah.1:c.1103-48T>C		0/1	7,1	18
chr1	93244454	.	AT	ATTT,A,ATT	MODIFIER	Espnl,Espnl,Espnl	three_prime_utr_variant,three_prime_utr_variant,three_prime_utr_variant	uc007cah.1:c.*1941_*1942insTT,uc007cah.1:c.*1941delT,uc007cah.1:c.*1941_*1942insT	,,	0/2	14,0,5,0	99
chr1	93327721	.	GAA	GA,G	MODIFIER	Per2|Per2,Per2|Per2	intron_variant|intron_variant,intron_variant|intron_variant	uc007cav.1:c.1622-6delT|uc011wph.1:n.1796-6delT,uc007cav.1:c.1622-6_1622-5delTT|uc011wph.1:n.1796-6_1796-5delTT	|,|	0/1	14,1,3	12
chr1	93842455	rs47878111	C	G	MODIFIER	Hdac4|Hdac4|Hdac4	intron_variant|intron_variant|intron_variant	uc007cbe.1:c.2466+22G>C|uc007cbf.1:c.2964+22G>C|uc007cbg.1:c.2964+22G>C	||	0/1	8,1	33
chr1	93892867	.	TAAAC	T	MODIFIER	Hdac4|Hdac4|Hdac4	intron_variant|intron_variant|intron_variant	uc007cbe.1:c.96-116_96-113delGTTT|uc007cbf.1:c.609-116_609-113delGTTT|uc007cbg.1:c.609-116_609-113delGTTT	||	0/1	6,1	14
chr1	94905056	.	C	CGG	MODIFIER	Aqp12|Aqp12	intron_variant|intron_variant	uc007cdc.2:c.608-82_608-81insGG|uc007cdd.2:c.608-85_608-84insGG	|	0/1	3,1	18
chr1	94920146	.	GGACA	G	MODIFIER	Kif1a|Kif1a|Kif1a|Kif1a	intron_variant|intron_variant|intron_variant|intron_variant	uc007cde.2:c.3978-53_3978-50delTGTC|uc007cdf.2:c.3975-53_3975-50delTGTC|uc007cdg.2:c.3951-53_3951-50delTGTC|uc007cdh.2:c.3978-53_3978-50delTGTC	|||	0/1	5,1	26
chr1	95056139	.	A	AC	MODIFIER	2310007B03Rik|2310007B03Rik	intron_variant|intron_variant	uc007cdj.2:c.529+38_529+39insG|uc007cdk.2:c.529+38_529+39insG	|	0/1	5,4	4
chr1	95126118	.	AC	A	MODIFIER	AK086911	nc_transcript_variant	uc007cdl.1:n.1604delC		0/1	21,7	68
chr1	95685768	.	CGGGG	CGGGGG,CGGG	MODIFIER	Atg4b,Atg4b	three_prime_utr_variant,three_prime_utr_variant	uc007cej.1:c.*1436_*1437insG,uc007cej.1:c.*1436delG	,	0/2	11,2,4	3
chr1	95722843	.	CT	C	MODIFIER	D2hgdh|D2hgdh|D2hgdh|D2hgdh	intron_variant|intron_variant|intron_variant|intron_variant	uc007ceq.2:c.-22-18delT|uc007cer.2:c.-5-35delT|uc007cep.2:c.-22-18delT|uc007ceo.2:c.45-18delT	|||	0/1	6,1	14
chr1	95722855	.	CT	C	MODIFIER	D2hgdh|D2hgdh|D2hgdh|D2hgdh	intron_variant|intron_variant|intron_variant|intron_variant	uc007ceq.2:c.-22-6delT|uc007cer.2:c.-5-23delT|uc007cep.2:c.-22-6delT|uc007ceo.2:c.45-6delT	|||	0/1	4,5	53
chr1	95936798	.	CGTGT	C,CGT	MODIFIER	Pdcd1,Pdcd1	intron_variant,intron_variant	uc007cev.1:c.599-99_599-96delACAC,uc007cev.1:c.599-99_599-98delAC	,	2014-02-02	1,0,3	90
chr1	98717969	.	TAC	T	MODIFIER	Slco4c1	intron_variant	uc007cfc.1:c.1871-74_1871-73delGT		0/1	22,3	1
chr1	99671943	.	A	G	MODIFIER	Gin1|Gin1|Gin1	intron_variant|intron_variant|intron_variant	uc007cfn.1:c.-7-81A>G|uc011wpx.1:c.-7-81A>G|uc007cfm.1:c.-7-81A>G	||	0/1	4,1	12
chr1	99737489	.	TA	T	MODIFIER	Pam|Pam|Pam	intron_variant|intron_variant|intron_variant	uc007cfo.1:c.1813-4delT|uc007cfp.1:c.1813-4delT|uc007cfq.1:c.559-4delT	||	0/1	23,6	22
chr1	99737544	.	AC	A	MODIFIER	Pam|Pam|Pam	intron_variant|intron_variant|intron_variant	uc007cfo.1:c.1813-59delG|uc007cfp.1:c.1813-59delG|uc007cfq.1:c.559-59delG	||	0/1	4,1	9
chr1	99749658	.	GA	G	MODIFIER	Pam|Pam|Pam	intron_variant|intron_variant|intron_variant	uc007cfo.1:c.1622+21delT|uc007cfp.1:c.1622+21delT|uc007cfq.1:c.368+21delT	||	0/1	126,49	99
chr1	100404035	.	TAA	TA	MODIFIER	Slco6d1|Slco6d1|Slco6d1	intron_variant|intron_variant|intron_variant	uc007cfu.2:c.1952-53delA|uc007cfv.2:c.1952-1759delA|uc007cfw.2:n.2125-53delA	||	0/1	85,29	99
chr1	102275612	.	A	AT	MODIFIER	Cntnap5b|Cntnap5b	intron_variant|intron_variant	uc007cfy.1:c.2492-16_2492-15insT|uc007cfz.1:c.785-16_785-15insT	|	0/1	21,3	89
chr1	106881210	.	ATT	AT,A	MODIFIER	Cdh20,Cdh20	intron_variant,intron_variant	uc007cgc.1:c.1649-36delT,uc007cgc.1:c.1649-37_1649-36delTT	,	0/1	25,0,5	18
chr1	106881527	.	GC	G	MODIFIER	Cdh20	intron_variant	uc007cgc.1:c.1900+29delC		0/1	5,10	69
chr1	107541213	.	TAA	T,TA	MODIFIER	Pign,Pign	intron_variant,intron_variant	uc007cgf.2:c.923-119_923-118delTT,uc007cgf.2:c.923-119delT	,	0/2	122,7,45	99
chr1	108635817	.	GCA	GCACA,G	MODIFIER	Kdsr,Kdsr	intron_variant,intron_variant	uc007cgy.2:c.693+88_693+89insTG,uc007cgy.2:c.693+89_693+90delTG	,	0/2	2,2,0	6
chr1	117797449	.	TAAA	TAA,T	MODIFIER	Cntnap5a,Cntnap5a	intron_variant,intron_variant	uc007cia.1:c.83-55delA,uc007cia.1:c.83-57_83-55delAAA	,	0/1	20,0,6	78
chr1	118054294	.	T	C	MODIFIER	Cntnap5a	intron_variant	uc007cia.1:c.1324+60T>C		2014-01-01	0,1	3
chr1	120467404	.	AT	A	MODIFIER	Clasp1|Clasp1|Clasp1	intron_variant|intron_variant|intron_variant	uc007cif.1:c.3486-21delT|uc007cij.2:c.3258-21delT|uc007cii.2:c.3282-21delT	||	0/1	97,37	99
chr1	121612717	.	CA	C	MODIFIER	Ptpn4	intron_variant	uc007ciz.1:c.1002-126delT		0/1	12,4	42
chr1	121804466	.	CT	C,CTT	MODIFIER	,	intergenic_variant,intergenic_variant	,	,	0/1	20,4,12	4
chr1	122017809	.	GTTT	GTT,G	MODIFIER	3110009E18Rik|3110009E18Rik,3110009E18Rik|3110009E18Rik	intron_variant|five_prime_utr_variant,intron_variant|five_prime_utr_variant	uc007cjh.2:c.-13+18delT|uc007cjg.1:c.-588delT,uc007cjh.2:c.-13+16_-13+18delTTT|uc007cjg.1:c.-590_-588delTTT	|,|	0/1	21,2,13	99
chr1	122087464	.	A	AGA,AGG	MODIFIER	,	intergenic_variant,intergenic_variant	,	,	0/1	28,5,0	99
chr1	122122863	.	GCACA	GCA,G	MODIFIER	,	intergenic_variant,intergenic_variant	,	,	0/1	45,0,10	99
chr1	122123992	.	CTT	C,CT	MODIFIER	Steap3|Steap3,Steap3|Steap3	three_prime_utr_variant|three_prime_utr_variant,three_prime_utr_variant|three_prime_utr_variant	uc007cji.1:c.*230_*231delAA|uc007cjj.1:c.*230_*231delAA,uc007cji.1:c.*230delA|uc007cjj.1:c.*230delA	|,|	0/2	35,2,5	41
chr1	123216083	.	TAC	T	MODIFIER	Insig2|Insig2|Insig2	intron_variant|intron_variant|intron_variant	uc007cjo.1:c.244+89_244+90delGT|uc007cjp.1:c.244+89_244+90delGT|uc007cjq.1:c.244+89_244+90delGT	||	0/1	2,2	5
chr1	123400265	.	CTTT	CT,CTT	MODIFIER	Ccdc93|Ccdc93,Ccdc93|Ccdc93	three_prime_utr_variant|three_prime_utr_variant,three_prime_utr_variant|three_prime_utr_variant	uc007cju.2:c.*2447_*2448delTT|uc011wqw.1:c.*2447_*2448delTT,uc007cju.2:c.*2448delT|uc011wqw.1:c.*2448delT	|,|	0/2	20,0,11	99
chr1	123406334	.	GT	G	MODIFIER		intergenic_variant			0/1	5,5	12
chr1	125280753	.	CA	C	MODIFIER	Dpp10	intron_variant	uc007cjx.2:c.1373+108delT		0/1	89,41	99
chr1	125750846	.	GA	G	MODIFIER	Dpp10	intron_variant	uc007cjx.2:c.188-9delT		0/1	27,7	1
chr1	125942168	.	TG	T	MODIFIER		intergenic_variant			2014-01-01	0,4	6
chr1	127300165	.	GT	G	MODIFIER	Actr3|Actr3	intron_variant|intron_variant	uc007cke.1:c.685-23delA|uc007ckf.1:c.685-23delA	|	0/1	53,9	65
chr1	127765071	.	GTT	G,GT	MODIFIER	Gpr39,Gpr39	intron_variant,intron_variant	uc007ckh.2:c.857-3875_857-3874delTT,uc007ckh.2:c.857-3874delT	,	0/2	102,5,24	99
chr1	127767059	.	CT	C,CTT	MODIFIER	Gpr39,Gpr39	intron_variant,intron_variant	uc007ckh.2:c.857-1887delT,uc007ckh.2:c.857-1887_857-1886insT	,	0/1	172,13,42	99
chr1	127999244	.	TAA	T,TA	MODIFIER	Nckap5|Nckap5|Nckap5|Nckap5|Nckap5,Nckap5|Nckap5|Nckap5|Nckap5|Nckap5	intron_variant|intron_variant|intron_variant|intron_variant|intron_variant,intron_variant|intron_variant|intron_variant|intron_variant|intron_variant	uc011wqy.1:c.349-6_349-5delTT|uc007ckk.1:c.487-6_487-5delTT|uc007ckl.1:c.487-6_487-5delTT|uc007ckm.1:c.691-6_691-5delTT|uc007ckn.1:c.691-6_691-5delTT,uc011wqy.1:c.349-6delT|uc007ckk.1:c.487-6delT|uc007ckl.1:c.487-6delT|uc007ckm.1:c.691-6delT|uc007ckn.1:c.691-6delT	||||,||||	0/2	13,0,3	11
chr1	129287281	.	CT	C	MODIFIER	Mgat5|Mgat5|Mgat5	intron_variant|intron_variant|intron_variant	uc007ckq.1:c.975-39delT|uc007ckr.1:c.975-39delT|uc007cks.1:c.531-39delT	||	0/1	24,5	99
chr1	129824732	.	AT	A	MODIFIER	Rab3gap1	intron_variant	uc007clc.2:c.1496+35delT		0/1	16,6	58
chr1	129834941	.	ATT	AT	MODIFIER	Rab3gap1	intron_variant	uc007clc.2:c.2490+65delT		0/1	88,23	99
chr1	129998469	.	CTT	CT	MODIFIER	Zranb3|Zranb3|Zranb3|Zranb3	intron_variant|five_prime_utr_variant|intron_variant|intron_variant	uc007cld.1:c.-8+359delA|uc007cle.1:c.-127delA|uc007clf.1:c.5+1074delA|uc007clg.1:c.5+1074delA	|||	0/1	166,49	99
chr1	129998768	.	GC	G	MODIFIER	Zranb3|Zranb3|Zranb3|Zranb3	intron_variant|five_prime_utr_variant|intron_variant|intron_variant	uc007cld.1:c.-8+61delG|uc007cle.1:c.-425delG|uc007clf.1:c.5+776delG|uc007clg.1:c.5+776delG	|||	0/1	27,11	26
chr1	129998769	.	CGG	C,CG	MODIFIER	Zranb3|Zranb3|Zranb3|Zranb3,Zranb3|Zranb3|Zranb3|Zranb3	intron_variant|five_prime_utr_variant|intron_variant|intron_variant,intron_variant|five_prime_utr_variant|intron_variant|intron_variant	uc007cld.1:c.-8+59_-8+60delCC|uc007cle.1:c.-427_-426delCC|uc007clf.1:c.5+774_5+775delCC|uc007clg.1:c.5+774_5+775delCC,uc007cld.1:c.-8+59delC|uc007cle.1:c.-427delC|uc007clf.1:c.5+774delC|uc007clg.1:c.5+774delC	|||,|||	0/2	24,0,4	99
chr1	130234937	.	GAC	G	MODIFIER	Mcm6|Mcm6	intron_variant|intron_variant	uc007cln.1:c.1756-85_1756-84delGT|uc007clo.1:c.1756-85_1756-84delGT	|	0/1	5,4	20
chr1	130235817	rs46894327	A	G	MODIFIER	Mcm6|Mcm6	intron_variant|intron_variant	uc007cln.1:c.1755+110T>C|uc007clo.1:c.1755+110T>C	|	0/1	22,2	66
chr1	131434035	.	ACT	A	MODIFIER	Thsd7b	intron_variant	uc007clv.2:c.140-57911_140-57910delCT		0/1	2,3	96
chr1	131999619	.	AT	A	MODIFIER	Thsd7b|Thsd7b	intron_variant|intron_variant	uc007clv.2:c.3142-28delT|uc007clw.1:c.604-28delT	|	0/1	8,3	28
chr1	132106717	.	CTG	C	MODIFIER	Thsd7b	intron_variant	uc007clv.2:c.4655-100_4655-99delTG		0/1	6,5	90
chr1	132602932	.	GGA	G	MODIFIER	Pfkfb2|Pfkfb2|Pfkfb2|Pfkfb2|Pfkfb2|Pfkfb2|Pfkfb2|Pfkfb2	intron_variant|intron_variant|intron_variant|intron_variant|intron_variant|intron_variant|intron_variant|intron_variant	uc007cmd.2:n.634+69_634+70delTC|uc011wrg.1:c.513+69_513+70delTC|uc007cme.2:n.634+69_634+70delTC|uc007cmf.2:c.513+69_513+70delTC|uc007cmg.2:c.513+69_513+70delTC|uc011wrh.1:c.513+69_513+70delTC|uc011wri.1:c.32+69_32+70delTC|uc011wrj.1:c.381+69_381+70delTC	|||||||	0/1	1,2	21
chr1	132741688	.	TGGG	TGG	MODIFIER	Pigr	intron_variant	uc011wrk.1:c.1042+26delG		0/1	3,2	32
chr1	132744973	.	GA	G	MODIFIER	Pigr	intron_variant	uc011wrk.1:c.1709-41delA		0/1	16,6	99
chr1	132955428	.	C	T	MODIFIER	Mapkapk2	intron_variant	uc007cmv.1:c.238-89G>A		0/1	4,2	7
chr1	133308356	.	CT	C,CTT	MODIFIER	Srgap2|Srgap2|Srgap2,Srgap2|Srgap2|Srgap2	intron_variant|intron_variant|intron_variant,intron_variant|intron_variant|intron_variant	uc007cng.2:c.423+20delA|uc011wrq.1:c.423+20delA|uc007cnj.1:c.423+20delA,uc007cng.2:c.423+19_423+20insA|uc011wrq.1:c.423+19_423+20insA|uc007cnj.1:c.423+19_423+20insA	||,||	0/1	37,4,31	99
chr1	133559862	.	ACT	A	MODIFIER	Ctse|Ctse	intron_variant|intron_variant	uc007cnn.2:c.229-25_229-24delCT|uc007cno.1:c.229-25_229-24delCT	|	0/1	15,2	42
chr1	133656160	.	AGT	A	MODIFIER	Slc26a9	intron_variant	uc007cns.1:c.1389+91_1389+92delGT		0/1	1,1	-
chr1	133667069	.	CCT	C	MODIFIER		intergenic_variant			0/1	16,3	60
chr1	133726545	.	TCC	T,TC	MODIFIER	Slc41a1,Slc41a1	intron_variant,intron_variant	uc007cnu.2:c.-611-42_-611-41delCC,uc007cnu.2:c.-611-41delC	,	0/2	37,4,8	99
chr1	133769026	.	CT	C	MODIFIER	Rab7l1|Rab7l1	intron_variant|intron_variant	uc007cnv.2:c.501-16delT|uc007cnw.1:c.336-16delT	|	0/1	17,7	82
chr1	133877727	.	AT	A	MODIFIER	Slc45a3|Slc45a3	intron_variant|intron_variant	uc007cnz.1:c.1225-140delT|uc007coa.1:c.1225-140delT	|	0/1	13,2	49
chr1	133923182	.	CTT	CT	MODIFIER	Mfsd4|Elk4	intron_variant|intron_variant	uc011wrr.1:c.*33+1846delA|uc007cod.1:n.1273+2769delT	|	0/1	35,9	99
chr1	133938402	.	A	AAC	MODIFIER	Mfsd4|Mfsd4|Mfsd4|Mfsd4|Mfsd4|Mfsd4|Mfsd4	intron_variant|intron_variant|intron_variant|intron_variant|intron_variant|intron_variant|intron_variant	uc011wrr.1:c.1356+32_1356+33insGT|uc007coe.2:c.1356+32_1356+33insGT|uc007cof.2:c.1356+32_1356+33insGT|uc011wrs.1:c.690+32_690+33insGT|uc011wru.1:c.1356+32_1356+33insGT|uc007cog.2:c.900+32_900+33insGT|uc011wrt.1:n.71+32_71+33insGT	||||||	0/1	5,1	18
chr1	134222954	.	TTG	T	MODIFIER	Nuak2|Nuak2	intron_variant|intron_variant	uc007cop.2:c.388+149_388+150delTG|uc007coo.2:c.364+1305_364+1306delTG	|	0/1	5,2	40
chr1	134330801	.	C	T	LOW	Dstyk|Dstyk	synonymous_variant|synonymous_variant	uc007cou.1:c.391C>T|uc011wrw.1:c.391C>T	Q6XUX1:p.(=)|A1L3P8:p.(=)	0/1	18,9	48
chr1	134496580	.	ACC	A	HIGH	Nfasc|Nfasc|Nfasc|Nfasc|Nfasc	intron_variant|intron_variant|intron_variant|intron_variant|frameshift_variant	uc011wrx.1:c.2619+94_2619+95delGG|uc007cpd.2:c.2523+94_2523+95delGG|uc007cpe.2:c.2470+1966_2470+1967delGG|uc007cpf.2:c.2574+94_2574+95delGG|uc007cpg.2:c.2662_2663delGG	||||Q6ZQ54:p.(Gly888Cysfs*?)	0/1	5,2	47
chr1	135034529	.	CT	C,CTT	MODIFIER	Ppp1r15b|Ppp1r15b,Ppp1r15b|Ppp1r15b	three_prime_utr_variant|nc_transcript_variant,three_prime_utr_variant|nc_transcript_variant	uc007cpt.2:c.*1066delT|uc007cps.2:n.1858delT,uc007cpt.2:c.*1066_*1067insT|uc007cps.2:n.1858_1859insT	|,|	0/1	19,1,6	99
chr1	135175876	.	AG	A	MODIFIER	Plekha6|Plekha6|Plekha6	intron_variant|intron_variant|intron_variant	uc007cpu.2:c.1666-73delG|uc007cpv.2:c.1585-1039delG|uc007cpx.2:c.670-1039delG	||	0/1	10,2	9
chr1	135726773	.	CTATT	C	MODIFIER		intergenic_variant			0/1	4,1	9
chr1	135793942	rs52562782	A	C	MODIFIER	Optc|Optc|Optc	three_prime_utr_variant|three_prime_utr_variant|three_prime_utr_variant	uc007cqy.2:c.*435T>G|uc007cqz.2:c.*435T>G|uc007cra.2:c.*435T>G	||	2014-01-01	2,49	99
chr1	136035146	.	CCT	C	MODIFIER	Chit1|Chit1	intron_variant|intron_variant	uc007crf.1:c.-107-71_-107-70delCT|uc011wsd.1:c.-143-35_-143-34delCT	|	0/1	7,4	18
chr1	136048158	.	TG	TGG	MODIFIER		intergenic_variant			0/1	38,6	26
chr1	136084658	.	AT	A	MODIFIER	Chi3l1	intron_variant	uc007crg.2:c.738+89delT		0/1	6,5	20
chr1	136200102	.	GA	G	MODIFIER	mKIAA0897|mKIAA0897|mKIAA0897|Ppfia4|Ppfia4	intron_variant|intron_variant|intron_variant|intron_variant|intron_variant	uc007crm.2:c.354+79delT|uc007crn.2:c.252+79delT|uc007cro.2:c.432+79delT|uc011wse.1:c.3258+79delT|uc007crp.2:c.3168+79delT	||||	0/1	7,1	36
chr1	136321518	.	GA	G	MODIFIER	Adipor1|Adipor1	intron_variant|intron_variant	uc007crx.1:c.430+20delA|uc007cry.1:c.430+20delA	|	0/1	22,5	32
chr1	136328517	.	GA	GAA,G	MODIFIER	Adipor1|Adipor1,Adipor1|Adipor1	three_prime_utr_variant|three_prime_utr_variant,three_prime_utr_variant|three_prime_utr_variant	uc007crx.1:c.*283_*284insA|uc007cry.1:c.*283_*284insA,uc007crx.1:c.*283delA|uc007cry.1:c.*283delA	|,|	0/2	103,7,30	41
chr1	136647453	.	GA	G	MODIFIER		intergenic_variant			0/1	17,4	96
chr1	137039927	rs47064376	A	G	MODIFIER	Ptpn7|Ptpn7|Ptpn7	three_prime_utr_variant|three_prime_utr_variant|three_prime_utr_variant	uc007css.1:c.*96A>G|uc007cst.1:c.*96A>G|uc011wsh.1:c.*96A>G	||	0/1	8,1	33
chr1	137052792	.	AT	ATTT,A,ATT	MODIFIER	Arl8a,Arl8a,Arl8a	three_prime_utr_variant,three_prime_utr_variant,three_prime_utr_variant	uc007csu.1:c.*945_*946insTT,uc007csu.1:c.*945delT,uc007csu.1:c.*945_*946insT	,,	0/2	12,1,4,0	99
chr1	137206250	.	C	T	MODIFIER	Timm17a	intron_variant	uc007csz.1:c.126+98G>A		0/1	5,1	27
chr1	137206501	.	CT	C	MODIFIER	Timm17a	intron_variant	uc007csz.1:c.27-55delA		0/1	8,7	32
chr1	137207312	.	AC	A	MODIFIER	Timm17a	intron_variant	uc007csz.1:c.27-866delG		0/1	3,5	17
chr1	137207325	.	AAC	A	MODIFIER	Timm17a	intron_variant	uc007csz.1:c.27-880_27-879delGT		0/1	5,5	33
chr1	137268464	.	CA	C,CAA	MODIFIER	Shisa4,Shisa4	three_prime_utr_variant,three_prime_utr_variant	uc007ctc.1:c.*62delT,uc007ctc.1:c.*61_*62insT	,	0/1	10,1,6	50
chr1	137287246	.	GA	G	MODIFIER	Ipo9|Ipo9|Ipo9	intron_variant|intron_variant|intron_variant	uc011wsj.1:c.226-4delT|uc011wsk.1:c.157-4delT|uc007cte.1:c.2005-4delT	||	0/1	16,6	42
chr1	137354341	.	CTTTT	C,CTTT	MODIFIER	Nav1|Nav1|Nav1|Nav1,Nav1|Nav1|Nav1|Nav1	intron_variant|intron_variant|intron_variant|intron_variant,intron_variant|intron_variant|intron_variant|intron_variant	uc007ctg.2:c.3642+879_3642+882delAAAA|uc007ctj.2:c.3696+888_3696+891delAAAA|uc007ctk.1:c.3630+888_3630+891delAAAA|uc007cti.2:c.279+888_279+891delAAAA,uc007ctg.2:c.3642+879delA|uc007ctj.2:c.3696+888delA|uc007ctk.1:c.3630+888delA|uc007cti.2:c.279+888delA	|||,|||	0/2	54,8,49	99
chr1	137354500	.	GAAAAA	GA,GAAAA,G	MODIFIER	Nav1|Nav1|Nav1|Nav1,Nav1|Nav1|Nav1|Nav1,Nav1|Nav1|Nav1|Nav1	intron_variant|intron_variant|intron_variant|intron_variant,intron_variant|intron_variant|intron_variant|intron_variant,intron_variant|intron_variant|intron_variant|intron_variant	uc007ctg.2:c.3642+719_3642+722delTTTT|uc007ctj.2:c.3696+728_3696+731delTTTT|uc007ctk.1:c.3630+728_3630+731delTTTT|uc007cti.2:c.279+728_279+731delTTTT,uc007ctg.2:c.3642+719delT|uc007ctj.2:c.3696+728delT|uc007ctk.1:c.3630+728delT|uc007cti.2:c.279+728delT,uc007ctg.2:c.3642+719_3642+723delTTTTT|uc007ctj.2:c.3696+728_3696+732delTTTTT|uc007ctk.1:c.3630+728_3630+732delTTTTT|uc007cti.2:c.279+728_279+732d…	|||,|||,|||	0/2	72,0,2,56	99
chr1	137704223	.	C	CTGGCTGGGGT	MODIFIER	Tnni1|Tnni1	intron_variant|intron_variant	uc011wsm.1:c.276+36_276+37insTGGCTGGGGT|uc011wsn.1:c.276+36_276+37insTGGCTGGGGT	|	0/1	23,1	54
chr1	137707540	.	TA	T	MODIFIER	Tnni1|Tnni1	three_prime_utr_variant|nc_transcript_variant	uc011wsm.1:c.*354delA|uc011wsn.1:c.*354delA	|	0/1	5,4	11
chr1	139962902	.	CT	C	MODIFIER	Ptprc|Ptprc|Ptprc|Ptprc	intron_variant|intron_variant|intron_variant|intron_variant	uc007cvf.2:c.2859-103delA|uc007cvg.2:c.3468-103delA|uc007cvh.2:c.3051-103delA|uc007cvi.2:c.2985-103delA	|||	0/1	11,4	89
chr1	139968364	.	GT	G	MODIFIER	Ptprc|Ptprc|Ptprc|Ptprc	intron_variant|intron_variant|intron_variant|intron_variant	uc007cvf.2:c.2424+469delA|uc007cvg.2:c.3033+469delA|uc007cvh.2:c.2616+469delA|uc007cvi.2:c.2550+469delA	|||	0/1	22,5	99
chr1	139979988	.	ATG	A,ATGTGTG	MODIFIER	Ptprc|Ptprc|Ptprc|Ptprc,Ptprc|Ptprc|Ptprc|Ptprc	intron_variant|intron_variant|intron_variant|intron_variant,intron_variant|intron_variant|intron_variant|intron_variant	uc007cvf.2:c.1629+150_1629+151delCA|uc007cvg.2:c.2238+150_2238+151delCA|uc007cvh.2:c.1821+150_1821+151delCA|uc007cvi.2:c.1755+150_1755+151delCA,uc007cvf.2:c.1629+149_1629+150insCACA|uc007cvg.2:c.2238+149_2238+150insCACA|uc007cvh.2:c.1821+149_1821+150insCACA|uc007cvi.2:c.1755+149_1755+150insCACA	|||,|||	0/1	20,6,0	99
chr1	140010360	.	GA	GAA,G	MODIFIER	Ptprc|Ptprc|Ptprc|Ptprc|Ptprc,Ptprc|Ptprc|Ptprc|Ptprc|Ptprc	intron_variant|intron_variant|intron_variant|intron_variant|intron_variant,intron_variant|intron_variant|intron_variant|intron_variant|intron_variant	uc007cvf.2:c.-5-6_-5-5insT|uc007cvg.2:c.605-6_605-5insT|uc007cvh.2:c.188-6_188-5insT|uc007cvi.2:c.122-6_122-5insT|uc007cvj.2:c.482-6_482-5insT,uc007cvf.2:c.-5-5delT|uc007cvg.2:c.605-5delT|uc007cvh.2:c.188-5delT|uc007cvi.2:c.122-5delT|uc007cvj.2:c.482-5delT	||||,||||	0/2	5,0,7	7
chr1	140723421	.	TAAA	TAA,T	MODIFIER	Lhx9|Lhx9|Lhx9,Lhx9|Lhx9|Lhx9	three_prime_utr_variant|three_prime_utr_variant|intron_variant,three_prime_utr_variant|three_prime_utr_variant|intron_variant	uc007cvr.1:c.*1807delT|uc007cvs.1:c.*1807delT|uc007cvt.1:c.910-1524delT,uc007cvr.1:c.*1807_*1809delTTT|uc007cvs.1:c.*1807_*1809delTTT|uc007cvt.1:c.910-1524_910-1522delTTT	||,||	0/1	35,1,14	99
chr1	140738748	.	CGG	C,CG	MODIFIER	Lhx9|Lhx9|Lhx9|Lhx9,Lhx9|Lhx9|Lhx9|Lhx9	five_prime_utr_variant|intron_variant|intron_variant|five_prime_utr_variant,five_prime_utr_variant|intron_variant|intron_variant|five_prime_utr_variant	uc007cvr.1:c.-192_-191delCC|uc007cvs.1:c.29-247_29-246delCC|uc007cvt.1:c.29-247_29-246delCC|uc007cvu.1:c.-192_-191delCC,uc007cvr.1:c.-192delC|uc007cvs.1:c.29-247delC|uc007cvt.1:c.29-247delC|uc007cvu.1:c.-192delC	|||,|||	0/2	51,8,13	99
chr1	140986998	.	GT	G	MODIFIER	Dennd1b|Dennd1b	intron_variant|intron_variant	uc007cwb.2:c.760-32delT|uc007cvz.2:c.535-32delT	|	0/1	194,42	99
chr1	141367350	.	CTT	C,CT	MODIFIER	Aspm|Aspm,Aspm|Aspm	intron_variant|intron_variant,intron_variant|intron_variant	uc007cwh.1:c.3072+17_3072+18delTT|uc007cwi.1:c.3072+17_3072+18delTT,uc007cwh.1:c.3072+18delT|uc007cwi.1:c.3072+18delT	|,|	0/2	13,7,7	51
chr1	141373163	.	GT	G	MODIFIER	Aspm|Aspm	intron_variant|intron_variant	uc007cwh.1:c.3775-121delT|uc007cwi.1:c.3775-121delT	|	0/1	13,7	38
chr1	141390206	.	CT	C,CTT,CTTT	MODIFIER	Aspm|Aspm,Aspm|Aspm,Aspm|Aspm	intron_variant|intron_variant,intron_variant|intron_variant,intron_variant|intron_variant	uc007cwh.1:c.9267-18delT|uc007cwi.1:c.5472-18delT,uc007cwh.1:c.9267-18_9267-17insT|uc007cwi.1:c.5472-18_5472-17insT,uc007cwh.1:c.9267-18_9267-17insTT|uc007cwi.1:c.5472-18_5472-17insTT	|,|,|	0/1	74,11,55,4	99
chr1	141390695	.	TG	T	MODIFIER		intergenic_variant			0/1	52,28	99
chr1	142328092	.	CA	C,CAA,CAAAA	MODIFIER	Kcnt2,Kcnt2,Kcnt2	intron_variant,intron_variant,intron_variant	uc011wth.1:c.1185+83delA,uc011wth.1:c.1185+83_1185+84insA,uc011wth.1:c.1185+83_1185+84insAAA	,,	0/1	21,0,2,8	99
chr1	142508651	.	GT	G	MODIFIER		intergenic_variant			0/1	59,27	99
chr1	145454300	.	TAAA	TAA,T	MODIFIER	,	intergenic_variant,intergenic_variant	,	,	0/1	59,2,24	99
chr1	145592157	.	ATT	AT,A	MODIFIER	Glrx2|Glrx2|Glrx2|Glrx2|Glrx2,Glrx2|Glrx2|Glrx2|Glrx2|Glrx2	intron_variant|intron_variant|intron_variant|intron_variant|intron_variant,intron_variant|intron_variant|intron_variant|intron_variant|intron_variant	uc007cwz.1:c.64-18delT|uc007cxa.1:c.163-18delT|uc011wtj.1:c.37-18delT|uc007cxb.1:c.64-18delT|uc007cxc.1:c.64-18delT,uc007cwz.1:c.64-19_64-18delTT|uc007cxa.1:c.163-19_163-18delTT|uc011wtj.1:c.37-19_37-18delTT|uc007cxb.1:c.64-19_64-18delTT|uc007cxc.1:c.64-19_64-18delTT	||||,||||	0/1	9,0,2	15
chr1	145599746	.	CT	C	MODIFIER	Trove2	three_prime_utr_variant	uc007cxd.1:c.*5125delA		0/1	178,50	99
chr1	145608581	.	G	GAA,GA	MODIFIER	Trove2,Trove2	intron_variant,intron_variant	uc007cxd.1:c.1087-66_1087-65insTT,uc007cxd.1:c.1087-66_1087-65insT	,	0/2	11,0,2	38
chr1	145850201	.	GA	G	MODIFIER	Rgs2	intron_variant	uc007cxg.2:c.111-19delT		0/1	86,14	99
chr1	146018618	.	TA	T,TAA	MODIFIER	Rgs13|Rgs13,Rgs13|Rgs13	intron_variant|intron_variant,intron_variant|intron_variant	uc007cxh.1:c.-5-3delT|uc007cxi.1:c.-5-3delT,uc007cxh.1:c.-5-4_-5-3insT|uc007cxi.1:c.-5-4_-5-3insT	|,|	0/1	138,35,55	99
chr1	146096234	.	AG	A	MODIFIER	Rgs1	five_prime_utr_variant	uc007cxj.2:c.-67-u1delC		2014-01-01	0,11	21
chr1	151677431	.	AGTGT	A	MODIFIER	Pla2g4a	intron_variant	uc007cxt.1:c.2116-113_2116-110delACAC		0/1	5,1	24
chr1	151779703	.	TGG	T,TG	MODIFIER	Pla2g4a,Pla2g4a	intron_variant,intron_variant	uc007cxt.1:c.33+83_33+84delCC,uc007cxt.1:c.33+83delC	,	0/1	5,1,1	27
chr1	151779713	.	GGT	G	MODIFIER	Pla2g4a	intron_variant	uc007cxt.1:c.33+73_33+74delAC		0/1	5,2	29
chr1	152180683	.	A	AT	MODIFIER	Pdc|Pdc|Pdc	three_prime_utr_variant|three_prime_utr_variant|three_prime_utr_variant	uc007cxx.2:c.*2640_*2641insT|uc007cxw.1:c.*51_*52insT|uc011wtl.1:c.*51_*52insT	||	0/1	3,1	18
chr1	152219027	.	CGTGT	C,CGTGTGTGT,CGT	MODIFIER	BC003331|BC003331|BC003331,BC003331|BC003331|BC003331,BC003331|BC003331|BC003331	intron_variant|intron_variant|intron_variant,intron_variant|intron_variant|intron_variant,intron_variant|intron_variant|intron_variant	uc007cxy.1:c.1102+128_1102+131delACAC|uc007cxz.1:c.1168+128_1168+131delACAC|uc007cya.1:c.1072+128_1072+131delACAC,uc007cxy.1:c.1102+127_1102+128insACAC|uc007cxz.1:c.1168+127_1168+128insACAC|uc007cya.1:c.1072+127_1072+128insACAC,uc007cxy.1:c.1102+128_1102+129delAC|uc007cxz.1:c.1168+128_1168+129delAC|uc007cya.1:c.1072+128_1072+129delAC	||,||,||	0/1	8,1,1,0	99
chr1	152256307	.	CA	C	MODIFIER	Tpr|Tpr|Tpr	intron_variant|intron_variant|intron_variant	uc007cyb.2:c.1322-25delA|uc007cyc.1:c.1100-25delA|uc007cyd.1:c.1100-25delA	||	0/1	138,29	99
chr1	152291411	.	AT	A,ATT	MODIFIER	Tpr,Tpr	intron_variant,intron_variant	uc007cyb.2:c.6666-86delT,uc007cyb.2:c.6666-86_6666-85insT	,	0/1	37,5,15	99
chr1	152499899	.	CT	C,CTT	MODIFIER	Hmcn1|AK143102,Hmcn1|AK143102	intron_variant|intron_variant,intron_variant|intron_variant	uc007cyj.1:c.9725-99delA|uc007cyk.1:n.512+26993delT,uc007cyj.1:c.9725-100_9725-99insA|uc007cyk.1:n.512+26993_512+26994insT	|,|	0/1	4,0,4	5
chr1	152563014	.	CAA	C,CA	MODIFIER	Hmcn1|AK143102,Hmcn1|AK143102	intron_variant|intron_variant,intron_variant|intron_variant	uc007cyj.1:c.5623-62_5623-61delTT|uc007cyk.1:n.513-66467_513-66466delAA,uc007cyj.1:c.5623-62delT|uc007cyk.1:n.513-66466delA	|,|	0/2	11,2,6	99
chr1	152570344	.	GA	G	MODIFIER	Hmcn1|AK143102	intron_variant|intron_variant	uc007cyj.1:c.4906+43delT|uc007cyk.1:n.513-59137delA	|	0/1	26,13	99
chr1	152580178	.	AT	A	MODIFIER	Hmcn1|AK143102	intron_variant|intron_variant	uc007cyj.1:c.4473-92delA|uc007cyk.1:n.513-49303delT	|	0/1	32,17	99
chr1	152590647	.	TGG	T,TG	MODIFIER	Hmcn1|AK143102,Hmcn1|AK143102	intron_variant|intron_variant,intron_variant|intron_variant	uc007cyj.1:c.3775+68_3775+69delCC|uc007cyk.1:n.513-38834_513-38833delGG,uc007cyj.1:c.3775+68delC|uc007cyk.1:n.513-38833delG	|,|	0/2	13,0,2	45
chr1	152605365	.	TAC	T,TACAC	MODIFIER	Hmcn1|AK143102,Hmcn1|AK143102	intron_variant|intron_variant,intron_variant|intron_variant	uc007cyj.1:c.2566+31_2566+32delGT|uc007cyk.1:n.513-24116_513-24115delAC,uc007cyj.1:c.2566+30_2566+31insGT|uc007cyk.1:n.513-24115_513-24114insAC	|,|	0/1	17,0,10	99
chr1	152664302	.	T	TC	MODIFIER	Hmcn1	intron_variant	uc007cyj.1:c.794-46_794-45insG		0/1	4,1	12
chr1	153198931	.	TCCCC	TC,TCCC	MODIFIER	Ivns1abp|Ivns1abp|Ivns1abp|Ivns1abp,Ivns1abp|Ivns1abp|Ivns1abp|Ivns1abp	intron_variant|intron_variant|intron_variant|intron_variant,intron_variant|intron_variant|intron_variant|intron_variant	uc007cyn.1:c.282-27_282-25delCCC|uc007cyo.1:c.282-27_282-25delCCC|uc007cyp.1:n.786-27_786-25delCCC|uc007cym.1:c.282-27_282-25delCCC,uc007cyn.1:c.282-25delC|uc007cyo.1:c.282-25delC|uc007cyp.1:n.786-25delC|uc007cym.1:c.282-25delC	|||,|||	0/2	38,4,36	46
chr1	153215493	.	GT	G	MODIFIER	1200016B10Rik|1200016B10Rik	three_prime_utr_variant|nc_transcript_variant	uc007cyq.2:c.*95delA|uc011wtm.1:n.2854delA	|	0/1	35,28	99
chr1	153267095	.	TG	T,TGG	MODIFIER	1200016B10Rik|1200016B10Rik,1200016B10Rik|1200016B10Rik	intron_variant|intron_variant,intron_variant|intron_variant	uc007cyq.2:c.225+134delC|uc011wtm.1:n.409+134delC,uc007cyq.2:c.225+133_225+134insC|uc011wtm.1:n.409+133_409+134insC	|,|	0/1	29,4,12	99
chr1	153300961	.	TA	T	MODIFIER	1190005F20Rik|Trm1l	intron_variant|intron_variant	uc007cyv.2:c.1578-53delA|uc007cyw.2:c.774-53delA	|	0/1	31,21	36
chr1	153302082	.	TCC	T,TC	MODIFIER	1190005F20Rik|Trm1l,1190005F20Rik|Trm1l	intron_variant|intron_variant,intron_variant|intron_variant	uc007cyv.2:c.1745-25_1745-24delCC|uc007cyw.2:c.941-25_941-24delCC,uc007cyv.2:c.1745-24delC|uc007cyw.2:c.941-24delC	|,|	0/2	191,1,25	99
chr1	153651773	.	CT	C	MODIFIER	Edem3|Edem3|Edem3	intron_variant|intron_variant|intron_variant	uc007czc.2:c.1540-21delT|uc011wtp.1:c.1540-21delT|uc011wtq.1:c.1540-21delT	||	0/1	21,9	99
chr1	153740293	.	GTTTT	GTTT,G	MODIFIER	ENSMUSG00000073540|1700025G04Rik,ENSMUSG00000073540|1700025G04Rik	intron_variant|three_prime_utr_variant,intron_variant|three_prime_utr_variant	uc007czd.2:n.956+155delA|uc007cze.2:c.*227delA,uc007czd.2:n.956+155_956+158delAAAA|uc007cze.2:c.*227_*230delAAAA	|,|	0/1	110,2,38	99
chr1	155067833	.	TG	T	MODIFIER	Lamc1	three_prime_utr_variant	uc007czu.1:c.*769delC		2014-01-01	0,181	99
chr1	155078057	.	TA	T	MODIFIER	Lamc1	intron_variant	uc007czu.1:c.3699-62delT		0/1	2,1	43
chr1	155090712	.	TTGTGG	T	MODIFIER	Lamc1	intron_variant	uc007czu.1:c.2396-111_2396-107delCCACA		0/1	2,1	6
chr1	156547416	.	CAT	C	MODIFIER	Cacna1e	intron_variant	uc007dav.1:c.515+83_515+84delAT		0/1	4,2	99
chr1	157177401	.	CA	C	MODIFIER	Xpr1|Xpr1	intron_variant|intron_variant	uc007dbf.1:c.597+66delT|uc007dbh.1:c.597+66delT	|	0/1	13,12	99
chr1	157725985	rs3724955	G	T	MODIFIER	Cep350	intron_variant	uc007dbs.2:c.5958+55C>A		0/1	9,1	33
chr1	157914950	.	CT	C,CTT	MODIFIER	Tor1aip2|Tor1aip2,Tor1aip2|Tor1aip2	three_prime_utr_variant|three_prime_utr_variant,three_prime_utr_variant|three_prime_utr_variant	uc007dbx.2:c.*2363delT|uc007dcc.2:c.*2363delT,uc007dbx.2:c.*2363_*2364insT|uc007dcc.2:c.*2363_*2364insT	|,|	0/1	72,5,28	16
chr1	158207678	.	GAAA	GAA,G	MODIFIER	Tdrd5|Tdrd5|Tdrd5,Tdrd5|Tdrd5|Tdrd5	intron_variant|intron_variant|intron_variant,intron_variant|intron_variant|intron_variant	uc007dcf.3:c.1005-41delT|uc011wud.1:c.1545-41delT|uc009uzx.2:c.1083-41delT,uc007dcf.3:c.1005-41_1005-39delTTT|uc011wud.1:c.1545-41_1545-39delTTT|uc009uzx.2:c.1083-41_1083-39delTTT	||,||	0/1	21,0,8	99
chr1	158223620	rs32039973	T	C	MODIFIER	Tdrd5|Tdrd5|Tdrd5	intron_variant|intron_variant|intron_variant	uc007dcf.3:c.364-107A>G|uc011wud.1:c.904-107A>G|uc009uzx.2:c.442-107A>G	||	0/1	4,1	18
chr1	158232553	.	TC	T	HIGH	Tdrd5|Tdrd5	frameshift_variant|five_prime_utr_variant	uc011wud.1:c.175delG|uc009uzx.2:c.-3delG	NP_001128213:p.(Asp59Ilefs*16)|	2014-01-01	0,69	99
chr1	158250995	.	ATTT	A,ATT	MODIFIER	Nphs2,Nphs2	intron_variant,intron_variant	uc007dch.1:c.541-19_541-17delTTT,uc007dch.1:c.541-17delT	,	0/2	31,0,12	99
chr1	158330151	.	CT	C	MODIFIER		intergenic_variant			0/1	2,4	12
chr1	158372726	.	C	CT	MODIFIER	Soat1|Soat1	intron_variant|intron_variant	uc007dcj.1:c.360-108_360-107insA|uc007dck.1:c.360-108_360-107insA	|	2014-01-01	0,11	39
chr1	158790512	.	G	A	MODIFIER	Ralgps2|Ralgps2|Ralgps2|Ralgps2|Ralgps2|Ralgps2|Ralgps2|Ralgps2|Ralgps2|Ralgps2|Angptl1	intron_variant|intron_variant|intron_variant|intron_variant|intron_variant|intron_variant|intron_variant|intron_variant|intron_variant|intron_variant|intron_variant	uc011wui.1:c.607+9060C>T|uc007dcu.2:c.607+9060C>T|uc007dcv.2:c.187+9060C>T|uc007dcw.2:c.607+9060C>T|uc011wuj.1:c.502+9060C>T|uc007dcx.2:c.607+9060C>T|uc007dcy.2:c.607+9060C>T|uc007dcz.2:c.607+9060C>T|uc007dda.1:c.607+9060C>T|uc007ddb.2:c.607+9060C>T|uc007ddd.1:c.1286-34G>A	||||||||||	0/1	17,8	93
chr1	160733728	.	GCACA	GCA,G	MODIFIER	Pappa2,Pappa2	intron_variant,intron_variant	uc007ddv.1:c.4145+10739_4145+10740delTG,uc007ddv.1:c.4145+10739_4145+10742delTGTG	,	0/1	5,0,3	53
chr1	161238954	.	T	TC	MODIFIER	Rfwd2	intron_variant	uc007ddz.1:c.1537-60_1537-59insC		0/1	20,10	99
chr1	161249824	.	GT	GTT,G	MODIFIER	Rfwd2,Rfwd2	intron_variant,intron_variant	uc007ddz.1:c.1619-30_1619-29insT,uc007ddz.1:c.1619-30delT	,	0/2	44,5,26	99
chr1	161257125	.	AT	A	MODIFIER	Rfwd2	intron_variant	uc007ddz.1:c.1854-82delT		0/1	26,20	45
chr1	162000707	.	T	TA	MODIFIER	4930523C07Rik|4930523C07Rik	intron_variant|intron_variant	uc007dec.2:c.-235-124_-235-123insA|uc007deb.2:n.375-124_375-123insA	|	0/1	4,1	13
chr1	162016353	.	T	TG	MODIFIER	Tnn	intron_variant	uc007dee.2:c.4546-55_4546-54insC		2014-01-01	0,1	17
chr1	162131544	.	TA	T	MODIFIER		intergenic_variant			0/1	17,3	99
chr1	162557252	.	A	AT	MODIFIER	Rabgap1l	intron_variant	uc007dej.2:c.1710+93_1710+94insA		0/1	4,1	5
chr1	162878639	.	CA	C,CAA	MODIFIER	Rc3h1,Rc3h1	intron_variant,intron_variant	uc007del.2:c.1221+84delA,uc007del.2:c.1221+84_1221+85insA	,	0/1	18,2,11	73
chr1	162885821	.	T	TTCTA	MODIFIER	Rc3h1	intron_variant	uc007del.2:c.2200-125_2200-124insTCTA		0/1	11,1	44
chr1	162930212	.	CTTT	C,CTT	MODIFIER	Serpinc1,Serpinc1	intron_variant,intron_variant	uc007dem.2:c.1221+29_1221+31delTTT,uc007dem.2:c.1221+31delT	,	0/2	12,0,4	32
chr1	162947895	.	TA	T,TAAA	MODIFIER	Zbtb37|Zbtb37|Zbtb37|Zbtb37|Zbtb37,Zbtb37|Zbtb37|Zbtb37|Zbtb37|Zbtb37	intron_variant|intron_variant|three_prime_utr_variant|three_prime_utr_variant|three_prime_utr_variant,intron_variant|intron_variant|three_prime_utr_variant|three_prime_utr_variant|three_prime_utr_variant	uc007deo.1:n.2248+1719delT|uc007dep.1:n.2251+1719delT|uc007deq.1:c.*2156delT|uc007der.1:c.*2156delT|uc007des.1:c.*2156delT,uc007deo.1:n.2248+1718_2248+1719insTT|uc007dep.1:n.2251+1718_2251+1719insTT|uc007deq.1:c.*2155_*2156insTT|uc007der.1:c.*2155_*2156insTT|uc007des.1:c.*2155_*2156insTT	||||,||||	0/1	163,10,29	99
chr1	162966326	.	TCC	T,TC	MODIFIER	Gas5|Gas5|Gas5|Gas5|Gas5|Gas5,Gas5|Gas5|Gas5|Gas5|Gas5|Gas5	intron_variant|nc_transcript_variant|intron_variant|nc_transcript_variant|intron_variant|nc_transcript_variant,intron_variant|nc_transcript_variant|intron_variant|nc_transcript_variant|intron_variant|nc_transcript_variant	uc007det.1:n.115-12_115-11delCC|uc007deu.1:n.1031_1032delCC|uc007dev.1:n.115-12_115-11delCC|uc011wun.1:n.296_297delCC|uc007dew.1:n.115-12_115-11delCC|uc007dex.1:n.267_268delCC,uc007det.1:n.115-11delC|uc007deu.1:n.1032delC|uc007dev.1:n.115-11delC|uc011wun.1:n.297delC|uc007dew.1:n.115-11delC|uc007dex.1:n.268delC	|||||,|||||	0/2	33,0,5	99
chr1	162987773	.	CAAAA	CAAA,C	MODIFIER	Dars2|Dars2,Dars2|Dars2	intron_variant|intron_variant,intron_variant|intron_variant	uc007dey.1:c.661-93delT|uc007dez.1:c.661-93delT,uc007dey.1:c.661-93_661-90delTTTT|uc007dez.1:c.661-93_661-90delTTTT	|,|	0/1	7,0,7	99
chr1	163003095	.	GGT	G	MODIFIER	Cenpl|Cenpl|Cenpl|Cenpl|Cenpl	intron_variant|intron_variant|intron_variant|intron_variant|intron_variant	uc007dfc.2:c.-4+1609_-4+1610delGT|uc007dfe.2:c.-4+1609_-4+1610delGT|uc007dfa.2:n.465+1609_465+1610delGT|uc007dfb.2:n.465+1609_465+1610delGT|uc007dfd.2:n.465+1609_465+1610delGT	||||	0/1	8,3	3
chr1	163013719	rs52430274	T	C	MODIFIER	Cenpl|Cenpl|Cenpl|Cenpl|Cenpl	intron_variant|three_prime_utr_variant|intron_variant|intron_variant|intron_variant	uc007dfc.2:c.966+138T>C|uc007dfe.2:c.*114T>C|uc007dfa.2:n.1577+138T>C|uc007dfb.2:n.1477+138T>C|uc007dfd.2:n.1334+138T>C	||||	0/1	10,2	99
chr1	163020235	.	TA	T	MODIFIER	Klhl20|Klhl20	three_prime_utr_variant|nc_transcript_variant	uc007dff.1:c.*322delT|uc007dfg.1:n.2310delT	|	0/1	136,51	99
chr1	163872489	.	TGGGG	TGGG	MODIFIER	AK016179	three_prime_utr_variant	uc007dfw.1:c.*28delC		0/1	20,4	56
chr1	163920342	.	GTT	G,GT	MODIFIER	Dnm3|Dnm3|Dnm3,Dnm3|Dnm3|Dnm3	intron_variant|three_prime_utr_variant|three_prime_utr_variant,intron_variant|three_prime_utr_variant|three_prime_utr_variant	uc007dfz.1:c.924-7577_924-7576delAA|uc007dga.2:c.*1809_*1810delAA|uc007dgb.2:c.*1809_*1810delAA,uc007dfz.1:c.924-7577delA|uc007dga.2:c.*1809delA|uc007dgb.2:c.*1809delA	||,||	0/2	131,4,37	99
chr1	163921628	.	CTT	C,CT	MODIFIER	Dnm3|Dnm3|Dnm3,Dnm3|Dnm3|Dnm3	intron_variant|three_prime_utr_variant|three_prime_utr_variant,intron_variant|three_prime_utr_variant|three_prime_utr_variant	uc007dfz.1:c.924-8863_924-8862delAA|uc007dga.2:c.*523_*524delAA|uc007dgb.2:c.*523_*524delAA,uc007dfz.1:c.924-8863delA|uc007dga.2:c.*523delA|uc007dgb.2:c.*523delA	||,||	0/2	105,20,53	99
chr1	164606011	.	TA	T	MODIFIER	Bat2d|Prrc2c|Prrc2c|Bat2d	intron_variant|intron_variant|intron_variant|intron_variant	uc007dgp.1:c.2278-40delT|uc007dgq.1:c.2262+810delT|uc007dgr.1:c.8050-40delT|uc007dgo.1:c.252+810delT	|||	2014-01-01	0,1	9
chr1	165009783	.	CCA	C,CACA	MODIFIER	4921528O07Rik,4921528O07Rik	intron_variant,intron_variant	uc007dhg.2:c.26-128_26-127delTG,uc007dhg.2:c.26-128_26-127delTGinsTGT	,	0/1	8,0,4	83
chr1	165324826	.	GA	G	MODIFIER	Gorab|Gorab|Gorab	intron_variant|intron_variant|intron_variant	uc007dhl.1:c.420-4delT|uc007dhm.1:n.482-4delT|uc007dhn.1:c.-46-4delT	||	0/1	28,7	8
chr1	165713098	.	CT	C	MODIFIER	Kifap3	intron_variant	uc007dho.1:c.33-17delT		0/1	55,67	99
chr1	165747910	.	GT	G	MODIFIER	Kifap3	intron_variant	uc007dho.1:c.743-53delT		0/1	80,42	99
chr1	165846266	.	GA	G	MODIFIER	Kifap3|Kifap3	three_prime_utr_variant|three_prime_utr_variant	uc007dho.1:c.*432delA|uc007dhp.1:c.*303delA	|	0/1	29,5	99
chr1	165906994	.	ACC	AC,A	MODIFIER	BC055324|BC055324,BC055324|BC055324	intron_variant|intron_variant,intron_variant|intron_variant	uc007dhs.1:c.841-57delG|uc007dhu.1:c.955-57delG,uc007dhs.1:c.841-57_841-56delGG|uc007dhu.1:c.955-57_955-56delGG	|,|	0/1	6,0,3	61
chr1	165916924	.	TATAC	T	MODIFIER	BC055324|BC055324	intron_variant|intron_variant	uc007dhs.1:c.372+90_372+93delGTAT|uc007dhu.1:c.486+90_486+93delGTAT	|	0/1	5,1	12
chr1	165927427	.	GTT	G,GT	MODIFIER	,	intergenic_variant,intergenic_variant	,	,	0/2	74,6,32	99
chr1	166058159	.	AG	A	MODIFIER	Selp|Selp	intron_variant|intron_variant	uc007dhz.1:c.590-134delG|uc007dia.1:c.587-134delG	|	0/1	3,1	5
chr1	166082365	.	GGA	G	MODIFIER	F5	intron_variant	uc007dic.1:c.158+115_158+116delGA		0/1	1,1	17
chr1	166084625	.	GA	GAA,G	MODIFIER	F5,F5	intron_variant,intron_variant	uc007dic.1:c.247+81_247+82insA,uc007dic.1:c.247+81delA	,	0/2	72,14,60	18
chr1	166139006	.	CT	C	MODIFIER	F5	intron_variant	uc007dic.1:c.5666-61delT		0/1	111,30	99
chr1	166278119	.	GT	G	MODIFIER	Nme7|Nme7|Nme7|Nme7|Nme7	intron_variant|intron_variant|intron_variant|intron_variant|intron_variant	uc007din.2:c.811+110delT|uc007dim.2:c.760+110delT|uc007dio.2:c.811+110delT|uc007dik.1:c.811+110delT|uc007dil.1:c.655+110delT	||||	0/1	18,10	82
chr1	166334866	.	TA	T	MODIFIER	Nme7|Nme7|Nme7	intron_variant|intron_variant|intron_variant	uc007din.2:c.1155+1659delA|uc007dim.2:c.1104+1659delA|uc007dio.2:c.1155+1659delA	||	2014-01-01	0,23	99
chr1	167595039	.	TC	T	MODIFIER	Rcsd1|Rcsd1	intron_variant|intron_variant	uc007djj.1:c.108+40delG|uc007djk.1:c.108+40delG	|	0/1	7,1	18
chr1	167805586	.	CTT	C,CT	MODIFIER	Cd247,Cd247	intron_variant,intron_variant	uc007djs.1:n.365-1364_365-1363delTT,uc007djs.1:n.365-1363delT	,	0/2	108,38,77	99
chr1	168087536	.	ATCTC	A	MODIFIER	Gpa33	intron_variant	uc007dkj.1:c.416-107_416-104delTCTC		0/1	12,1	99
chr1	168245630	.	GA	G	MODIFIER	Ildr2|Ildr2|Ildr2|Ildr2|Ildr2|Ildr2|Ildr2	three_prime_utr_variant|three_prime_utr_variant|three_prime_utr_variant|three_prime_utr_variant|three_prime_utr_variant|three_prime_utr_variant|three_prime_utr_variant	uc011wvd.1:c.*4705delA|uc011wve.1:c.*4705delA|uc011wvf.1:c.*4705delA|uc011wvg.1:c.*4710delA|uc011wvh.1:c.*4705delA|uc011wvi.1:c.*4705delA|uc011wvj.1:c.*4679delA	||||||	0/1	126,58	99
chr1	168312625	.	GA	G	HIGH	Tada1l|Tada1	frameshift_variant|intron_variant	uc007dkl.2:c.265delA|uc007dkm.2:c.232+33delA	p.(Arg89Glyfs*35)|	0/1	17,8	99
chr1	169153877	.	CG	C	MODIFIER		intergenic_variant			2014-01-01	0,1	2
chr1	169777278	.	TTGTGTGTGTG	T,TTGTGTGTGTGTG,TTGTGTGTG	MODIFIER	Lmx1a,Lmx1a,Lmx1a	three_prime_utr_variant,three_prime_utr_variant,three_prime_utr_variant	uc007dlc.1:c.*387_*396del,uc007dlc.1:c.*396_*397insTG,uc007dlc.1:c.*395_*396delTG	,,	0/3	24,6,19,1	65
chr1	169778117	.	GTTTTT	GTTTT,GTTT,G	MODIFIER	Lmx1a,Lmx1a,Lmx1a	three_prime_utr_variant,three_prime_utr_variant,three_prime_utr_variant	uc007dlc.1:c.*1230delT,uc007dlc.1:c.*1229_*1230delTT,uc007dlc.1:c.*1226_*1230delTTTTT	,,	0/1	10,0,6,9	99
chr1	170358175	.	CA	C	MODIFIER	Pbx1|Pbx1|Pbx1|Pbx1|Pbx1|Pbx3	intron_variant|intron_variant|intron_variant|intron_variant|intron_variant|intron_variant	uc007dld.1:c.192-103delT|uc007dle.1:c.192-103delT|uc007dlf.1:c.192-103delT|uc011wvp.1:c.192-103delT|uc007dlg.1:c.192-103delT|uc007dli.1:c.192-103delT	|||||	0/1	2,4	20
chr1	170361400	.	GA	GAA,G	MODIFIER	Pbx1|Pbx1|Pbx1|Pbx1|Pbx1|Pbx3,Pbx1|Pbx1|Pbx1|Pbx1|Pbx1|Pbx3	intron_variant|intron_variant|intron_variant|intron_variant|intron_variant|intron_variant,intron_variant|intron_variant|intron_variant|intron_variant|intron_variant|intron_variant	uc007dld.1:c.191+43_191+44insT|uc007dle.1:c.191+43_191+44insT|uc007dlf.1:c.191+43_191+44insT|uc011wvp.1:c.191+43_191+44insT|uc007dlg.1:c.191+43_191+44insT|uc007dli.1:c.191+43_191+44insT,uc007dld.1:c.191+44delT|uc007dle.1:c.191+44delT|uc007dlf.1:c.191+44delT|uc011wvp.1:c.191+44delT|uc007dlg.1:c.191+44delT|uc007dli.1:c.191+44delT	|||||,|||||	0/2	13,2,9	7
chr1	171436370	.	A	G	MODIFIER	Nuf2|Nuf2	intron_variant|intron_variant	uc007dlj.1:c.949-82T>C|uc007dlk.1:c.949-82T>C	|	0/1	6,1	9
chr1	171860371	.	A	AG	MODIFIER	1700084C01Rik|1700084C01Rik	intron_variant|intron_variant	uc007dlo.1:c.187+80_187+81insG|uc011wvq.1:c.187+80_187+81insG	|	2014-01-01	0,11	27
chr1	172072427	.	GA	G	MODIFIER	Uap1|Uap1|Uap1	three_prime_utr_variant|three_prime_utr_variant|three_prime_utr_variant	uc007dlw.1:c.*183delT|uc007dlx.1:c.*183delT|uc007dly.1:c.*183delT	||	0/1	191,48	99
chr1	172247612	.	CTTT	C,CTT	MODIFIER	,	intergenic_variant,intergenic_variant	,	,	0/2	71,6,53	99
chr1	172257443	.	GT	G	MODIFIER	Nos1ap|Nos1ap|Nos1ap|Nos1ap	intron_variant|three_prime_utr_variant|three_prime_utr_variant|nc_transcript_variant	uc011wvt.1:c.927+205delA|uc007dmf.1:c.*154delA|uc007dmg.1:c.*154delA|uc007dme.1:n.552delA	|||	0/1	46,9	99
chr1	172810181	.	GAAA	GAA,G	MODIFIER	Dusp12|Dusp12|Dusp12|Dusp12,Dusp12|Dusp12|Dusp12|Dusp12	intron_variant|intron_variant|intron_variant|intron_variant,intron_variant|intron_variant|intron_variant|intron_variant	uc007dmk.1:n.297+77delT|uc007dml.1:c.671+77delT|uc007dmm.1:n.685+77delT|uc007dmn.1:n.698+77delT,uc007dmk.1:n.297+77_297+79delTTT|uc007dml.1:c.671+77_671+79delTTT|uc007dmm.1:n.685+77_685+79delTTT|uc007dmn.1:n.698+77_698+79delTTT	|||,|||	0/1	27,0,9	99
chr1	173057895	.	CA	C	MODIFIER		intergenic_variant			0/1	83,54	99
chr1	173103325	.	CAG	C	MODIFIER		intergenic_variant			0/1	5,1	27
chr1	173103327	.	GAC	G	MODIFIER		intergenic_variant			0/1	3,1	10
chr1	173155651	rs47062633	C	A	MODIFIER	Apoa2	intron_variant	uc007dnk.2:c.53-146C>A		2014-01-01	0,22	54
chr1	173155661	rs47018403	C	A	MODIFIER	Apoa2	intron_variant	uc007dnk.2:c.53-136C>A		2014-01-01	0,23	54
chr1	173155683	rs48381192	C	A	MODIFIER	Apoa2	intron_variant	uc007dnk.2:c.53-114C>A		2014-01-01	0,26	48
chr1	173189812	.	AT	ATTT,A	MODIFIER	Adamts4|Adamts4,Adamts4|Adamts4	nc_transcript_variant|three_prime_utr_variant,nc_transcript_variant|three_prime_utr_variant	uc007dnn.1:c.*504_*505insTT|uc007dno.1:c.*504_*505insTT,uc007dnn.1:c.*504delT|uc007dno.1:c.*504delT	|,|	0/2	18,11,0	12
chr1	173209242	.	A	AG	MODIFIER	Ppox	intron_variant	uc007dns.1:c.807+11_807+12insC		2014-01-01	0,43	99
chr1	173213279	.	TC	T	MODIFIER	Usp21|Usp16|Usp21	intron_variant|intron_variant|intron_variant	uc011wwa.1:c.1309-56delG|uc011wwb.1:n.1530-168delG|uc007dnu.1:c.382-56delG	||	2014-01-01	0,35	99
chr1	173213633	.	CTT	C,CT	MODIFIER	Usp21|Usp16|Usp21,Usp21|Usp16|Usp21	intron_variant|intron_variant|intron_variant,intron_variant|intron_variant|intron_variant	uc011wwa.1:c.1222-63_1222-62delAA|uc011wwb.1:n.1443-63_1443-62delAA|uc007dnu.1:c.295-63_295-62delAA,uc011wwa.1:c.1222-63delA|uc011wwb.1:n.1443-63delA|uc007dnu.1:c.295-63delA	||,||	0/1	12,7,3	95
chr1	173260128	.	TGG	T,TG	MODIFIER	Dedd|Dedd,Dedd|Dedd	intron_variant|intron_variant,intron_variant|intron_variant	uc007dny.2:c.-98+472_-98+473delGG|uc007dnx.2:c.-65+472_-65+473delGG,uc007dny.2:c.-98+473delG|uc007dnx.2:c.-65+473delG	|,|	0/2	3,0,1	43
chr1	173274388	.	ACC	ACCCCC,AC	MODIFIER	Nit1|Nit1,Nit1|Nit1	intron_variant|intron_variant,intron_variant|intron_variant	uc007dob.2:c.242+28_242+29insGGG|uc007doa.2:c.341+28_341+29insGGG,uc007dob.2:c.242+29delG|uc007doa.2:c.341+29delG	|,|	0/2	6,5,2	8
chr1	173288094	rs31549998	A	G	LOW	Pfdn2	synonymous_variant	uc007doc.1:c.402A>G	O70591:p.(=)	0/1	89161	99
chr1	173390475	.	GTT	G,GT	MODIFIER	F11r,F11r	intron_variant,intron_variant	uc007doo.1:c.62-18_62-17delTT,uc007doo.1:c.62-17delT	,	0/2	14,3,5	56
chr1	173394006	.	T	TGAGAGAGAGAGAGA	MODIFIER	F11r	three_prime_utr_variant	uc007doo.1:c.*781_*782insGAGAGAGAGAGAGA		0/1	26,4	99
chr1	173394745	.	GTT	G,GT	MODIFIER	,	intergenic_variant,intergenic_variant	,	,	0/2	42,3,14	60
chr1	173567399	.	G	GAA,GA	MODIFIER	Slamf7|Slamf7|Slamf7|Slamf7,Slamf7|Slamf7|Slamf7|Slamf7	intron_variant|intron_variant|intron_variant|intron_variant,intron_variant|intron_variant|intron_variant|intron_variant	uc007dov.1:c.764-895_764-894insTT|uc007dow.1:c.867+28_867+29insTT|uc007dox.1:c.867+28_867+29insTT|uc007doy.1:c.867+28_867+29insTT,uc007dov.1:c.764-895_764-894insT|uc007dow.1:c.867+28_867+29insT|uc007dox.1:c.867+28_867+29insT|uc007doy.1:c.867+28_867+29insT	|||,|||	0/2	22,0,3	42
chr1	173769875	rs47319695	G	A	MODIFIER	Cd84	five_prime_utr_variant	uc007dpe.2:c.-133G>A		2014-01-01	0,37	99
chr1	173769918	.	TG	T	MODIFIER	Cd84	five_prime_utr_variant	uc007dpe.2:c.-89delG		2014-01-01	0,31	96
chr1	173769984	rs49690975	G	T	MODIFIER	Cd84	intron_variant	uc007dpe.2:c.-79+55G>T		2014-01-01	0,20	75
chr1	173770057	.	G	T	MODIFIER	Cd84	intron_variant	uc007dpe.2:c.-79+128G>T		2014-01-01	0,12	48
chr1	173784624	.	CAA	C,CA	MODIFIER	Cd84|Cd84,Cd84|Cd84	intron_variant|intron_variant,intron_variant|intron_variant	uc007dpe.2:c.379+2359_379+2360delAA|uc007dpf.2:c.379+2359_379+2360delAA,uc007dpe.2:c.379+2360delA|uc007dpf.2:c.379+2360delA	|,|	0/2	24,1,7	99
chr1	173864609	.	TAA	TA	MODIFIER	Slamf6|Slamf6|Slamf6	intron_variant|intron_variant|intron_variant	uc007dpg.1:c.427+40delA|uc011wwh.1:c.427+40delA|uc007dph.1:c.427+40delA	||	0/1	3,2	11
chr1	173933986	.	TCC	T	MODIFIER		intergenic_variant			0/1	4,1	9
chr1	173934016	rs52529246	A	T	MODIFIER		intergenic_variant			0/1	8,1	15
chr1	173934062	.	TGTGTCC	T	MODIFIER		intergenic_variant			0/1	11,1	27
chr1	173934064	.	TGTCC	T	MODIFIER		intergenic_variant			0/1	12,1	57
chr1	173934588	.	TA	T,TAA	MODIFIER	Vangl2|Vangl2,Vangl2|Vangl2	three_prime_utr_variant|three_prime_utr_variant,three_prime_utr_variant|three_prime_utr_variant	uc007dpi.1:c.*144delT|uc011wwi.1:c.*144delT,uc007dpi.1:c.*143_*144insT|uc011wwi.1:c.*143_*144insT	|,|	0/1	25,2,8	99
chr1	173957079	.	CT	C,CTT	MODIFIER	Vangl2|Vangl2,Vangl2|Vangl2	intron_variant|intron_variant,intron_variant|intron_variant	uc007dpi.1:c.-193+49delA|uc011wwi.1:c.-193+49delA,uc007dpi.1:c.-193+48_-193+49insA|uc011wwi.1:c.-193+48_-193+49insA	|,|	0/1	56,8,19	78
chr1	173983557	.	T	TC	MODIFIER	Nhlh1	three_prime_utr_variant	uc007dpj.2:c.*469_*470insG		0/1	1,1	18
chr1	173983567	.	CA	C	MODIFIER	Nhlh1	three_prime_utr_variant	uc007dpj.2:c.*459delT		0/1	4,1	11
chr1	173983580	.	GC	G	MODIFIER	Nhlh1	three_prime_utr_variant	uc007dpj.2:c.*446delG		0/1	8,2	39
chr1	173996193	.	CAAA	C,CAA,CAAAA	MODIFIER	Ncstn,Ncstn,Ncstn	three_prime_utr_variant,three_prime_utr_variant,three_prime_utr_variant	uc007dpk.2:c.*609_*611delTTT,uc007dpk.2:c.*609delT,uc007dpk.2:c.*608_*609insT	,,	0/2	34,9,12,37	99
chr1	174164987	.	AC	A	MODIFIER	Atp1a4	intron_variant	uc011wwk.1:c.2000+82delG		0/1	5,2	21
chr1	174180973	.	CTTT	C,CTT	MODIFIER	Atp1a4,Atp1a4	intron_variant,intron_variant	uc011wwk.1:c.784+41_784+43delAAA,uc011wwk.1:c.784+41delA	,	0/2	25,0,8	99
chr1	174209418	.	T	TGCCTGGTCTG,TGCCTAGTCTG	MODIFIER	Igsf8|Atp1a2|Atp1a2,Igsf8|Atp1a2|Atp1a2	intron_variant|intron_variant|intron_variant,intron_variant|intron_variant|intron_variant	uc007dqb.1:c.-790-10945_-790-10944insGCCTGGTCTG|uc007dqc.1:c.2439+25_2439+26insCAGACCAGGC|uc011wwl.1:c.2439+25_2439+26insCAGACCAGGC,uc007dqb.1:c.-790-10945_-790-10944insGCCTAGTCTG|uc007dqc.1:c.2439+25_2439+26insCAGACTAGGC|uc011wwl.1:c.2439+25_2439+26insCAGACTAGGC	||,||	0/1	27,1,0	99
chr1	174220312	.	AT	A	MODIFIER	Igsf8|Atp1a2|Atp1a2|Atp1a2	intron_variant|intron_variant|intron_variant|intron_variant	uc007dqb.1:c.-790-50delT|uc007dqc.1:c.630+71delA|uc011wwl.1:c.630+71delA|uc007dqd.1:c.630+71delA	|||	0/1	3,2	50
chr1	174241939	.	G	GGGA,GGGG	MODIFIER	Igsf8,Igsf8	intron_variant,intron_variant	uc007dqb.1:c.-131-4343_-131-4342insGGA,uc007dqb.1:c.-131-4343_-131-4342insGGG	,	2014-02-02	0,0,6	99
chr1	174241940	.	G	GGG,GGA	MODIFIER	Igsf8,Igsf8	intron_variant,intron_variant	uc007dqb.1:c.-131-4342_-131-4341insGG,uc007dqb.1:c.-131-4342_-131-4341insGA	,	2014-01-01	0,0,6	99
chr1	174407695	.	CT	C,CTTT	MODIFIER	Slamf9,Slamf9	intron_variant,intron_variant	uc007dql.2:c.658+87delT,uc007dql.2:c.658+87_658+88insTT	,	0/1	12,4,0	17
chr1	174437016	.	CTT	C	MODIFIER	Tagln2	three_prime_utr_variant	uc007dqp.1:c.*178_*179delTT		0/1	15,6	63
chr1	175265969	.	TCA	T,TCACA	MODIFIER	Cadm3|Cadm3,Cadm3|Cadm3	three_prime_utr_variant|three_prime_utr_variant,three_prime_utr_variant|three_prime_utr_variant	uc007dri.1:c.*1181_*1182delTG|uc007drh.1:c.*1181_*1182delTG,uc007dri.1:c.*1180_*1181insTG|uc007drh.1:c.*1180_*1181insTG	|,|	0/1	20,8,0	41
chr1	175279256	.	TG	T	MODIFIER	Cadm3|Cadm3|Cadm3	intron_variant|intron_variant|intron_variant	uc007dri.1:c.83-2564delC|uc007drj.1:c.83-3delC|uc007drk.1:c.83-3delC	||	2014-01-01	0,10	27
chr1	175728427	.	TAA	T,TAAAAAAA,TAAAAAAAA	MODIFIER	Ifi204,Ifi204,Ifi204	intron_variant,intron_variant,intron_variant	uc007drw.1:c.442-38127_442-38126delTT,uc007drw.1:c.442-38128_442-38127insTTTTT,uc007drw.1:c.442-38128_442-38127insTTTTTT	,,	0/1	38,0,0,5	72
chr1	175728454	.	TAAA	TAA,TA	MODIFIER	Ifi204,Ifi204	intron_variant,intron_variant	uc007drw.1:c.442-38155delT,uc007drw.1:c.442-38155_442-38154delTT	,	0/1	33,0,9	47
chr1	175805993	.	TA	T	MODIFIER	Ifi204|Ifi204|Mndal	intron_variant|intron_variant|intron_variant	uc007drw.1:c.441+30290delT|uc007drx.1:n.334-26597delT|uc007drz.2:c.-23-3delT	||	0/1	20,21	0
chr1	176123610	.	GGT	G,GATGTGTGTGTGTGT	MODIFIER	Spna1,Spna1	intron_variant,intron_variant	uc007dsw.2:c.1672-49_1672-48delGT,uc007dsw.2:c.1672-49_1672-48delGTinsATGTGTGTGTGTGT	,	0/1	1,0,2	27
chr1	176128795	rs33785201	A	G	MODIFIER	Spna1	intron_variant	uc007dsw.2:c.2458+59A>G		0/1	9,1	18
chr1	176177811	.	ATGTG	A,ATG	MODIFIER	Spna1,Spna1	three_prime_utr_variant,three_prime_utr_variant	uc007dsw.2:c.*224_*227delTGTG,uc007dsw.2:c.*226_*227delTG	,	0/2	163,5,32	99
chr1	176262304	.	CT	C	MODIFIER	1810030J14Rik	intron_variant	uc007dsy.2:c.65-20delT		0/1	50,15	80
chr1	177007062	.	TA	T	MODIFIER	Rgs7|Rgs7|RGS7|Rgs7|Rgs7|Rgs7	intron_variant|intron_variant|intron_variant|intron_variant|intron_variant|intron_variant	uc007dtl.2:c.1359+1257delT|uc007dtk.2:c.1359+1257delT|uc007dtg.2:n.278-55delT|uc007dth.2:c.361-55delT|uc007dti.2:c.361-835delT|uc007dtj.2:c.361-55delT	|||||	0/1	12,5	78
chr1	177588708	.	GAA	GA	MODIFIER	Kmo|Kmo|Kmo	intron_variant|intron_variant|intron_variant	uc011wxc.1:n.1208+7delA|uc007dtp.1:c.1260+7delA|uc011wxd.1:c.1158+7delA	||	0/1	5,4	12
chr1	177685903	.	TATAC	T	MODIFIER	Wdr64	intron_variant	uc011wxe.1:c.1194+110_1194+113delATAC		0/1	8,1	27
chr1	177722969	.	CT	C,CTT	MODIFIER	Wdr64|Wdr64|Wdr64,Wdr64|Wdr64|Wdr64	intron_variant|intron_variant|intron_variant,intron_variant|intron_variant|intron_variant	uc011wxe.1:c.2288-122delT|uc011wxf.1:c.773-122delT|uc007dtt.2:n.967-122delT,uc011wxe.1:c.2288-122_2288-121insT|uc011wxf.1:c.773-122_773-121insT|uc007dtt.2:n.967-122_967-121insT	||,||	0/1	7,0,3	22
chr1	177738776	.	CTT	C,CT	MODIFIER	Wdr64|Wdr64,Wdr64|Wdr64	intron_variant|intron_variant,intron_variant|intron_variant	uc011wxe.1:c.2889-30_2889-29delTT|uc007dtt.2:n.1568-1882_1568-1881delTT,uc011wxe.1:c.2889-29delT|uc007dtt.2:n.1568-1881delT	|,|	0/2	5,3,4	12
chr1	177740581	.	AC	A	MODIFIER	Wdr64|Wdr64	intron_variant|intron_variant	uc011wxe.1:c.2995-77delC|uc007dtt.2:n.1568-77delC	|	0/1	9,5	45
chr1	177742291	.	TAC	T	MODIFIER	Wdr64|Wdr64	intron_variant|intron_variant	uc011wxe.1:c.3174+51_3174+52delAC|uc007dtt.2:n.1747+51_1747+52delAC	|	0/1	4,4	6
chr1	178205252	rs52512746	A	G	MODIFIER	Pld5|Pld5	five_prime_utr_variant|five_prime_utr_variant	uc007dtw.1:c.-247T>C|uc007dtx.1:c.-690T>C	|	0/1	12,4	39
chr1	179179041	.	CTT	C,CT	MODIFIER	,	intergenic_variant,intergenic_variant	,	,	0/2	11,0,4	99
chr1	179701456	.	TAC	T	MODIFIER	Adss	intron_variant	uc007dut.1:c.946-62_946-61delGT		0/1	5,4	56
chr1	179933107	.	CT	C	MODIFIER	EG545391|Gm16432|EG545391	intron_variant|intron_variant|intron_variant	uc011wxj.1:n.283-18delT|uc007duv.2:c.69-18delT|uc007duw.2:n.151-18delT	||	0/1	119,44	99
chr1	180259330	.	GAAA	GAA,G	MODIFIER	Hnrnpu|Hnrnpu,Hnrnpu|Hnrnpu	intron_variant|three_prime_utr_variant,intron_variant|three_prime_utr_variant	uc007dvb.2:n.2562+666delT|uc011wxl.1:c.*152delT,uc007dvb.2:n.2562+666_2562+668delTTT|uc011wxl.1:c.*152_*154delTTT	|,|	0/1	129,4,76	99
chr1	180260082	.	TA	T	MODIFIER	Hnrnpu|Hnrnpu	intron_variant|intron_variant	uc007dvb.2:n.2491-13delT|uc011wxl.1:c.2278-13delT	|	0/1	11,8	65
chr1	180406057	.	CT	C	MODIFIER	Efcab2	intron_variant	uc007dve.1:c.379+36delT		0/1	23,6	83
chr1	180843682	.	T	TA	MODIFIER	Kif26b	intron_variant	uc007dvh.2:c.2259-138_2259-137insA		0/1	1,1	-
chr1	181632883	.	CT	C,CTT	MODIFIER	,	intergenic_variant,intergenic_variant	,	,	0/1	4,1,3	24
chr1	181664487	rs52597533	C	A	MODIFIER		intergenic_variant			2014-01-01	0,22	39
chr1	181665985	.	TAAA	TAA,T	MODIFIER	,	intergenic_variant,intergenic_variant	,	,	0/1	26,0,12	99
chr1	181714324	.	TAA	T,TA	MODIFIER	Ahctf1,Ahctf1	intron_variant,intron_variant	uc011wxn.1:c.1624-15_1624-14delTT,uc011wxn.1:c.1624-15delT	,	0/2	59,14,28	99
chr1	182002455	.	CT	C,CTTT	MODIFIER	Cdc42bpa|Cdc42bpa|Cdc42bpa,Cdc42bpa|Cdc42bpa|Cdc42bpa	intron_variant|intron_variant|intron_variant,intron_variant|intron_variant|intron_variant	uc007dvs.2:c.912-20delT|uc007dvw.2:c.1224-20delT|uc007dvu.2:c.1224-20delT,uc007dvs.2:c.912-20_912-19insTT|uc007dvw.2:c.1224-20_1224-19insTT|uc007dvu.2:c.1224-20_1224-19insTT	||,||	0/1	52,56,0	99
chr1	182060812	.	CT	C,CTTT	MODIFIER	Cdc42bpa|Cdc42bpa,Cdc42bpa|Cdc42bpa	intron_variant|intron_variant,intron_variant|intron_variant	uc007dvw.2:c.2944-3615delT|uc007dvu.2:c.2905-3615delT,uc007dvw.2:c.2944-3615_2944-3614insTT|uc007dvu.2:c.2905-3615_2905-3614insTT	|,|	0/1	89,20,3	99
chr1	182060894	.	GT	G	MODIFIER	Cdc42bpa|Cdc42bpa	intron_variant|intron_variant	uc007dvw.2:c.2944-3533delT|uc007dvu.2:c.2905-3533delT	|	0/1	67,73	99
chr1	182067839	.	CT	C	MODIFIER	Cdc42bpa|Cdc42bpa	intron_variant|intron_variant	uc007dvw.2:c.3134-21delT|uc007dvu.2:c.3095-21delT	|	0/1	54,32	99
chr1	182157569	.	CT	C	MODIFIER	Psen2|Psen2|Psen2|Psen2	three_prime_utr_variant|three_prime_utr_variant|three_prime_utr_variant|three_prime_utr_variant	uc007dwa.2:c.*134delA|uc007dwb.2:c.*134delA|uc007dwc.2:c.*134delA|uc007dwd.2:c.*134delA	|||	0/1	17,7	44
chr1	182159167	.	AG	A	MODIFIER	Psen2|Psen2|Psen2|Psen2	intron_variant|intron_variant|intron_variant|intron_variant	uc007dwa.2:c.182-76delC|uc007dwb.2:c.1070-76delC|uc007dwc.2:c.1073-76delC|uc007dwd.2:c.1073-76delC	|||	0/1	7,1	9
chr1	182159186	.	AG	A	MODIFIER	Psen2|Psen2|Psen2|Psen2	intron_variant|intron_variant|intron_variant|intron_variant	uc007dwa.2:c.182-95delC|uc007dwb.2:c.1070-95delC|uc007dwc.2:c.1073-95delC|uc007dwd.2:c.1073-95delC	|||	0/1	1,1	14
chr1	182260590	.	CTT	C	MODIFIER	Gapdh	five_prime_utr_variant	uc007dwf.1:c.-2277_-2276delAA		0/1	10,4	88
chr1	182604341	.	AT	A	MODIFIER	Lin9|Lin9|Lin9|Bara	three_prime_utr_variant|intron_variant|intron_variant|intron_variant	uc007dwk.2:c.*55delT|uc007dwl.2:c.1119+67delT|uc007dwm.2:c.1119+67delT|uc011wxp.1:n.1150+67delT	|||	0/1	122,38	99
chr1	182879136	.	ATGTG	A	MODIFIER	Tmem63a|Tmem63a	intron_variant|intron_variant	uc007dwx.1:c.266+114_266+117delTGTG|uc007dwy.1:c.266+114_266+117delTGTG	|	0/1	16,1	48
chr1	182882230	.	CTTTT	CTTTTT,CTTT	MODIFIER	Tmem63a|Tmem63a,Tmem63a|Tmem63a	intron_variant|intron_variant,intron_variant|intron_variant	uc007dwx.1:c.267-29_267-28insT|uc007dwy.1:c.267-29_267-28insT,uc007dwx.1:c.267-29delT|uc007dwy.1:c.267-29delT	|,|	0/2	33,9,36	59
chr1	183023879	.	TA	T	MODIFIER	Nvl	three_prime_utr_variant	uc007dxb.1:c.*116delT		0/1	3,7	19
chr1	183035306	.	TA	T	MODIFIER	Nvl	intron_variant	uc007dxb.1:c.2080-5delT		0/1	12,4	99
chr1	183047880	.	TA	T	MODIFIER	Nvl	intron_variant	uc007dxb.1:c.1323-65delT		0/1	30,9	99
chr1	183096457	.	CA	C,CAA	MODIFIER	Cnih4|Cnih4,Cnih4|Cnih4	three_prime_utr_variant|three_prime_utr_variant,three_prime_utr_variant|three_prime_utr_variant	uc007dxe.2:c.*119delA|uc011wxr.1:c.*119delA,uc007dxe.2:c.*119_*120insA|uc011wxr.1:c.*119_*120insA	|,|	0/1	12,2,4	32
chr1	183685575	.	GAAAA	GAA,GAAA	MODIFIER	Dnahc14,Dnahc14	intron_variant,intron_variant	uc007dxl.1:c.993+64_993+65delAA,uc007dxl.1:c.993+65delA	,	0/2	15,2,3	11
chr1	183750778	.	GAA	GA,G	MODIFIER	Lbr,Lbr	intron_variant,intron_variant	uc007dxo.2:c.1221+25delT,uc007dxo.2:c.1221+25_1221+26delTT	,	0/2	4,6,2	20
chr1	183751879	.	ACC	A	MODIFIER	Lbr	intron_variant	uc007dxo.2:c.926-123_926-122delGG		0/1	3,1	14
chr1	184271790	.	TGG	TG	MODIFIER		intergenic_variant			0/1	17,3	99
chr1	184361673	.	A	AT	MODIFIER	Trp53bp2	intron_variant	uc007dyc.1:c.176-17_176-16insT		0/1	30,4	99
chr1	184408820	.	GC	G	MODIFIER	Capn2	intron_variant	uc007dye.2:c.1567-77delG		0/1	12,5	99
chr1	184545122	.	TAC	T	MODIFIER	Capn8|Capn8	intron_variant|intron_variant	uc007dyi.2:c.1572+167_1572+168delAC|uc011wxv.1:n.1626+167_1626+168delAC	|	0/1	1,1	3
chr1	184825787	.	TA	T	MODIFIER		intergenic_variant			0/1	16,13	99
chr1	185899389	.	CAA	CA	MODIFIER	Dusp10	three_prime_utr_variant	uc007dym.1:c.*989delA		0/1	16,5	99
chr1	186627196	.	TG	T	MODIFIER	Mosc1|Mosc1	intron_variant|intron_variant	uc007dyo.1:c.608-81delC|uc007dyp.1:c.621+610delC	|	0/1	160,51	99
chr1	187022848	.	CAAA	C,CAA	MODIFIER	,	intergenic_variant,intergenic_variant	,	,	0/2	6,0,3	11
chr1	187095287	.	TTCTC	T	MODIFIER	Rab3gap2|Rab3gap2|Rab3gap2|Rab3gap2	intron_variant|intron_variant|intron_variant|intron_variant	uc007dyu.2:c.3085-25_3085-22delTCTC|uc007dyv.2:c.2212-25_2212-22delTCTC|uc007dyw.2:c.1987-25_1987-22delTCTC|uc007dyx.1:c.-81-25_-81-22delTCTC	|||	0/1	17,1	38
chr1	187278899	.	CA	C	MODIFIER	Slc30a10|Slc30a10|AK138296	five_prime_utr_variant|five_prime_utr_variant|intron_variant	uc007dzk.1:c.-43delA|uc007dzl.1:c.-792delA|uc007dzj.1:n.533+15delT	||	0/1	7,4	19
chr1	187278900	.	ACC	AC	MODIFIER	Slc30a10|Slc30a10|AK138296	five_prime_utr_variant|five_prime_utr_variant|intron_variant	uc007dzk.1:c.-41delC|uc007dzl.1:c.-790delC|uc007dzj.1:n.533+13delG	||	0/1	8,2	20
chr1	188449200	.	AT	A	MODIFIER	Tgfb2|Tgfb2	three_prime_utr_variant|three_prime_utr_variant	uc007dzo.2:c.*126delA|uc007dzp.2:c.*126delA	|	0/1	8,2	26
chr1	189146122	.	ATTT	A,ATT	MODIFIER	Gpatch2|Gpatch2|Gpatch2,Gpatch2|Gpatch2|Gpatch2	intron_variant|intron_variant|intron_variant,intron_variant|intron_variant|intron_variant	uc007dzy.2:c.1204-40_1204-38delTTT|uc011wye.1:n.1437-40_1437-38delTTT|uc011wyf.1:c.1163+17847_1163+17849delTTT,uc007dzy.2:c.1204-38delT|uc011wye.1:n.1437-38delT|uc011wyf.1:c.1163+17849delT	||,||	0/2	44,1,17	99
chr1	189617150	.	CT	C	MODIFIER	Esrrg	intron_variant	uc007eaa.1:c.-101-53delT		0/1	15,6	99
chr1	190645474	.	A	AAGAGAGAGAGAGAGAG	MODIFIER	Ush2a	intron_variant	uc007eaf.1:c.10364-84_10364-83insAGAGAGAGAGAGAGAG		0/1	15,2	60
chr1	191167134	.	CT	C,CTT	MODIFIER	Kcnk2|Kcnk2|Kcnk2|Kcnk2,Kcnk2|Kcnk2|Kcnk2|Kcnk2	five_prime_utr_variant|intron_variant|intron_variant|intron_variant,five_prime_utr_variant|intron_variant|intron_variant|intron_variant	uc007eak.2:c.-168delA|uc011wyj.1:c.1+45delA|uc007eam.2:c.10+735delA|uc007ean.2:c.-127-3161delA,uc007eak.2:c.-169_-168insA|uc011wyj.1:c.1+44_1+45insA|uc007eam.2:c.10+734_10+735insA|uc007ean.2:c.-127-3162_-127-3161insA	|||,|||	0/1	130,8,31	99
chr1	191485802	.	GAC	G	MODIFIER	Cenpf|Cenpf	intron_variant|intron_variant	uc007eao.2:c.1561+72_1561+73delGT|uc007eaq.1:c.1510+72_1510+73delGT	|	0/1	7,2	99
chr1	191492293	.	GCA	G	MODIFIER	Cenpf|Cenpf	intron_variant|intron_variant	uc007eao.2:c.1425+100_1425+101delTG|uc007eaq.1:c.1374+100_1374+101delTG	|	0/1	9,1	99
chr1	191610416	.	CTG	C,CTGTGTG	MODIFIER	Ptpn14|Ptpn14|Ptpn14|Ptpn14,Ptpn14|Ptpn14|Ptpn14|Ptpn14	intron_variant|intron_variant|intron_variant|intron_variant,intron_variant|intron_variant|intron_variant|intron_variant	uc007eas.1:c.-139-98_-139-97delTG|uc007eat.1:c.-139-98_-139-97delTG|uc007eau.1:c.-139-98_-139-97delTG|uc007eav.1:c.-139-98_-139-97delTG,uc007eas.1:c.-139-97_-139-96insTGTG|uc007eat.1:c.-139-97_-139-96insTGTG|uc007eau.1:c.-139-97_-139-96insTGTG|uc007eav.1:c.-139-97_-139-96insTGTG	|||,|||	0/1	4,1,0	6
chr1	192766905	.	AT	A	MODIFIER	Angel2|Angel2|Angel2|Angel2|Angel2|Angel2	intron_variant|intron_variant|intron_variant|intron_variant|intron_variant|intron_variant	uc007ebj.2:c.1253+140delT|uc007ebk.2:c.1253+140delT|uc007ebm.2:c.1319+140delT|uc007ebn.2:c.812+140delT|uc007ebo.2:n.1061+140delT|uc007ebq.2:n.1147+140delT	|||||	0/1	4,1	44
chr1	193151997	.	CT	C,CTT,CTTT	MODIFIER	Tmem206,Tmem206,Tmem206	intron_variant,intron_variant,intron_variant	uc007ech.1:c.37-64delT,uc007ech.1:c.37-64_37-63insT,uc007ech.1:c.37-64_37-63insTT	,,	0/1	26,3,12,0	99
chr1	193425992	.	G	A	MODIFIER	Ints7|Ints7|Ints7|Ints7	intron_variant|intron_variant|intron_variant|intron_variant	uc007eco.1:c.880-132G>A|uc007ecp.1:c.880-132G>A|uc007ecq.1:c.508-132G>A|uc007ecr.1:c.508-132G>A	|||	0/1	6,3	18
chr1	193951711	.	CT	C	MODIFIER	Rcor3|Rcor3|Rcor3|Rcor3|Rcor3	intron_variant|intron_variant|intron_variant|intron_variant|intron_variant	uc007edh.1:c.180+145delA|uc007edi.1:c.180+145delA|uc007edj.1:c.-10+145delA|uc007edk.1:c.180+145delA|uc007edl.1:c.180+145delA	||||	0/1	3,4	11
chr1	193960736	.	C	A	MODIFIER	Rcor3|Rcor3|Rcor3|Rcor3|Rcor3	intron_variant|intron_variant|intron_variant|intron_variant|intron_variant	uc007edh.1:c.49+579G>T|uc007edi.1:c.49+579G>T|uc007edj.1:c.-255+579G>T|uc007edk.1:c.49+579G>T|uc007edl.1:c.49+579G>T	||||	2014-01-01	1,5	30
chr1	193960739	.	C	T,G	MODIFIER	Rcor3|Rcor3|Rcor3|Rcor3|Rcor3,Rcor3|Rcor3|Rcor3|Rcor3|Rcor3	intron_variant|intron_variant|intron_variant|intron_variant|intron_variant,intron_variant|intron_variant|intron_variant|intron_variant|intron_variant	uc007edh.1:c.49+576G>A|uc007edi.1:c.49+576G>A|uc007edj.1:c.-255+576G>A|uc007edk.1:c.49+576G>A|uc007edl.1:c.49+576G>A,uc007edh.1:c.49+576G>C|uc007edi.1:c.49+576G>C|uc007edj.1:c.-255+576G>C|uc007edk.1:c.49+576G>C|uc007edl.1:c.49+576G>C	||||,||||	2014-01-01	0,0,7	27
chr1	193960740	.	C	A,G	MODIFIER	Rcor3|Rcor3|Rcor3|Rcor3|Rcor3,Rcor3|Rcor3|Rcor3|Rcor3|Rcor3	intron_variant|intron_variant|intron_variant|intron_variant|intron_variant,intron_variant|intron_variant|intron_variant|intron_variant|intron_variant	uc007edh.1:c.49+575G>T|uc007edi.1:c.49+575G>T|uc007edj.1:c.-255+575G>T|uc007edk.1:c.49+575G>T|uc007edl.1:c.49+575G>T,uc007edh.1:c.49+575G>C|uc007edi.1:c.49+575G>C|uc007edj.1:c.-255+575G>C|uc007edk.1:c.49+575G>C|uc007edl.1:c.49+575G>C	||||,||||	2014-02-02	0,0,7	27
chr1	193961595	.	CG	C	MODIFIER	Rcor3|Rcor3|Rcor3|Rcor3|Rcor3|Gm10516	intron_variant|intron_variant|intron_variant|intron_variant|intron_variant|intron_variant	uc007edh.1:c.-9+25delC|uc007edi.1:c.-9+25delC|uc007edj.1:c.-312+25delC|uc007edk.1:c.-9+25delC|uc007edl.1:c.-9+25delC|uc007edm.1:n.164+653delG	|||||	2014-01-01	0,14	99
chr1	194330925	.	CAA	C,CA	MODIFIER	Kcnh1|Kcnh1,Kcnh1|Kcnh1	nc_transcript_variant|three_prime_utr_variant,nc_transcript_variant|three_prime_utr_variant	uc007edn.1:c.*923_*924delAA|uc007edo.1:c.*923_*924delAA,uc007edn.1:c.*924delA|uc007edo.1:c.*924delA	|,|	0/2	20,1,7	64
chr1	194336793	.	GTT	G,GT	MODIFIER	Hhat,Hhat	three_prime_utr_variant,three_prime_utr_variant	uc007edp.2:c.*971_*972delAA,uc007edp.2:c.*971delA	,	0/2	60,16,32	49
chr1	194670608	.	GT	G	MODIFIER		intergenic_variant			0/1	19,16	99
chr1	194672304	.	CA	C	MODIFIER	Sertad4|Sertad4	three_prime_utr_variant|three_prime_utr_variant	uc011wyx.1:c.*262delT|uc007eds.2:c.*262delT	|	0/1	36,20	34
chr1	195156869	.	TC	T,TCC	MODIFIER	Lamb3|Lamb3,Lamb3|Lamb3	intron_variant|intron_variant,intron_variant|intron_variant	uc007eee.1:c.1280-72delC|uc007eek.1:c.1280-72delC,uc007eee.1:c.1280-72_1280-71insC|uc007eek.1:c.1280-72_1280-71insC	|,|	0/2	19,4,4	5
chr1	195173702	.	TCA	T	MODIFIER	Camk1g	intron_variant	uc007eel.1:c.1344-63_1344-62delTG		2014-01-01	0,1	6
chr1	196471219	rs50692083	G	A	MODIFIER	Plxna2	intron_variant	uc007een.1:c.1188+78G>A		0/1	8,1	21
chr1	196640408	.	GAA	GA	MODIFIER	Plxna2|Plxna2	nc_transcript_variant|three_prime_utr_variant	uc007een.1:c.*2055delA|uc007eeo.1:c.*2055delA	|	0/1	77,44	99
chr1	196641778	.	AC	A	MODIFIER	Plxna2|Plxna2	nc_transcript_variant|three_prime_utr_variant	uc007een.1:c.*3424delC|uc007eeo.1:c.*3424delC	|	0/1	10,2	25
chr1	196992403	.	A	C	MODIFIER	Cr2|Cr2|Cr2	intron_variant|intron_variant|intron_variant	uc007eez.1:c.59-2622T>G|uc007efa.1:c.59-2622T>G|uc011wzi.1:n.163+10344T>G	||	2014-01-01	0,60	99
chr2	3036248	.	GCC	GC,G	MODIFIER	Fam171a1|Fam171a1|Fam171a1,Fam171a1|Fam171a1|Fam171a1	intron_variant|intron_variant|intron_variant,intron_variant|intron_variant|intron_variant	uc008idm.1:c.-279+4713delC|uc008idn.1:c.97+326delC|uc008ido.1:c.-863+326delC,uc008idm.1:c.-279+4712_-279+4713delCC|uc008idn.1:c.97+325_97+326delCC|uc008ido.1:c.-863+325_-863+326delCC	||,||	0/1	2,1,2	33
chr2	3232186	.	T	TG	MODIFIER	Nmt2|Nmt2|Nmt2	intron_variant|intron_variant|intron_variant	uc008idq.1:c.983+50_983+51insG|uc012boq.1:c.869+50_869+51insG|uc008idr.1:c.851+50_851+51insG	||	0/1	5,5	68
chr2	3353796	.	CTATA	CTA	MODIFIER	Dclre1c|Dclre1c|Dclre1c|Dclre1c|Dclre1c|Dclre1c	intron_variant|intron_variant|intron_variant|intron_variant|intron_variant|intron_variant	uc008idy.2:c.362+34_362+35delTA|uc012bor.1:c.362+34_362+35delTA|uc008idz.2:c.362+34_362+35delTA|uc012bos.1:c.362+34_362+35delTA|uc008iea.2:c.362+34_362+35delTA|uc008ieb.2:c.18-503_18-502delTA	|||||	0/1	108,26	99
chr2	4955143	.	CA	C	MODIFIER	Optn|Optn|Optn	intron_variant|intron_variant|intron_variant	uc008ifm.1:c.1157+56delT|uc008ifn.1:c.1157+56delT|uc008ifl.1:c.173+56delT	||	2014-01-01	1,4	7
chr2	4955148	.	CG	C	MODIFIER	Optn|Optn|Optn	intron_variant|intron_variant|intron_variant	uc008ifm.1:c.1157+51delC|uc008ifn.1:c.1157+51delC|uc008ifl.1:c.173+51delC	||	2014-01-01	0,6	9
chr2	5062334	rs13464923	T	C	LOW	Ccdc3	synonymous_variant	uc008ifo.1:c.432T>C	A2AI83:p.(=)	0/1	4,5	64
chr2	5214722	.	CT	C	MODIFIER	Camk1d|Camk1d|Camk1d	three_prime_utr_variant|three_prime_utr_variant|three_prime_utr_variant	uc008ifp.1:c.*5306delA|uc008ifq.1:c.*5332delA|uc012box.1:c.*5332delA	||	0/1	38,86	99
chr2	5214741	.	AT	A	MODIFIER	Camk1d|Camk1d|Camk1d	three_prime_utr_variant|three_prime_utr_variant|three_prime_utr_variant	uc008ifp.1:c.*5287delA|uc008ifq.1:c.*5313delA|uc012box.1:c.*5313delA	||	0/1	45,71	99
chr2	5229638	.	TTC	T,TTCTC	MODIFIER	Camk1d|Camk1d|Camk1d,Camk1d|Camk1d|Camk1d	intron_variant|intron_variant|intron_variant,intron_variant|intron_variant|intron_variant	uc008ifp.1:c.833+2398_833+2399delGA|uc008ifq.1:c.833+2398_833+2399delGA|uc012box.1:c.758+2398_758+2399delGA,uc008ifp.1:c.833+2397_833+2398insGA|uc008ifq.1:c.833+2397_833+2398insGA|uc012box.1:c.758+2397_758+2398insGA	||,||	2014-01-01	0,8,0	0
chr2	5366018	rs27081344	A	G	MODIFIER	Camk1d|Camk1d|Camk1d|Camk1d	intron_variant|intron_variant|intron_variant|intron_variant	uc008ifp.1:c.299+98T>C|uc008ifq.1:c.299+98T>C|uc012box.1:c.225-82845T>C|uc008ifr.1:c.299+98T>C	|||	0/1	7,12	99
chr2	5366030	rs27081343	T	G	MODIFIER	Camk1d|Camk1d|Camk1d|Camk1d	intron_variant|intron_variant|intron_variant|intron_variant	uc008ifp.1:c.299+86A>C|uc008ifq.1:c.299+86A>C|uc012box.1:c.225-82857A>C|uc008ifr.1:c.299+86A>C	|||	0/1	6,15	99
chr2	5366223	rs27081341	A	G	MODIFIER	Camk1d|Camk1d|Camk1d|Camk1d	intron_variant|intron_variant|intron_variant|intron_variant	uc008ifp.1:c.225-33T>C|uc008ifq.1:c.225-33T>C|uc012box.1:c.225-83050T>C|uc008ifr.1:c.225-33T>C	|||	0/1	6,15	99
chr2	5731084	.	A	G	MODIFIER	Cdc123|Cdc123	intron_variant|intron_variant	uc008ift.1:c.489+758T>C|uc008ifu.1:c.490-20T>C	|	0/1	13,37	99
chr2	5791247	rs27093130	G	A	MODIFIER		intergenic_variant			0/1	13,22	99
chr2	5797908	rs27093101	A	G	LOW	Sec61a2|Sec61a2	synonymous_variant|synonymous_variant	uc008ifx.1:c.756T>C|uc012boy.1:c.756T>C	NP_067280:p.(=)|P61620:p.(=)	0/1	6,12	99
chr2	5799114	.	G	A	MODIFIER	Sec61a2|Sec61a2	intron_variant|intron_variant	uc008ifx.1:c.463-60C>T|uc012boy.1:c.463-60C>T	|	0/1	3,3	56
chr2	5803857	rs33508346	C	T	MODERATE	Sec61a2|Sec61a2|Sec61a2|Sec61a2	intron_variant|intron_variant|intron_variant|missense_variant	uc008ify.1:c.349+7G>A|uc008ifx.1:c.352+7G>A|uc012boy.1:c.352+7G>A|uc008ifz.1:c.359G>A	|||Q3TTK6:p.(Arg120Gln)	0/1	16,38	99
chr2	5814271	.	TA	T	MODIFIER	Sec61a2|Sec61a2|Sec61a2|Sec61a2	intron_variant|intron_variant|intron_variant|intron_variant	uc008ify.1:c.5-5delT|uc008ifx.1:c.8-5delT|uc012boy.1:c.8-5delT|uc008ifz.1:c.8-5delT	|||	0/1	43,92	99
chr2	5816462	rs27093036	A	C	MODIFIER		intergenic_variant			0/1	3,5	65
chr2	5817614	.	C	CTTATAA	MODIFIER		intergenic_variant			0/1	56,75	99
chr2	5817677	.	G	GT	MODIFIER		intergenic_variant			0/1	45,73	99
chr2	5818215	rs33351982	G	A	MODIFIER		intergenic_variant			0/1	19,29	99
chr2	5818229	rs27093030	C	A	MODIFIER		intergenic_variant			0/1	22,30	99
chr2	5818238	rs29780538	G	A	MODIFIER		intergenic_variant			0/1	26,28	99
chr2	5818412	rs29920739	A	T	MODIFIER		intergenic_variant			0/1	43,67	99
chr2	5820901	.	AAGAGAGAGAGAGAG	A	MODIFIER	Dhtkd1	intron_variant	uc008iga.1:c.2661+42_2661+55del		0/1	2,6	9
chr2	5831208	rs27093006	G	C	MODIFIER	Dhtkd1	intron_variant	uc008iga.1:c.2157+140C>G		0/1	1,1	51
chr2	5833066	.	C	A	MODIFIER	Dhtkd1	intron_variant	uc008iga.1:c.1900-56G>T		0/1	5,5	32
chr2	5833346	rs27093000	C	T	MODIFIER	Dhtkd1	intron_variant	uc008iga.1:c.1900-336G>A		0/1	3,3	64
chr2	5833486	.	GTCTCCTTA	G	MODIFIER	Dhtkd1	intron_variant	uc008iga.1:c.1900-484_1900-477delTAAGGAGA		0/1	7,6	99
chr2	5833505	.	T	C	MODIFIER	Dhtkd1	intron_variant	uc008iga.1:c.1900-495A>G		0/1	9,8	99
chr2	5833621	rs33866227	G	A	MODIFIER	Dhtkd1	intron_variant	uc008iga.1:c.1900-611C>T		0/1	6,5	99
chr2	5833631	rs30879459	G	A	MODIFIER	Dhtkd1	intron_variant	uc008iga.1:c.1900-621C>T		0/1	5,6	99
chr2	5834509	rs30810342	T	C	MODIFIER	Dhtkd1	intron_variant	uc008iga.1:c.1899+49A>G		0/1	9,17	87
chr2	5834518	rs30970826	T	C	MODIFIER	Dhtkd1	intron_variant	uc008iga.1:c.1899+40A>G		0/1	10,18	99
chr2	5834718	rs27092987	C	A	MODIFIER	Dhtkd1	intron_variant	uc008iga.1:c.1760-21G>T		0/1	4,20	14
chr2	5834719	.	GAACA	G	MODIFIER	Dhtkd1	intron_variant	uc008iga.1:c.1760-26_1760-23delTGTT		0/1	4,19	99
chr2	5835701	.	T	C	MODIFIER	Dhtkd1|mKIAA1630	intron_variant|three_prime_utr_variant	uc008iga.1:c.1759+155A>G|uc008igb.1:c.*51A>G	|	0/1	2,3	49
chr2	5835703	.	A	C	MODIFIER	Dhtkd1|mKIAA1630	intron_variant|three_prime_utr_variant	uc008iga.1:c.1759+153T>G|uc008igb.1:c.*49T>G	|	0/1	2,3	20
chr2	5835727	.	CA	C	MODIFIER	Dhtkd1|mKIAA1630	intron_variant|three_prime_utr_variant	uc008iga.1:c.1759+128delT|uc008igb.1:c.*24delT	|	0/1	2,4	25
chr2	5838640	.	TA	T	MODIFIER	Dhtkd1|mKIAA1630	intron_variant|intron_variant	uc008iga.1:c.1674+78delT|uc008igb.1:c.330+78delT	|	0/1	2,3	46
chr2	5838836	rs27092974	A	G	LOW	Dhtkd1|mKIAA1630	synonymous_variant|synonymous_variant	uc008iga.1:c.1557T>C|uc008igb.1:c.213T>C	A2ATU0:p.(=)|p.(=)	0/1	6,21	99
chr2	5842799	rs27092964	A	G	LOW	Dhtkd1|mKIAA1630	synonymous_variant|five_prime_utr_variant	uc008iga.1:c.1074T>C|uc008igb.1:c.-271T>C	A2ATU0:p.(=)|	0/1	11,13	99
chr2	5842829	rs27092962	T	C	LOW	Dhtkd1|mKIAA1630	synonymous_variant|five_prime_utr_variant	uc008iga.1:c.1044A>G|uc008igb.1:c.-301A>G	A2ATU0:p.(=)|	0/1	8,11	99
chr2	5842870	.	C	T	MODERATE	Dhtkd1|mKIAA1630	missense_variant|five_prime_utr_variant	uc008iga.1:c.1003G>A|uc008igb.1:c.-342G>A	A2ATU0:p.(Ala335Thr)|	0/1	16,10	99
chr2	5842974	rs30677058	G	C	MODIFIER	Dhtkd1|mKIAA1630	intron_variant|five_prime_utr_variant	uc008iga.1:c.991-92C>G|uc008igb.1:c.-446C>G	|	0/1	5,6	99
chr2	5850623	.	A	AAAAAT	MODIFIER	Dhtkd1	intron_variant	uc008iga.1:c.720+60_720+61insATTTT		0/1	6,11	99
chr2	5850765	rs27092931	G	A	LOW	Dhtkd1	synonymous_variant	uc008iga.1:c.639C>T	A2ATU0:p.(=)	0/1	18,21	99
chr2	5852061	rs27092918	C	T	MODIFIER	Dhtkd1	intron_variant	uc008iga.1:c.314-29G>A		0/1	9,18	99
chr2	5852108	.	G	A	MODIFIER	Dhtkd1	intron_variant	uc008iga.1:c.314-76C>T		0/1	3,16	99
chr2	5852109	rs27092917	T	C	MODIFIER	Dhtkd1	intron_variant	uc008iga.1:c.314-77A>G		0/1	3,16	99
chr2	5852110	.	G	A	MODIFIER	Dhtkd1	intron_variant	uc008iga.1:c.314-78C>T		0/1	3,15	99
chr2	5852113	.	T	G	MODIFIER	Dhtkd1	intron_variant	uc008iga.1:c.314-81A>C		0/1	2,17	99
chr2	5853605	rs27092906	A	C	MODIFIER	Dhtkd1	intron_variant	uc008iga.1:c.158-17T>G		0/1	20,20	99
chr2	5853636	rs45755245	A	T	MODIFIER	Dhtkd1	intron_variant	uc008iga.1:c.158-48T>A		0/1	14,11	95
chr2	5863499	.	G	GCCAGCAC	MODIFIER	Dhtkd1	intron_variant	uc008iga.1:c.157+61_157+62insGTGCTGG		0/1	6,9	99
chr2	5863586	rs29859930	A	G	LOW	Dhtkd1	synonymous_variant	uc008iga.1:c.132T>C	A2ATU0:p.(=)	0/1	6,18	99
chr2	5863648	rs27079363	C	T	MODERATE	Dhtkd1	missense_variant	uc008iga.1:c.70G>A	A2ATU0:p.(Gly24Ser)	0/1	3,12	99
chr2	5863779	rs32842935	A	G	MODIFIER	Dhtkd1	five_prime_utr_variant	uc008iga.1:c.-62T>C		0/1	9,5	88
chr2	5924474	.	AT	A	MODIFIER	Upf2	intron_variant	uc008igc.1:c.1839-116delT		2014-01-01	0,3	30
chr2	5944579	rs27079182	G	A	MODIFIER	Upf2|Upf2	intron_variant|intron_variant	uc008igc.1:c.2364+65G>A|uc008igd.1:c.177+65G>A	|	2014-01-01	1,5	77
chr2	5971565	rs27079099	A	T	MODIFIER	Upf2|Upf2	intron_variant|intron_variant	uc008igc.1:c.3679+40A>T|uc008igd.1:c.1486+40A>T	|	0/1	9,13	99
chr2	6021206	.	GT	G	MODIFIER	5430407P10Rik|5430407P10Rik	three_prime_utr_variant|three_prime_utr_variant	uc008ige.2:c.*175delA|uc008igf.2:c.*175delA	|	0/1	28,20	99
chr2	6022133	rs13476331	G	A	MODERATE	5430407P10Rik|5430407P10Rik	missense_variant|missense_variant	uc008ige.2:c.665C>T|uc008igf.2:c.665C>T	Q3V1L9:p.(Thr222Ile)|Q3V1L9:p.(Thr222Ile)	0/1	8,20	99
chr2	6050601	rs46059841	T	C	MODIFIER	5430407P10Rik|5430407P10Rik|5430407P10Rik	intron_variant|intron_variant|nc_transcript_variant	uc008ige.2:c.-84+487A>G|uc008igf.2:c.-84+341A>G|uc008igg.2:n.419A>G	||	0/1	2,4	95
chr2	6050824	.	A	AGCCCGAGAGTCCGG	MODIFIER	5430407P10Rik|5430407P10Rik|5430407P10Rik	intron_variant|intron_variant|nc_transcript_variant	uc008ige.2:c.-84+263_-84+264insCCGGACTCTCGGGC|uc008igf.2:c.-84+117_-84+118insCCGGACTCTCGGGC|uc008igg.2:n.195_196insCCGGACTCTCGGGC	||	0/1	2,7	99
chr2	6050945	rs46925795	G	A	MODIFIER	5430407P10Rik|5430407P10Rik|5430407P10Rik	intron_variant|five_prime_utr_variant|intron_variant	uc008ige.2:c.-84+143C>T|uc008igf.2:c.-87C>T|uc008igg.2:n.145-70C>T	||	0/1	6,8	65
chr2	6060538	rs46011655	G	C	MODIFIER	Gm10857|Gm10857	nc_transcript_variant|nc_transcript_variant	uc012boz.1:n.1718G>C|uc008igh.2:n.1713G>C	|	0/1	11,13	99
chr2	6060544	rs47544964	C	T	MODIFIER	Gm10857|Gm10857	nc_transcript_variant|nc_transcript_variant	uc012boz.1:n.1724C>T|uc008igh.2:n.1719C>T	|	0/1	11,13	95
chr2	6060548	rs47249639	T	C	MODIFIER	Gm10857|Gm10857	nc_transcript_variant|nc_transcript_variant	uc012boz.1:n.1728T>C|uc008igh.2:n.1723T>C	|	0/1	11,15	94
chr2	6060563	rs51258044	T	C	MODIFIER	Gm10857|Gm10857	nc_transcript_variant|nc_transcript_variant	uc012boz.1:n.1743T>C|uc008igh.2:n.1738T>C	|	0/1	12,17	99
chr2	6060564	rs47551686	G	A	MODIFIER	Gm10857|Gm10857	nc_transcript_variant|nc_transcript_variant	uc012boz.1:n.1744G>A|uc008igh.2:n.1739G>A	|	0/1	12,17	99
chr2	6060673	.	AGAG	A	MODIFIER	Gm10857|Gm10857	nc_transcript_variant|nc_transcript_variant	uc012boz.1:n.1854_1856delGAG|uc008igh.2:n.1849_1851delGAG	|	0/1	13,21	99
chr2	6060699	.	C	T	MODIFIER	Gm10857|Gm10857	nc_transcript_variant|nc_transcript_variant	uc012boz.1:n.1879C>T|uc008igh.2:n.1874C>T	|	0/1	16,22	99
chr2	6060794	rs27062897	A	C	MODIFIER	Gm10857|Gm10857	nc_transcript_variant|nc_transcript_variant	uc012boz.1:n.1974A>C|uc008igh.2:n.1969A>C	|	0/1	12,13	35
chr2	6060834	rs27062896	A	G	MODIFIER	Gm10857|Gm10857	nc_transcript_variant|nc_transcript_variant	uc012boz.1:n.2014A>G|uc008igh.2:n.2009A>G	|	0/1	11,13	92
chr2	6060884	.	AG	A	MODIFIER	Gm10857|Gm10857	nc_transcript_variant|nc_transcript_variant	uc012boz.1:n.2065delG|uc008igh.2:n.2060delG	|	0/1	7,7	65
chr2	6129435	.	G	GA	MODIFIER	AK044786|Echdc3	intron_variant|intron_variant	uc008igj.1:n.71+15068_71+15069insA|uc008igi.1:c.292+78_292+79insT	|	0/1	4,2	99
chr2	6134169	.	T	G	MODIFIER	AK044786	intron_variant	uc008igj.1:n.71+19802T>G		0/1	2,7	24
chr2	6243581	.	C	T	MODIFIER		intergenic_variant			2014-01-01	0,5	96
chr2	6243582	.	A	C	MODIFIER		intergenic_variant			2014-01-01	0,5	70
chr2	6243626	.	A	G	MODIFIER		intergenic_variant			2014-01-01	0,1	71
chr2	6365565	.	CA	C	MODIFIER		intergenic_variant			0/1	33,14	99
chr2	6464122	rs13464406	C	T	MODIFIER	Celf2|Celf2|Celf2|Celf2|Celf2|Celf2|Celf2|Celf2|Celf2|Celf2	three_prime_utr_variant|three_prime_utr_variant|three_prime_utr_variant|three_prime_utr_variant|three_prime_utr_variant|three_prime_utr_variant|three_prime_utr_variant|three_prime_utr_variant|three_prime_utr_variant|nc_transcript_variant	uc008igq.2:c.*2644G>A|uc008igr.2:c.*2644G>A|uc012bpa.1:c.*3748G>A|uc008igo.1:c.*4010G>A|uc008igs.2:c.*2644G>A|uc008igt.2:c.*2644G>A|uc008igu.2:c.*2644G>A|uc008igv.2:c.*2644G>A|uc008igp.1:c.*4010G>A|uc008ign.1:c.*4010G>A	|||||||||	0/1	91154	99
chr2	6464168	.	GA	G	MODIFIER	Celf2|Celf2|Celf2|Celf2|Celf2|Celf2|Celf2|Celf2|Celf2|Celf2	three_prime_utr_variant|three_prime_utr_variant|three_prime_utr_variant|three_prime_utr_variant|three_prime_utr_variant|three_prime_utr_variant|three_prime_utr_variant|three_prime_utr_variant|three_prime_utr_variant|nc_transcript_variant	uc008igq.2:c.*2597delT|uc008igr.2:c.*2597delT|uc012bpa.1:c.*3701delT|uc008igo.1:c.*3963delT|uc008igs.2:c.*2597delT|uc008igt.2:c.*2597delT|uc008igu.2:c.*2597delT|uc008igv.2:c.*2597delT|uc008igp.1:c.*3963delT|uc008ign.1:c.*3963delT	|||||||||	0/1	64144	99
chr2	6465788	.	G	GT	MODIFIER	Celf2|Celf2|Celf2|Celf2|Celf2|Celf2|Celf2|Celf2|Celf2|Celf2	three_prime_utr_variant|three_prime_utr_variant|three_prime_utr_variant|three_prime_utr_variant|three_prime_utr_variant|three_prime_utr_variant|three_prime_utr_variant|three_prime_utr_variant|three_prime_utr_variant|nc_transcript_variant	uc008igq.2:c.*977_*978insA|uc008igr.2:c.*977_*978insA|uc012bpa.1:c.*2081_*2082insA|uc008igo.1:c.*2343_*2344insA|uc008igs.2:c.*977_*978insA|uc008igt.2:c.*977_*978insA|uc008igu.2:c.*977_*978insA|uc008igv.2:c.*977_*978insA|uc008igp.1:c.*2343_*2344insA|uc008ign.1:c.*2343_*2344insA	|||||||||	0/1	140,47	99
chr2	6465869	.	CT	CTT	MODIFIER	Celf2|Celf2|Celf2|Celf2|Celf2|Celf2|Celf2|Celf2|Celf2|Celf2	three_prime_utr_variant|three_prime_utr_variant|three_prime_utr_variant|three_prime_utr_variant|three_prime_utr_variant|three_prime_utr_variant|three_prime_utr_variant|three_prime_utr_variant|three_prime_utr_variant|nc_transcript_variant	uc008igq.2:c.*895_*896insA|uc008igr.2:c.*895_*896insA|uc012bpa.1:c.*1999_*2000insA|uc008igo.1:c.*2261_*2262insA|uc008igs.2:c.*895_*896insA|uc008igt.2:c.*895_*896insA|uc008igu.2:c.*895_*896insA|uc008igv.2:c.*895_*896insA|uc008igp.1:c.*2261_*2262insA|uc008ign.1:c.*2261_*2262insA	|||||||||	0/1	88,68	99
chr2	6467441	.	CT	C	MODIFIER	Celf2|Celf2|Celf2|Celf2|Celf2|Celf2|Celf2|Celf2|Celf2|Celf2	intron_variant|intron_variant|three_prime_utr_variant|three_prime_utr_variant|intron_variant|intron_variant|intron_variant|intron_variant|three_prime_utr_variant|nc_transcript_variant	uc008igq.2:c.*44+646delA|uc008igr.2:c.*44+646delA|uc012bpa.1:c.*428delA|uc008igo.1:c.*690delA|uc008igs.2:c.*44+646delA|uc008igt.2:c.*44+646delA|uc008igu.2:c.*44+646delA|uc008igv.2:c.*44+646delA|uc008igp.1:c.*690delA|uc008ign.1:c.*690delA	|||||||||	0/1	53,99	99
chr2	6467661	.	C	T	MODIFIER	Celf2|Celf2|Celf2|Celf2|Celf2|Celf2|Celf2|Celf2|Celf2|Celf2	intron_variant|intron_variant|three_prime_utr_variant|three_prime_utr_variant|intron_variant|intron_variant|intron_variant|intron_variant|three_prime_utr_variant|nc_transcript_variant	uc008igq.2:c.*44+427G>A|uc008igr.2:c.*44+427G>A|uc012bpa.1:c.*209G>A|uc008igo.1:c.*471G>A|uc008igs.2:c.*44+427G>A|uc008igt.2:c.*44+427G>A|uc008igu.2:c.*44+427G>A|uc008igv.2:c.*44+427G>A|uc008igp.1:c.*471G>A|uc008ign.1:c.*471G>A	|||||||||	0/1	32,39	99
chr2	6475125	.	A	T	MODIFIER	Celf2|Celf2|Celf2|Celf2|Celf2|Celf2|Celf2|Celf2|Celf2|Celf2	intron_variant|intron_variant|intron_variant|intron_variant|intron_variant|intron_variant|intron_variant|intron_variant|intron_variant|intron_variant	uc008igq.2:c.1016-115T>A|uc008igr.2:c.1130-115T>A|uc012bpa.1:c.1130-115T>A|uc008igo.1:c.1130-115T>A|uc008igs.2:c.1112-115T>A|uc008igt.2:c.1124-115T>A|uc008igu.2:c.1112-115T>A|uc008igv.2:c.1004-115T>A|uc008igp.1:c.1004-97T>A|uc008ign.1:c.266-115T>A	|||||||||	0/1	4,3	65
chr2	6481895	.	T	C	MODIFIER	Celf2|Celf2|Celf2|Celf2|Celf2|Celf2|Celf2|Celf2|Celf2|Celf2	intron_variant|intron_variant|intron_variant|intron_variant|intron_variant|intron_variant|intron_variant|intron_variant|intron_variant|intron_variant	uc008igq.2:c.884-59A>G|uc008igr.2:c.1010-59A>G|uc012bpa.1:c.1010-59A>G|uc008igo.1:c.1010-59A>G|uc008igs.2:c.992-59A>G|uc008igt.2:c.992-59A>G|uc008igu.2:c.992-59A>G|uc008igv.2:c.884-59A>G|uc008igp.1:c.884-59A>G|uc008ign.1:c.134-59A>G	|||||||||	0/1	1,2	50
chr2	6481901	rs6163739	A	G	MODIFIER	Celf2|Celf2|Celf2|Celf2|Celf2|Celf2|Celf2|Celf2|Celf2|Celf2	intron_variant|intron_variant|intron_variant|intron_variant|intron_variant|intron_variant|intron_variant|intron_variant|intron_variant|intron_variant	uc008igq.2:c.884-65T>C|uc008igr.2:c.1010-65T>C|uc012bpa.1:c.1010-65T>C|uc008igo.1:c.1010-65T>C|uc008igs.2:c.992-65T>C|uc008igt.2:c.992-65T>C|uc008igu.2:c.992-65T>C|uc008igv.2:c.884-65T>C|uc008igp.1:c.884-65T>C|uc008ign.1:c.134-65T>C	|||||||||	0/1	1,2	52
chr2	6481920	rs6163760	C	T	MODIFIER	Celf2|Celf2|Celf2|Celf2|Celf2|Celf2|Celf2|Celf2|Celf2|Celf2	intron_variant|intron_variant|intron_variant|intron_variant|intron_variant|intron_variant|intron_variant|intron_variant|intron_variant|intron_variant	uc008igq.2:c.884-84G>A|uc008igr.2:c.1010-84G>A|uc012bpa.1:c.1010-84G>A|uc008igo.1:c.1010-84G>A|uc008igs.2:c.992-84G>A|uc008igt.2:c.992-84G>A|uc008igu.2:c.992-84G>A|uc008igv.2:c.884-84G>A|uc008igp.1:c.884-84G>A|uc008ign.1:c.134-84G>A	|||||||||	0/1	1,3	38
chr2	6507226	.	T	C	MODIFIER	Celf2|Celf2|Celf2|Celf2|Celf2|Celf2|Celf2|Celf2|Celf2|Celf2	intron_variant|intron_variant|intron_variant|intron_variant|intron_variant|intron_variant|intron_variant|intron_variant|intron_variant|intron_variant	uc008igq.2:c.749-72A>G|uc008igr.2:c.875-72A>G|uc012bpa.1:c.875-72A>G|uc008igo.1:c.875-72A>G|uc008igs.2:c.857-72A>G|uc008igt.2:c.857-72A>G|uc008igu.2:c.857-72A>G|uc008igv.2:c.749-72A>G|uc008igp.1:c.749-72A>G|uc008ign.1:c.-2-72A>G	|||||||||	0/1	2,13	99
chr2	6507227	.	G	A	MODIFIER	Celf2|Celf2|Celf2|Celf2|Celf2|Celf2|Celf2|Celf2|Celf2|Celf2	intron_variant|intron_variant|intron_variant|intron_variant|intron_variant|intron_variant|intron_variant|intron_variant|intron_variant|intron_variant	uc008igq.2:c.749-73C>T|uc008igr.2:c.875-73C>T|uc012bpa.1:c.875-73C>T|uc008igo.1:c.875-73C>T|uc008igs.2:c.857-73C>T|uc008igt.2:c.857-73C>T|uc008igu.2:c.857-73C>T|uc008igv.2:c.749-73C>T|uc008igp.1:c.749-73C>T|uc008ign.1:c.-2-73C>T	|||||||||	0/1	2,12	99
chr2	6507243	.	GCGCACACA	G	MODIFIER	Celf2|Celf2|Celf2|Celf2|Celf2|Celf2|Celf2|Celf2|Celf2|Celf2	intron_variant|intron_variant|intron_variant|intron_variant|intron_variant|intron_variant|intron_variant|intron_variant|intron_variant|intron_variant	uc008igq.2:c.749-97_749-90delTGTGTGCG|uc008igr.2:c.875-97_875-90delTGTGTGCG|uc012bpa.1:c.875-97_875-90delTGTGTGCG|uc008igo.1:c.875-97_875-90delTGTGTGCG|uc008igs.2:c.857-97_857-90delTGTGTGCG|uc008igt.2:c.857-97_857-90delTGTGTGCG|uc008igu.2:c.857-97_857-90delTGTGTGCG|uc008igv.2:c.749-97_749-90delTGTGTGCG|uc008igp.1:c.749-97_749-90delTGTGTGCG|uc008ign.1:c.-2-97_-2-90delTGTGTGCG	|||||||||	2014-01-01	0,10	99
chr2	6507270	.	A	C	MODIFIER	Celf2|Celf2|Celf2|Celf2|Celf2|Celf2|Celf2|Celf2|Celf2|Celf2	intron_variant|intron_variant|intron_variant|intron_variant|intron_variant|intron_variant|intron_variant|intron_variant|intron_variant|intron_variant	uc008igq.2:c.749-116T>G|uc008igr.2:c.875-116T>G|uc012bpa.1:c.875-116T>G|uc008igo.1:c.875-116T>G|uc008igs.2:c.857-116T>G|uc008igt.2:c.857-116T>G|uc008igu.2:c.857-116T>G|uc008igv.2:c.749-116T>G|uc008igp.1:c.749-116T>G|uc008ign.1:c.-2-116T>G	|||||||||	2014-01-01	0,13	99
chr2	6806096	.	T	TCC	MODIFIER	Celf2|Celf2|Celf2|Celf2|Celf2	intron_variant|intron_variant|intron_variant|intron_variant|intron_variant	uc008igs.2:c.89+77328_89+77329insGG|uc008igt.2:c.89+77328_89+77329insGG|uc008igu.2:c.89+77328_89+77329insGG|uc008igv.2:c.-20+77328_-20+77329insGG|uc008igp.1:c.-20+77328_-20+77329insGG	||||	0/1	3,4	42
chr2	7002322	rs46492311	A	G	MODIFIER	Celf2|Celf2|Celf2|Celf2|Celf2	five_prime_utr_variant|five_prime_utr_variant|five_prime_utr_variant|intron_variant|intron_variant	uc008igs.2:c.-117T>C|uc008igt.2:c.-117T>C|uc008igu.2:c.-117T>C|uc008igv.2:c.-56+104194T>C|uc008igp.1:c.-56+104194T>C	||||	0/1	5,4	4
chr2	9331573	rs27117511	G	C	MODIFIER	AK079222|AK035738	nc_transcript_variant|intron_variant	uc008iha.1:n.187G>C|uc008ihb.1:n.190+113G>C	|	0/1	11,31	99
chr2	9512825	rs27132360	T	C	MODIFIER		intergenic_variant			0/1	30,96	99
chr2	9512976	.	GAA	GA,G	MODIFIER	AK080422,AK080422	intron_variant,intron_variant	uc008ihc.1:n.138-5delT,uc008ihc.1:n.138-5_138-4delTT	,	0/1	38,26,47	99
chr2	9779066	.	GA	G	MODIFIER	Gata3|Gata3|Gata3	three_prime_utr_variant|three_prime_utr_variant|three_prime_utr_variant	uc008ihf.1:c.*930delT|uc008ihe.1:c.*930delT|uc008ihg.1:c.*1153delT	||	0/1	1,1	3
chr2	9779085	.	CA	C	MODIFIER	Gata3|Gata3|Gata3	three_prime_utr_variant|three_prime_utr_variant|three_prime_utr_variant	uc008ihf.1:c.*911delT|uc008ihe.1:c.*911delT|uc008ihg.1:c.*1134delT	||	0/1	1,1	0
chr2	9779109	.	CA	C	MODIFIER	Gata3|Gata3|Gata3	three_prime_utr_variant|three_prime_utr_variant|three_prime_utr_variant	uc008ihf.1:c.*887delT|uc008ihe.1:c.*887delT|uc008ihg.1:c.*1110delT	||	0/1	1,1	5
chr2	9779456	.	TCCC	T	MODIFIER	Gata3|Gata3|Gata3	three_prime_utr_variant|three_prime_utr_variant|three_prime_utr_variant	uc008ihf.1:c.*538_*540delGGG|uc008ihe.1:c.*538_*540delGGG|uc008ihg.1:c.*761_*763delGGG	||	2014-01-01	2,10	18
chr2	9779483	.	TTTC	T	MODIFIER	Gata3|Gata3|Gata3	three_prime_utr_variant|three_prime_utr_variant|three_prime_utr_variant	uc008ihf.1:c.*511_*513delGAA|uc008ihe.1:c.*511_*513delGAA|uc008ihg.1:c.*734_*736delGAA	||	0/1	2,12	99
chr2	9784943	.	GA	G	MODIFIER	Gata3|Gata3|Gata3	intron_variant|intron_variant|intron_variant	uc008ihf.1:c.922-97delT|uc008ihe.1:c.919-97delT|uc008ihg.1:c.919-97delT	||	0/1	1,2	5
chr2	9796401	rs27150232	G	A	LOW	Gata3|Gata3|Gata3	synonymous_variant|synonymous_variant|synonymous_variant	uc008ihf.1:c.390C>T|uc008ihe.1:c.390C>T|uc008ihg.1:c.390C>T	Q3U0R5:p.(=)|Q3U223:p.(=)|Q3U223:p.(=)	0/1	10,26	99
chr2	9799478	.	CCA	C	MODIFIER	Gata3|Gata3|Gata3	five_prime_utr_variant|five_prime_utr_variant|five_prime_utr_variant	uc008ihf.1:c.-264_-263delTG|uc008ihe.1:c.-264_-263delTG|uc008ihg.1:c.-264_-263delTG	||	0/1	46111	99
chr2	9800151	.	A	ATTT	MODIFIER	Gata3|Gata3|Gata3	five_prime_utr_variant|five_prime_utr_variant|five_prime_utr_variant	uc008ihf.1:c.-516_-515insAAA|uc008ihe.1:c.-516_-515insAAA|uc008ihg.1:c.-516_-515insAAA	||	0/1	3,3	14
chr2	9803654	.	TACAC	T	MODIFIER	4930412O13Rik	intron_variant	uc008ihh.2:n.610+87_610+90delACAC		2014-01-01	0,3	4
chr2	9805511	rs27150199	A	G	MODIFIER	4930412O13Rik|AK020309	nc_transcript_variant|intron_variant	uc008ihh.2:n.1156A>G|uc008ihi.1:n.407-89T>C	|	0/1	41,74	99
chr2	9806798	.	TG	T	MODIFIER	4930412O13Rik|AK020309	nc_transcript_variant|intron_variant	uc008ihh.2:n.2444delG|uc008ihi.1:n.407-1377delC	|	0/1	21,17	82
chr2	9806801	.	TTTTG	T	MODIFIER	4930412O13Rik|AK020309	nc_transcript_variant|intron_variant	uc008ihh.2:n.2447_2450delTTTG|uc008ihi.1:n.407-1383_407-1380delCAAA	|	0/1	20,18	99
chr2	9807140	rs27150189	A	G	MODIFIER	4930412O13Rik|AK020309	nc_transcript_variant|intron_variant	uc008ihh.2:n.2785A>G|uc008ihi.1:n.407-1718T>C	|	0/1	22,57	99
chr2	9811356	.	G	GC	MODIFIER		intergenic_variant			0/1	2,8	4
chr2	9811604	.	T	C	MODIFIER		intergenic_variant			0/1	13,24	99
chr2	9811716	.	C	T	MODIFIER		intergenic_variant			0/1	4,25	99
chr2	9875264	.	T	C	MODIFIER	Taf3	intron_variant	uc008ihl.2:c.410-692A>G		0/1	25,59	99
chr2	9969772	rs33375423	C	G	MODIFIER	Taf3	intron_variant	uc008ihl.2:c.166+90G>C		0/1	4,6	7
chr2	9969802	rs33032599	A	T	MODIFIER	Taf3	intron_variant	uc008ihl.2:c.166+60T>A		0/1	4,12	75
chr2	10002287	rs27161917	G	A	LOW	Kin|Kin|Kin	synonymous_variant|synonymous_variant|synonymous_variant	uc008iho.1:c.30G>A|uc008ihp.1:c.30G>A|uc012bpd.1:c.30G>A	p.(=)|Q8K339:p.(=)|p.(=)	0/1	7,4	99
chr2	10007241	.	T	A	MODIFIER	Kin|Kin|Kin	intron_variant|intron_variant|intron_variant	uc008iho.1:c.115-116T>A|uc008ihp.1:c.115-116T>A|uc012bpd.1:c.115-116T>A	||	0/1	20,27	99
chr2	10007278	.	GC	G	MODIFIER	Kin|Kin|Kin	intron_variant|intron_variant|intron_variant	uc008iho.1:c.115-78delC|uc008ihp.1:c.115-78delC|uc012bpd.1:c.115-78delC	||	0/1	33,44	99
chr2	10011619	.	A	AT	MODIFIER	Kin|Kin|Kin	intron_variant|intron_variant|intron_variant	uc008iho.1:c.210-121_210-120insT|uc008ihp.1:c.210-121_210-120insT|uc012bpd.1:c.210-121_210-120insT	||	0/1	15,31	99
chr2	10011661	rs6256454	G	A	MODIFIER	Kin|Kin|Kin	intron_variant|intron_variant|intron_variant	uc008iho.1:c.210-79G>A|uc008ihp.1:c.210-79G>A|uc012bpd.1:c.210-79G>A	||	0/1	20,40	99
chr2	10011686	rs6256894	G	T	MODIFIER	Kin|Kin|Kin	intron_variant|intron_variant|intron_variant	uc008iho.1:c.210-54G>T|uc008ihp.1:c.210-54G>T|uc012bpd.1:c.210-54G>T	||	0/1	22,42	99
chr2	10011712	.	GCT	G	MODIFIER	Kin|Kin|Kin	intron_variant|intron_variant|intron_variant	uc008iho.1:c.210-27_210-26delCT|uc008ihp.1:c.210-27_210-26delCT|uc012bpd.1:c.210-27_210-26delCT	||	0/1	23,51	99
chr2	10011848	rs27161892	G	A	MODIFIER	Kin|Kin|Kin	intron_variant|intron_variant|intron_variant	uc008iho.1:c.254-20G>A|uc008ihp.1:c.254-20G>A|uc012bpd.1:c.254-20G>A	||	0/1	39,60	99
chr2	10011944	rs13465111	C	T	LOW	Kin|Kin|Kin	synonymous_variant|synonymous_variant|synonymous_variant	uc008iho.1:c.330C>T|uc008ihp.1:c.330C>T|uc012bpd.1:c.330C>T	p.(=)|Q8K339:p.(=)|p.(=)	0/1	23,32	99
chr2	10013550	rs27161883	T	A	LOW	Kin|Kin|Kin	three_prime_utr_variant|synonymous_variant|three_prime_utr_variant	uc008iho.1:c.*1483T>A|uc008ihp.1:c.582T>A|uc012bpd.1:c.*242T>A	|Q8K339:p.(=)|	0/1	21,43	99
chr2	10013739	rs27161882	G	C	LOW	Kin|Kin|Kin	three_prime_utr_variant|synonymous_variant|three_prime_utr_variant	uc008iho.1:c.*1672G>C|uc008ihp.1:c.771G>C|uc012bpd.1:c.*431G>C	|Q8K339:p.(=)|	0/1	13,28	99
chr2	10014193	rs27161876	G	A	MODIFIER	Kin|Kin|Kin	three_prime_utr_variant|three_prime_utr_variant|three_prime_utr_variant	uc008iho.1:c.*2126G>A|uc008ihp.1:c.*49G>A|uc012bpd.1:c.*885G>A	||	0/1	31,56	99
chr2	10014245	.	TTAAAAA	T	MODIFIER	Kin|Kin|Kin	three_prime_utr_variant|three_prime_utr_variant|three_prime_utr_variant	uc008iho.1:c.*2179_*2181+d3delTAAAAA|uc008ihp.1:c.*102_*107delTAAAAA|uc012bpd.1:c.*938_*943delTAAAAA	||	0/1	31,76	99
chr2	10014312	.	GT	G	MODIFIER	Kin|Kin	three_prime_utr_variant|three_prime_utr_variant	uc008ihp.1:c.*169delT|uc012bpd.1:c.*1005delT	|	0/1	51119	99
chr2	10016114	rs27147166	G	A	MODIFIER		intergenic_variant			0/1	7,20	99
chr2	10016201	.	C	T	MODIFIER		intergenic_variant			0/1	21,42	99
chr2	10016204	.	T	C	MODIFIER		intergenic_variant			0/1	22,39	99
chr2	10016290	.	C	T	MODIFIER	Itih2	three_prime_utr_variant	uc008ihq.2:c.*91G>A		0/1	29,53	99
chr2	10016350	rs27147164	A	G	MODIFIER	Itih2	three_prime_utr_variant	uc008ihq.2:c.*31T>C		0/1	26,51	99
chr2	10016605	rs27147163	C	T	MODIFIER	Itih2	intron_variant	uc008ihq.2:c.2706-77G>A		0/1	5,15	99
chr2	10018064	rs27147142	A	C	MODIFIER	Itih2	intron_variant	uc008ihq.2:c.2705+14T>G		0/1	16,17	99
chr2	10018188	rs27147141	G	C	LOW	Itih2	synonymous_variant	uc008ihq.2:c.2595C>G	NP_034712:p.(=)	0/1	11,14	99
chr2	10018664	.	A	AGTC	MODIFIER	Itih2	intron_variant	uc008ihq.2:c.2593+39_2593+40insGAC		0/1	6,3	99
chr2	10018674	.	T	A	MODIFIER	Itih2	intron_variant	uc008ihq.2:c.2593+30A>T		0/1	8,8	99
chr2	10018888	.	C	A	MODIFIER	Itih2	intron_variant	uc008ihq.2:c.2421-12G>T		0/1	13,23	99
chr2	10018900	.	G	T	MODIFIER	Itih2	intron_variant	uc008ihq.2:c.2421-24C>A		0/1	13,22	99
chr2	10018976	.	GTA	G	MODIFIER	Itih2	intron_variant	uc008ihq.2:c.2421-102_2421-101delTA		0/1	3,7	11
chr2	10018996	.	GTGTGTGTGTGTT	G	MODIFIER	Itih2	intron_variant	uc008ihq.2:c.2421-132_2421-121del		0/1	3,7	71
chr2	10018998	.	GTGTGTGTGTT	G	MODIFIER	Itih2	intron_variant	uc008ihq.2:c.2421-132_2421-123del		0/1	2,7	61
chr2	10019761	.	C	CA	MODIFIER	Itih2	intron_variant	uc008ihq.2:c.2222-35_2222-34insT		0/1	4,19	99
chr2	10019764	.	GGA	G	MODIFIER	Itih2	intron_variant	uc008ihq.2:c.2222-39_2222-38delTC		0/1	6,17	99
chr2	10019858	.	AT	A	MODIFIER	Itih2	intron_variant	uc008ihq.2:c.2222-132delA		0/1	2,9	18
chr2	10020024	rs27147128	A	G	MODIFIER	Itih2	intron_variant	uc008ihq.2:c.2221+57T>C		0/1	1,7	99
chr2	10020042	rs27147127	G	T	MODIFIER	Itih2	intron_variant	uc008ihq.2:c.2221+39C>A		0/1	2,5	99
chr2	10020060	rs27147126	T	C	MODIFIER	Itih2	intron_variant	uc008ihq.2:c.2221+21A>G		0/1	1,5	99
chr2	10020275	.	T	G	MODIFIER	Itih2	intron_variant	uc008ihq.2:c.2108-81A>C		2014-01-01	0,2	72
chr2	10023568	rs27147092	C	T	MODIFIER	Itih2	intron_variant	uc008ihq.2:c.2107+134G>A		0/1	3,8	92
chr2	10023748	.	G	A	LOW	Itih2	synonymous_variant	uc008ihq.2:c.2061C>T	NP_034712:p.(=)	0/1	12,23	99
chr2	10023906	.	T	G	MODIFIER	Itih2	intron_variant	uc008ihq.2:c.1970-67A>C		0/1	9,18	99
chr2	10024276	rs27147089	T	C	MODIFIER	Itih2	intron_variant	uc008ihq.2:c.1969+136A>G		0/1	1,6	38
chr2	10024658	.	C	A	MODIFIER	Itih2	intron_variant	uc008ihq.2:c.1800-77G>T		0/1	3,3	99
chr2	10024689	.	G	T	MODIFIER	Itih2	intron_variant	uc008ihq.2:c.1800-108C>A		0/1	2,3	91
chr2	10026942	.	A	AG	MODIFIER	Itih2	intron_variant	uc008ihq.2:c.1660-35_1660-34insC		0/1	8,16	99
chr2	10026964	.	C	G	MODIFIER	Itih2	intron_variant	uc008ihq.2:c.1660-56G>C		0/1	8,11	99
chr2	10026994	.	C	G	MODIFIER	Itih2	intron_variant	uc008ihq.2:c.1660-86G>C		0/1	6,10	99
chr2	10027026	rs27147082	T	C	MODIFIER	Itih2	intron_variant	uc008ihq.2:c.1660-118A>G		0/1	2,11	99
chr2	10027451	.	GAAA	G	MODIFIER	Itih2	intron_variant	uc008ihq.2:c.1474-22_1474-20delTTT		0/1	23,97	99
chr2	10028151	.	C	CACGGAGAGGT	MODIFIER	Itih2	intron_variant	uc008ihq.2:c.1473+128_1473+129insACCTCTCCGT		0/1	4,14	99
chr2	10030972	.	C	T	MODIFIER	Itih2	intron_variant	uc008ihq.2:c.1291+136G>A		0/1	1,7	99
chr2	10036981	.	C	CAA	MODIFIER	Itih2	intron_variant	uc008ihq.2:c.880-10_880-9insTT		0/1	39,41	99
chr2	10037027	rs27147066	A	G	MODIFIER	Itih2	intron_variant	uc008ihq.2:c.880-55T>C		0/1	21,28	99
chr2	10039056	.	G	C	MODERATE	Itih2	missense_variant	uc008ihq.2:c.660C>G	NP_034712:p.(Ile220Met)	0/1	11,19	95
chr2	10039096	rs27147058	C	T	MODIFIER	Itih2	intron_variant	uc008ihq.2:c.643-23G>A		0/1	9,12	99
chr2	10047765	rs27147027	G	A	MODIFIER	Itih2	intron_variant	uc008ihq.2:c.374+13C>T		0/1	13,38	99
chr2	10049571	.	CAA	C,CA	MODIFIER	Itih2,Itih2	intron_variant,intron_variant	uc008ihq.2:c.172-139_172-138delTT,uc008ihq.2:c.172-139delT	,	0/2	2,0,1	60
chr2	10050758	rs27146996	A	G	MODIFIER	Itih2	intron_variant	uc008ihq.2:c.171+98T>C		0/1	5,6	86
chr2	10075115	.	CGGCGACA	C	MODIFIER		intergenic_variant			0/1	2,6	59
chr2	10075230	rs27131847	G	A	MODIFIER	Itih5	five_prime_utr_variant	uc008ihr.1:c.-63G>A		0/1	8,10	99
chr2	10086185	.	GA	G	MODIFIER	Itih5	intron_variant	uc008ihr.1:c.91-125delA		0/1	2,8	80
chr2	10086255	.	C	T	MODIFIER	Itih5	intron_variant	uc008ihr.1:c.91-56C>T		0/1	11,10	99
chr2	10086482	.	A	C	MODIFIER	Itih5	intron_variant	uc008ihr.1:c.135+127A>C		0/1	7,10	94
chr2	10108654	.	T	A	MODERATE	Itih5	missense_variant	uc008ihr.1:c.372T>A	Q8BJD1:p.(Asp124Glu)	0/1	2,18	99
chr2	10160263	.	G	A	MODERATE	Itih5	missense_variant	uc008ihr.1:c.1183G>A	Q8BJD1:p.(Asp395Asn)	0/1	10,24	99
chr2	10173410	.	A	C	MODIFIER	Itih5	three_prime_utr_variant	uc008ihr.1:c.*200A>C		0/1	17,37	99
chr2	10174653	rs6269872	A	C	MODIFIER	Itih5	three_prime_utr_variant	uc008ihr.1:c.*1443A>C		0/1	30,59	99
chr2	10301939	rs27117176	T	G	MODIFIER	Sfmbt2|Sfmbt2|Sfmbt2|Sfmbt2|Sfmbt2|Sfmbt2	intron_variant|intron_variant|intron_variant|intron_variant|intron_variant|intron_variant	uc008ihv.2:c.-46+77T>G|uc008ihy.2:c.-90+77T>G|uc008iht.2:c.-90+77T>G|uc008ihu.2:c.-46+77T>G|uc008ihw.2:c.-46+77T>G|uc008ihx.2:c.-46+77T>G	|||||	0/1	26,44	99
chr2	10323509	rs27100887	C	T	MODIFIER	Sfmbt2|Sfmbt2|Sfmbt2|Sfmbt2|Sfmbt2|Sfmbt2|Sfmbt2	intron_variant|intron_variant|intron_variant|intron_variant|intron_variant|intron_variant|intron_variant	uc008ihz.1:c.98-107C>T|uc008ihv.2:c.98-107C>T|uc008ihy.2:c.98-107C>T|uc008iht.2:c.98-107C>T|uc008ihu.2:c.98-107C>T|uc008ihw.2:c.98-107C>T|uc008ihx.2:c.98-107C>T	||||||	0/1	3,11	99
chr2	10323549	.	C	A	MODIFIER	Sfmbt2|Sfmbt2|Sfmbt2|Sfmbt2|Sfmbt2|Sfmbt2|Sfmbt2	intron_variant|intron_variant|intron_variant|intron_variant|intron_variant|intron_variant|intron_variant	uc008ihz.1:c.98-67C>A|uc008ihv.2:c.98-67C>A|uc008ihy.2:c.98-67C>A|uc008iht.2:c.98-67C>A|uc008ihu.2:c.98-67C>A|uc008ihw.2:c.98-67C>A|uc008ihx.2:c.98-67C>A	||||||	0/1	10,14	99
chr2	10323550	.	C	T	MODIFIER	Sfmbt2|Sfmbt2|Sfmbt2|Sfmbt2|Sfmbt2|Sfmbt2|Sfmbt2	intron_variant|intron_variant|intron_variant|intron_variant|intron_variant|intron_variant|intron_variant	uc008ihz.1:c.98-66C>T|uc008ihv.2:c.98-66C>T|uc008ihy.2:c.98-66C>T|uc008iht.2:c.98-66C>T|uc008ihu.2:c.98-66C>T|uc008ihw.2:c.98-66C>T|uc008ihx.2:c.98-66C>T	||||||	0/1	10,14	99
chr2	10323736	.	T	G	MODIFIER	Sfmbt2|Sfmbt2|Sfmbt2|Sfmbt2|Sfmbt2|Sfmbt2|Sfmbt2	intron_variant|intron_variant|intron_variant|intron_variant|intron_variant|intron_variant|intron_variant	uc008ihz.1:c.192+26T>G|uc008ihv.2:c.192+26T>G|uc008ihy.2:c.192+26T>G|uc008iht.2:c.192+26T>G|uc008ihu.2:c.192+26T>G|uc008ihw.2:c.192+26T>G|uc008ihx.2:c.192+26T>G	||||||	0/1	11,14	99
chr2	10323742	.	T	TGGGA	MODIFIER	Sfmbt2|Sfmbt2|Sfmbt2|Sfmbt2|Sfmbt2|Sfmbt2|Sfmbt2	intron_variant|intron_variant|intron_variant|intron_variant|intron_variant|intron_variant|intron_variant	uc008ihz.1:c.192+32_192+33insGGGA|uc008ihv.2:c.192+32_192+33insGGGA|uc008ihy.2:c.192+32_192+33insGGGA|uc008iht.2:c.192+32_192+33insGGGA|uc008ihu.2:c.192+32_192+33insGGGA|uc008ihw.2:c.192+32_192+33insGGGA|uc008ihx.2:c.192+32_192+33insGGGA	||||||	0/1	9,7	99
chr2	10323806	.	GA	G	MODIFIER	Sfmbt2|Sfmbt2|Sfmbt2|Sfmbt2|Sfmbt2|Sfmbt2|Sfmbt2	intron_variant|intron_variant|intron_variant|intron_variant|intron_variant|intron_variant|intron_variant	uc008ihz.1:c.192+97delA|uc008ihv.2:c.192+97delA|uc008ihy.2:c.192+97delA|uc008iht.2:c.192+97delA|uc008ihu.2:c.192+97delA|uc008ihw.2:c.192+97delA|uc008ihx.2:c.192+97delA	||||||	0/1	3,8	99
chr2	10323816	.	T	C	MODIFIER	Sfmbt2|Sfmbt2|Sfmbt2|Sfmbt2|Sfmbt2|Sfmbt2|Sfmbt2	intron_variant|intron_variant|intron_variant|intron_variant|intron_variant|intron_variant|intron_variant	uc008ihz.1:c.192+106T>C|uc008ihv.2:c.192+106T>C|uc008ihy.2:c.192+106T>C|uc008iht.2:c.192+106T>C|uc008ihu.2:c.192+106T>C|uc008ihw.2:c.192+106T>C|uc008ihx.2:c.192+106T>C	||||||	0/1	3,8	80
chr2	10323817	.	G	A	MODIFIER	Sfmbt2|Sfmbt2|Sfmbt2|Sfmbt2|Sfmbt2|Sfmbt2|Sfmbt2	intron_variant|intron_variant|intron_variant|intron_variant|intron_variant|intron_variant|intron_variant	uc008ihz.1:c.192+107G>A|uc008ihv.2:c.192+107G>A|uc008ihy.2:c.192+107G>A|uc008iht.2:c.192+107G>A|uc008ihu.2:c.192+107G>A|uc008ihw.2:c.192+107G>A|uc008ihx.2:c.192+107G>A	||||||	0/1	3,8	69
chr2	10469008	rs32836435	G	A	MODIFIER	Sfmbt2|Sfmbt2|Sfmbt2	intron_variant|intron_variant|intron_variant	uc008ihz.1:c.1439-50G>A|uc008ihv.2:c.1439-50G>A|uc008ihy.2:c.1439-50G>A	||	0/1	4,4	71
chr2	10469009	rs33380979	G	A	MODIFIER	Sfmbt2|Sfmbt2|Sfmbt2	intron_variant|intron_variant|intron_variant	uc008ihz.1:c.1439-49G>A|uc008ihv.2:c.1439-49G>A|uc008ihy.2:c.1439-49G>A	||	0/1	4,5	42
chr2	10477823	rs27085856	T	C	MODIFIER	Sfmbt2|Sfmbt2|Sfmbt2	intron_variant|intron_variant|intron_variant	uc008ihz.1:c.1482-23T>C|uc008ihv.2:c.1482-23T>C|uc008ihy.2:c.1482-23T>C	||	0/1	8,10	99
chr2	10479138	rs27085842	A	C	MODIFIER	Sfmbt2|Sfmbt2|Sfmbt2	intron_variant|intron_variant|intron_variant	uc008ihz.1:c.1556-57A>C|uc008ihv.2:c.1556-57A>C|uc008ihy.2:c.1556-57A>C	||	0/1	4,9	99
chr2	10479360	rs27085841	A	C	MODIFIER	Sfmbt2|Sfmbt2|Sfmbt2	intron_variant|intron_variant|intron_variant	uc008ihz.1:c.1698+23A>C|uc008ihv.2:c.1698+23A>C|uc008ihy.2:c.1698+23A>C	||	0/1	8,16	95
chr2	10489889	rs27085768	C	G	MODIFIER	Sfmbt2|Sfmbt2|Sfmbt2	intron_variant|intron_variant|intron_variant	uc008ihz.1:c.1699-99C>G|uc008ihv.2:c.1699-99C>G|uc008ihy.2:c.1699-99C>G	||	0/1	4,9	22
chr2	10490188	rs27085766	A	G	MODIFIER	Sfmbt2|Sfmbt2|Sfmbt2	intron_variant|intron_variant|intron_variant	uc008ihz.1:c.1808+91A>G|uc008ihv.2:c.1808+91A>G|uc008ihy.2:c.1808+91A>G	||	0/1	5,13	99
chr2	10497237	.	G	T	MODIFIER	Sfmbt2|Sfmbt2|Sfmbt2	intron_variant|intron_variant|intron_variant	uc008ihz.1:c.1984+99G>T|uc008ihv.2:c.1984+99G>T|uc008ihy.2:c.1984+99G>T	||	0/1	6,7	99
chr2	10499690	.	ATCCCAGAGAGCC	A	MODERATE	Sfmbt2|Sfmbt2|Sfmbt2	inframe_deletion|inframe_deletion|inframe_deletion	uc008ihz.1:c.2234_2245del|uc008ihv.2:c.2333_2344del|uc008ihy.2:c.2234_2245del	Q3UH07:p.(Xaa759_Xaa762del)|Q3UH63:p.(Xaa792_Xaa795del)|Q3UH07:p.(Xaa759_Xaa762del)	0/1	14,30	99
chr2	10502383	.	TTG	T	MODIFIER	Sfmbt2|Sfmbt2	intron_variant|intron_variant	uc008ihv.2:c.2787+85_2787+86delTG|uc008ihy.2:c.2688+85_2688+86delTG	|	0/1	2,3	46
chr2	10502416	rs52437368	C	T	MODIFIER	Sfmbt2|Sfmbt2	intron_variant|intron_variant	uc008ihv.2:c.2787+117C>T|uc008ihy.2:c.2688+117C>T	|	0/1	3,3	64
chr2	10512553	rs33127518	A	G	MODIFIER	Sfmbt2|Sfmbt2	three_prime_utr_variant|three_prime_utr_variant	uc008ihv.2:c.*356A>G|uc008ihy.2:c.*356A>G	|	0/1	13,31	99
chr2	10512778	rs27085686	G	A	MODIFIER	Sfmbt2|Sfmbt2	three_prime_utr_variant|three_prime_utr_variant	uc008ihv.2:c.*581G>A|uc008ihy.2:c.*581G>A	|	0/1	19,25	99
chr2	10513171	rs32821889	T	C	MODIFIER	Sfmbt2|Sfmbt2	three_prime_utr_variant|three_prime_utr_variant	uc008ihv.2:c.*974T>C|uc008ihy.2:c.*974T>C	|	0/1	32,30	99
chr2	10513189	rs29817343	C	T	MODIFIER	Sfmbt2|Sfmbt2	three_prime_utr_variant|three_prime_utr_variant	uc008ihv.2:c.*992C>T|uc008ihy.2:c.*992C>T	|	0/1	27,29	99
chr2	10513720	rs33712062	C	T	MODIFIER	Sfmbt2|Sfmbt2	three_prime_utr_variant|three_prime_utr_variant	uc008ihv.2:c.*1523C>T|uc008ihy.2:c.*1523C>T	|	0/1	16,41	99
chr2	10513867	rs27085682	G	A	MODIFIER	Sfmbt2|Sfmbt2	three_prime_utr_variant|three_prime_utr_variant	uc008ihv.2:c.*1670G>A|uc008ihy.2:c.*1670G>A	|	0/1	22,36	99
chr2	10514286	rs27085676	T	C	MODIFIER	Sfmbt2|Sfmbt2	three_prime_utr_variant|three_prime_utr_variant	uc008ihv.2:c.*2089T>C|uc008ihy.2:c.*2089T>C	|	0/1	13,32	99
chr2	10515241	rs33618226	C	T	MODIFIER	Sfmbt2|Sfmbt2	three_prime_utr_variant|three_prime_utr_variant	uc008ihv.2:c.*3044C>T|uc008ihy.2:c.*3044C>T	|	0/1	33,53	99
chr2	10515768	.	T	TTG	MODIFIER	Sfmbt2|Sfmbt2	three_prime_utr_variant|three_prime_utr_variant	uc008ihv.2:c.*3571_*3572insTG|uc008ihy.2:c.*3571_*3572insTG	|	0/1	16,34	99
chr2	10515859	rs27085672	T	A	MODIFIER	Sfmbt2|Sfmbt2	three_prime_utr_variant|three_prime_utr_variant	uc008ihv.2:c.*3662T>A|uc008ihy.2:c.*3662T>A	|	0/1	14,29	99
chr2	10516183	rs32930152	A	G	MODIFIER	Sfmbt2|Sfmbt2	three_prime_utr_variant|three_prime_utr_variant	uc008ihv.2:c.*3986A>G|uc008ihy.2:c.*3986A>G	|	0/1	19,39	99
chr2	10516478	.	GT	G	MODIFIER	Sfmbt2|Sfmbt2	three_prime_utr_variant|three_prime_utr_variant	uc008ihv.2:c.*4282delT|uc008ihy.2:c.*4282delT	|	0/1	38104	99
chr2	10516552	rs27085670	C	T	MODIFIER	Sfmbt2|Sfmbt2	three_prime_utr_variant|three_prime_utr_variant	uc008ihv.2:c.*4355C>T|uc008ihy.2:c.*4355C>T	|	0/1	74146	99
chr2	10516667	.	G	GA	MODIFIER	Sfmbt2|Sfmbt2	three_prime_utr_variant|three_prime_utr_variant	uc008ihv.2:c.*4470_*4471insA|uc008ihy.2:c.*4470_*4471insA	|	0/1	81,72	99
chr2	10516816	.	G	GA	MODIFIER	Sfmbt2|Sfmbt2	three_prime_utr_variant|three_prime_utr_variant	uc008ihv.2:c.*4619_*4620insA|uc008ihy.2:c.*4619_*4620insA	|	0/1	23,35	99
chr2	12115246	.	GA	G	MODIFIER	Itga8|Itga8	intron_variant|intron_variant	uc008ijk.1:c.1607-54delT|uc012bqw.1:n.1745-54delT	|	0/1	20,4	31
chr2	12308310	.	CAA	CA	MODIFIER	Fam188a|Fam188a|Fam188a|Fam188a|Fam188a	intron_variant|intron_variant|intron_variant|intron_variant|intron_variant	uc008ijn.1:c.728-6delT|uc008ijo.1:c.212-6delT|uc008ijp.1:c.212-6delT|uc008ijq.1:c.212-6delT|uc008ijr.1:c.728-6delT	||||	0/1	67,35	99
chr2	14795260	.	AGT	A	MODIFIER	CacnB2|Cacnb2|Cacnb2|Cacnb2	intron_variant|intron_variant|intron_variant|intron_variant	uc008ikn.1:c.90-1136_90-1135delGT|uc008ikp.2:c.49-1136_49-1135delGT|uc008ikm.1:c.202-1136_202-1135delGT|uc012brb.1:c.52-1136_52-1135delGT	|||	0/1	2,2	6
chr2	16676477	.	GT	G	MODIFIER		intergenic_variant			0/1	95,25	99
chr2	16676931	.	GTTT	GTT	MODIFIER		intergenic_variant			0/1	61,46	99
chr2	17268255	.	AACAC	AAC	MODIFIER		intergenic_variant			0/1	34,17	99
chr2	17371972	.	GT	G	MODIFIER	Nebl|Nebl|Nebl|Nebl|Nebl	intron_variant|intron_variant|intron_variant|intron_variant|intron_variant	uc008ila.1:c.358-75990delA|uc008ilg.1:c.259-36delA|uc008ilh.1:c.259-36delA|uc008ile.1:c.259-36delA|uc008ilf.1:c.259-36delA	||||	0/1	11,35	99
chr2	17966223	.	GA	G	MODIFIER	2810030E01Rik	three_prime_utr_variant	uc008ill.1:c.*1013delT		0/1	23,4	90
chr2	17970199	.	CT	C	MODIFIER		intergenic_variant			2014-01-01	0,1	2
chr2	17992720	.	CT	C	MODIFIER	Mllt10|Mllt10|Mllt10|Mllt10|Mllt10|mAF10|Mllt10	intron_variant|intron_variant|intron_variant|intron_variant|intron_variant|intron_variant|intron_variant	uc008ilm.1:c.161-31delT|uc008ilp.1:c.-125-31delT|uc008ilq.1:c.161-31delT|uc008ilr.1:c.-318-31delT|uc008ils.1:c.161-31delT|uc008ilo.1:n.390-31delT|uc008iln.1:c.-197-31delT	||||||	0/1	113,64	99
chr2	18671821	.	CG	C	MODIFIER		intergenic_variant			0/1	68,26	99
chr2	19165684	.	AT	A,ATT	MODIFIER	Armc3|Armc3|Armc3|Armc3,Armc3|Armc3|Armc3|Armc3	intron_variant|intron_variant|intron_variant|intron_variant,intron_variant|intron_variant|intron_variant|intron_variant	uc008imd.1:c.361+41delT|uc008imc.2:c.361+41delT|uc012brf.1:c.361+41delT|uc012brg.1:c.361+41delT,uc008imd.1:c.361+41_361+42insT|uc008imc.2:c.361+41_361+42insT|uc012brf.1:c.361+41_361+42insT|uc012brg.1:c.361+41_361+42insT	|||,|||	0/2	10,4,0	7
chr2	19175462	.	GTTT	GTT,GTTTT	MODIFIER	Armc3|Armc3|Armc3|Armc3,Armc3|Armc3|Armc3|Armc3	intron_variant|intron_variant|intron_variant|intron_variant,intron_variant|intron_variant|intron_variant|intron_variant	uc008imd.1:c.733-18delT|uc008imc.2:c.733-18delT|uc012brf.1:c.733-18delT|uc012brg.1:c.733-18delT,uc008imd.1:c.733-18_733-17insT|uc008imc.2:c.733-18_733-17insT|uc012brf.1:c.733-18_733-17insT|uc012brg.1:c.733-18_733-17insT	|||,|||	0/2	9,3,2	21
chr2	19218097	.	TTG	T	MODIFIER	Armc3|Armc3|Armc3|Armc3	intron_variant|intron_variant|intron_variant|intron_variant	uc008imd.1:c.1931+47_1931+48delTG|uc008imc.2:c.1931+47_1931+48delTG|uc012brf.1:c.1931+47_1931+48delTG|uc012brg.1:c.1931+47_1931+48delTG	|||	0/1	10,1	51
chr2	19222358	.	TA	T	MODIFIER	Armc3|Armc3|Armc3|Armc3	intron_variant|intron_variant|intron_variant|intron_variant	uc008imd.1:c.2273+63delA|uc008imc.2:c.2237+63delA|uc012brf.1:c.2225+63delA|uc012brg.1:c.2237+63delA	|||	0/1	11,5	31
chr2	19416606	.	TGATA	T,TGATAGATA	MODIFIER	4921504E06Rik,4921504E06Rik	intron_variant,intron_variant	uc008imi.1:c.948+74_948+77delTATC,uc008imi.1:c.948+73_948+74insTATC	,	0/1	11,0,1	9
chr2	19439074	.	CAT	C	MODIFIER	4921504E06Rik	intron_variant	uc008imi.1:c.751+87_751+88delAT		0/1	32,3	99
chr2	19581688	.	AT	A,ATT	MODIFIER	Otud1,Otud1	three_prime_utr_variant,three_prime_utr_variant	uc008imj.2:c.*636delT,uc008imj.2:c.*636_*637insT	,	0/2	48,18,24	57
chr2	20211412	rs48897547	C	A	MODIFIER	Etl4	intron_variant	uc008imk.1:c.-318-109C>A		2014-01-01	0,12	73
chr2	20211419	rs27120442	A	G	MODIFIER	Etl4	intron_variant	uc008imk.1:c.-318-102A>G		2014-01-01	0,13	73
chr2	20211447	.	AATCAGT	A	MODIFIER	Etl4	intron_variant	uc008imk.1:c.-318-73_-318-68delATCAGT		2014-01-01	0,15	99
chr2	20211510	rs48875684	G	A	MODIFIER	Etl4	intron_variant	uc008imk.1:c.-318-11G>A		2014-01-01	0,24	99
chr2	20211607	rs51780298	T	C	MODIFIER	Etl4|Etl4	five_prime_utr_variant|five_prime_utr_variant	uc008imk.1:c.-232T>C|uc008imm.1:c.-27T>C	|	2014-01-01	0,21	99
chr2	20211640	rs47824756	C	A	MODERATE	Etl4|Etl4	five_prime_utr_variant|missense_variant	uc008imk.1:c.-199C>A|uc008imm.1:c.7C>A	|NP_001074475:p.(Leu3Ile)	2014-01-01	0,19	99
chr2	20211656	rs50589997	G	A	MODERATE	Etl4|Etl4	five_prime_utr_variant|missense_variant	uc008imk.1:c.-183G>A|uc008imm.1:c.23G>A	|NP_001074475:p.(Cys8Tyr)	2014-01-01	0,15	99
chr2	20211729	rs27120441	A	G	MODIFIER	Etl4|Etl4	intron_variant|intron_variant	uc008imk.1:c.-171+61A>G|uc008imm.1:c.35+61A>G	|	2014-01-01	0,14	52
chr2	20211731	rs48289869	T	C	MODIFIER	Etl4|Etl4	intron_variant|intron_variant	uc008imk.1:c.-171+63T>C|uc008imm.1:c.35+63T>C	|	2014-01-01	0,14	62
chr2	20211743	rs48485722	G	A	MODIFIER	Etl4|Etl4	intron_variant|intron_variant	uc008imk.1:c.-171+75G>A|uc008imm.1:c.35+75G>A	|	2014-01-01	0,11	48
chr2	20211753	rs27120440	C	T	MODIFIER	Etl4|Etl4	intron_variant|intron_variant	uc008imk.1:c.-171+85C>T|uc008imm.1:c.35+85C>T	|	2014-01-01	0,11	85
chr2	20211780	rs47399222	G	A	MODIFIER	Etl4|Etl4	intron_variant|intron_variant	uc008imk.1:c.-171+112G>A|uc008imm.1:c.35+112G>A	|	2014-01-01	0,7	99
chr2	20211793	rs47155556	C	T	MODIFIER	Etl4|Etl4	intron_variant|intron_variant	uc008imk.1:c.-171+125C>T|uc008imm.1:c.35+125C>T	|	2014-01-01	0,6	75
chr2	20211794	rs48347770	A	G	MODIFIER	Etl4|Etl4	intron_variant|intron_variant	uc008imk.1:c.-171+126A>G|uc008imm.1:c.35+126A>G	|	2014-01-01	0,6	69
chr2	20261439	.	A	T	MODIFIER	Etl4|Etl4	intron_variant|intron_variant	uc008imk.1:c.-171+49771A>T|uc008imm.1:c.36-110A>T	|	2014-01-01	1242	99
chr2	20261561	rs33065171	A	T	LOW	Etl4|Etl4	intron_variant|synonymous_variant	uc008imk.1:c.-171+49893A>T|uc008imm.1:c.48A>T	|NP_001074475:p.(=)	2014-01-01	0,249	99
chr2	20261693	rs33061041	T	G	LOW	Etl4|Etl4	intron_variant|synonymous_variant	uc008imk.1:c.-171+50025T>G|uc008imm.1:c.180T>G	|NP_001074475:p.(=)	2014-01-01	0,135	99
chr2	20431702	.	A	G	MODIFIER	Etl4|Etl4|Etl4|Etl4	intron_variant|intron_variant|nc_transcript_variant|five_prime_utr_variant	uc008imk.1:c.-170-19884A>G|uc008imm.1:c.224-19884A>G|uc008imn.1:c.-530A>G|uc008imo.1:c.-530A>G	|||	2014-01-01	0,18	99
chr2	20431811	.	A	G	MODIFIER	Etl4|Etl4|Etl4|Etl4	intron_variant|intron_variant|nc_transcript_variant|five_prime_utr_variant	uc008imk.1:c.-170-19775A>G|uc008imm.1:c.224-19775A>G|uc008imn.1:c.-421A>G|uc008imo.1:c.-421A>G	|||	2014-01-01	0,21	99
chr2	20431867	.	C	T	MODIFIER	Etl4|Etl4|Etl4|Etl4	intron_variant|intron_variant|nc_transcript_variant|five_prime_utr_variant	uc008imk.1:c.-170-19719C>T|uc008imm.1:c.224-19719C>T|uc008imn.1:c.-365C>T|uc008imo.1:c.-365C>T	|||	2014-01-01	0,16	99
chr2	20431891	.	G	C	MODIFIER	Etl4|Etl4|Etl4|Etl4	intron_variant|intron_variant|intron_variant|intron_variant	uc008imk.1:c.-170-19695G>C|uc008imm.1:c.224-19695G>C|uc008imn.1:c.-346+5G>C|uc008imo.1:c.-346+5G>C	|||	2014-01-01	0,15	99
chr2	20431965	.	C	CCTT	MODIFIER	Etl4|Etl4|Etl4|Etl4	intron_variant|intron_variant|intron_variant|intron_variant	uc008imk.1:c.-170-19621_-170-19620insCTT|uc008imm.1:c.224-19621_224-19620insCTT|uc008imn.1:c.-346+79_-346+80insCTT|uc008imo.1:c.-346+79_-346+80insCTT	|||	2014-01-01	0,9	43
chr2	20441138	rs27150777	A	G	HIGH	Etl4|Etl4|Etl4|Etl4	intron_variant|intron_variant|splice_acceptor_variant|splice_acceptor_variant	uc008imk.1:c.-170-10448A>G|uc008imm.1:c.224-10448A>G|uc008imn.1:c.-345-2A>G|uc008imo.1:c.-345-2A>G	||A2AQ25-3:p.?|A2AQ25-4:p.?	2014-01-01	0,62	99
chr2	20441645	.	G	GGTGTGTGTGT	MODIFIER	Etl4|Skt|Etl4|Etl4|Etl4|Etl4|Etl4	intron_variant|intron_variant|intron_variant|intron_variant|intron_variant|intron_variant|intron_variant	uc008imk.1:c.-170-9941_-170-9940insGTGTGTGTGT|uc008imp.1:c.70+91_70+92insGTGTGTGTGT|uc008imm.1:c.224-9941_224-9940insGTGTGTGTGT|uc008imn.1:c.70+91_70+92insGTGTGTGTGT|uc008imo.1:c.70+91_70+92insGTGTGTGTGT|uc008imq.1:c.70+91_70+92insGTGTGTGTGT|uc012brk.1:c.70+91_70+92insGTGTGTGTGT	||||||	2014-01-01	0,7	99
chr2	20451446	.	T	TA	MODIFIER	Etl4|Skt|Etl4|Etl4|Etl4|Etl4|Etl4	intron_variant|intron_variant|intron_variant|intron_variant|intron_variant|intron_variant|intron_variant	uc008imk.1:c.-170-140_-170-139insA|uc008imp.1:c.71-140_71-139insA|uc008imm.1:c.224-140_224-139insA|uc008imn.1:c.71-140_71-139insA|uc008imo.1:c.71-140_71-139insA|uc008imq.1:c.71-140_71-139insA|uc012brk.1:c.71-140_71-139insA	||||||	2014-01-01	0,4	33
chr2	20583746	.	T	C	MODIFIER	Etl4|Skt|Etl4|Etl4|Etl4|Etl4|Etl4	intron_variant|intron_variant|intron_variant|intron_variant|intron_variant|intron_variant|intron_variant	uc008imk.1:c.313+23T>C|uc008imp.1:c.553+23T>C|uc008imm.1:c.706+23T>C|uc008imn.1:c.553+23T>C|uc008imo.1:c.553+23T>C|uc008imq.1:c.553+23T>C|uc012brk.1:c.553+23T>C	||||||	2014-01-01	0,37	99
chr2	20630982	rs27148492	C	T	MODIFIER	Etl4|Skt|Etl4|Etl4|Etl4|Etl4|Etl4	intron_variant|intron_variant|intron_variant|intron_variant|intron_variant|intron_variant|intron_variant	uc008imk.1:c.314-50C>T|uc008imp.1:c.554-50C>T|uc008imm.1:c.707-50C>T|uc008imn.1:c.554-50C>T|uc008imo.1:c.554-50C>T|uc008imq.1:c.554-50C>T|uc012brk.1:c.554-50C>T	||||||	2014-01-01	0,18	92
chr2	20630986	.	G	GTTC	MODIFIER	Etl4|Skt|Etl4|Etl4|Etl4|Etl4|Etl4	intron_variant|intron_variant|intron_variant|intron_variant|intron_variant|intron_variant|intron_variant	uc008imk.1:c.314-46_314-45insTTC|uc008imp.1:c.554-46_554-45insTTC|uc008imm.1:c.707-46_707-45insTTC|uc008imn.1:c.554-46_554-45insTTC|uc008imo.1:c.554-46_554-45insTTC|uc008imq.1:c.554-46_554-45insTTC|uc012brk.1:c.554-46_554-45insTTC	||||||	2014-01-01	0,18	99
chr2	20631272	.	G	A	MODIFIER	Etl4|Skt|Etl4|Etl4|Etl4|Etl4|Etl4	intron_variant|three_prime_utr_variant|intron_variant|intron_variant|intron_variant|intron_variant|intron_variant	uc008imk.1:c.512+42G>A|uc008imp.1:c.*38G>A|uc008imm.1:c.905+42G>A|uc008imn.1:c.752+42G>A|uc008imo.1:c.752+42G>A|uc008imq.1:c.752+42G>A|uc012brk.1:c.752+42G>A	||||||	2014-01-01	0,45	99
chr2	20631324	rs27148489	C	T	MODIFIER	Etl4|Skt|Etl4|Etl4|Etl4|Etl4|Etl4	intron_variant|three_prime_utr_variant|intron_variant|intron_variant|intron_variant|intron_variant|intron_variant	uc008imk.1:c.512+94C>T|uc008imp.1:c.*90C>T|uc008imm.1:c.905+94C>T|uc008imn.1:c.752+94C>T|uc008imo.1:c.752+94C>T|uc008imq.1:c.752+94C>T|uc012brk.1:c.752+94C>T	||||||	2014-01-01	0,25	99
chr2	20659056	.	C	T	MODIFIER	Etl4|Etl4|Etl4|Etl4|Etl4|Etl4|Etl4|Etl4|Etl4|Etl4	intron_variant|intron_variant|intron_variant|intron_variant|intron_variant|intron_variant|intron_variant|intron_variant|five_prime_utr_variant|intron_variant	uc008imk.1:c.607-6030C>T|uc008imt.1:c.1-6030C>T|uc008imm.1:c.1000-6030C>T|uc008imn.1:c.847-6030C>T|uc008imo.1:c.847-6030C>T|uc008imq.1:c.847-6030C>T|uc012brk.1:c.847-6030C>T|uc008imr.1:c.115-6030C>T|uc008imu.1:c.-127C>T|uc008ims.1:c.1-6030C>T	|||||||||	2014-01-01	0,73	99
chr2	20665778	rs27133602	G	A	LOW	Etl4|Etl4|Etl4|Etl4|Etl4|Etl4|Etl4|Etl4|Etl4|Etl4	synonymous_variant|synonymous_variant|synonymous_variant|synonymous_variant|synonymous_variant|synonymous_variant|synonymous_variant|synonymous_variant|synonymous_variant|synonymous_variant	uc008imk.1:c.1299G>A|uc008imt.1:c.693G>A|uc008imm.1:c.1692G>A|uc008imn.1:c.1539G>A|uc008imo.1:c.1539G>A|uc008imq.1:c.1539G>A|uc012brk.1:c.1539G>A|uc008imr.1:c.807G>A|uc008imu.1:c.693G>A|uc008ims.1:c.693G>A	Q8BHR1:p.(=)|A2AQ25-9:p.(=)|NP_001074475:p.(=)|A2AQ25-3:p.(=)|A2AQ25-4:p.(=)|NP_001171102:p.(=)|NP_001171101:p.(=)|Q3TYN4:p.(=)|Q3TYN4:p.(=)|A2AQ25-6:p.(=)	2014-01-01	0,33	76
chr2	20665782	.	C	A	MODERATE	Etl4|Etl4|Etl4|Etl4|Etl4|Etl4|Etl4|Etl4|Etl4|Etl4	missense_variant|missense_variant|missense_variant|missense_variant|missense_variant|missense_variant|missense_variant|missense_variant|missense_variant|missense_variant	uc008imk.1:c.1303C>A|uc008imt.1:c.697C>A|uc008imm.1:c.1696C>A|uc008imn.1:c.1543C>A|uc008imo.1:c.1543C>A|uc008imq.1:c.1543C>A|uc012brk.1:c.1543C>A|uc008imr.1:c.811C>A|uc008imu.1:c.697C>A|uc008ims.1:c.697C>A	Q8BHR1:p.(Pro435Thr)|A2AQ25-9:p.(Pro233Thr)|NP_001074475:p.(Pro566Thr)|A2AQ25-3:p.(Pro515Thr)|A2AQ25-4:p.(Pro515Thr)|NP_001171102:p.(Pro515Thr)|NP_001171101:p.(Pro515Thr)|Q3TYN4:p.(Pro271Thr)|Q3TYN4:p.(Pro233Thr)|A2AQ25-6:p.(Pro233Thr)	0/1	23,9	90
chr2	20665890	rs27133600	A	G	MODERATE	Etl4|Etl4|Etl4|Etl4|Etl4|Etl4|Etl4|Etl4|Etl4|Etl4	missense_variant|missense_variant|missense_variant|missense_variant|missense_variant|missense_variant|missense_variant|missense_variant|missense_variant|missense_variant	uc008imk.1:c.1411A>G|uc008imt.1:c.805A>G|uc008imm.1:c.1804A>G|uc008imn.1:c.1651A>G|uc008imo.1:c.1651A>G|uc008imq.1:c.1651A>G|uc012brk.1:c.1651A>G|uc008imr.1:c.919A>G|uc008imu.1:c.805A>G|uc008ims.1:c.805A>G	Q8BHR1:p.(Thr471Ala)|A2AQ25-9:p.(Thr269Ala)|NP_001074475:p.(Thr602Ala)|A2AQ25-3:p.(Thr551Ala)|A2AQ25-4:p.(Thr551Ala)|NP_001171102:p.(Thr551Ala)|NP_001171101:p.(Thr551Ala)|Q3TYN4:p.(Thr307Ala)|Q3TYN4:p.(Thr269Ala)|A2AQ25-6:p.(Thr269Ala)	2014-01-01	0,19	99
chr2	20666147	.	T	C	MODIFIER	Etl4|Etl4|Etl4|Etl4|Etl4|Etl4|Etl4|Etl4|Etl4|Etl4	three_prime_utr_variant|intron_variant|intron_variant|intron_variant|intron_variant|intron_variant|intron_variant|three_prime_utr_variant|intron_variant|intron_variant	uc008imk.1:c.*225T>C|uc008imt.1:c.833+229T>C|uc008imm.1:c.1832+229T>C|uc008imn.1:c.1679+229T>C|uc008imo.1:c.1679+229T>C|uc008imq.1:c.1679+229T>C|uc012brk.1:c.1679+229T>C|uc008imr.1:c.*225T>C|uc008imu.1:c.833+229T>C|uc008ims.1:c.833+229T>C	|||||||||	2014-01-01	0,62	99
chr2	20681280	.	TAAAAAAAAA	TAAAAAAAA	MODIFIER	Etl4|Etl4|Etl4|Etl4|Etl4|Etl4|Etl4|Etl4	intron_variant|intron_variant|intron_variant|intron_variant|intron_variant|intron_variant|intron_variant|intron_variant	uc008imt.1:c.834-553delA|uc008imm.1:c.1937+11delA|uc008imn.1:c.1680-553delA|uc008imo.1:c.1680-553delA|uc008imq.1:c.1680-553delA|uc012brk.1:c.1784+11delA|uc008imu.1:c.834-553delA|uc008ims.1:c.834-553delA	|||||||	0/1	3,4	14
chr2	20681299	.	A	AC	MODIFIER	Etl4|Etl4|Etl4|Etl4|Etl4|Etl4|Etl4|Etl4	intron_variant|intron_variant|intron_variant|intron_variant|intron_variant|intron_variant|intron_variant|intron_variant	uc008imt.1:c.834-543_834-542insC|uc008imm.1:c.1937+21_1937+22insC|uc008imn.1:c.1680-543_1680-542insC|uc008imo.1:c.1680-543_1680-542insC|uc008imq.1:c.1680-543_1680-542insC|uc012brk.1:c.1784+21_1784+22insC|uc008imu.1:c.834-543_834-542insC|uc008ims.1:c.834-543_834-542insC	|||||||	2014-01-01	3,14	78
chr2	20681300	.	A	ACC	MODIFIER	Etl4|Etl4|Etl4|Etl4|Etl4|Etl4|Etl4|Etl4	intron_variant|intron_variant|intron_variant|intron_variant|intron_variant|intron_variant|intron_variant|intron_variant	uc008imt.1:c.834-542_834-541insCC|uc008imm.1:c.1937+22_1937+23insCC|uc008imn.1:c.1680-542_1680-541insCC|uc008imo.1:c.1680-542_1680-541insCC|uc008imq.1:c.1680-542_1680-541insCC|uc012brk.1:c.1784+22_1784+23insCC|uc008imu.1:c.834-542_834-541insCC|uc008ims.1:c.834-542_834-541insCC	|||||||	2014-01-01	0,17	99
chr2	20681742	.	T	C	MODIFIER	Etl4|Etl4|Etl4|Etl4|Etl4|Etl4|Etl4|Etl4	intron_variant|intron_variant|intron_variant|intron_variant|intron_variant|intron_variant|intron_variant|intron_variant	uc008imt.1:c.834-100T>C|uc008imm.1:c.1938-100T>C|uc008imn.1:c.1680-100T>C|uc008imo.1:c.1680-100T>C|uc008imq.1:c.1680-100T>C|uc012brk.1:c.1785-100T>C|uc008imu.1:c.834-100T>C|uc008ims.1:c.834-100T>C	|||||||	2014-01-01	0,123	99
chr2	20681752	rs27133477	A	G	MODIFIER	Etl4|Etl4|Etl4|Etl4|Etl4|Etl4|Etl4|Etl4	intron_variant|intron_variant|intron_variant|intron_variant|intron_variant|intron_variant|intron_variant|intron_variant	uc008imt.1:c.834-90A>G|uc008imm.1:c.1938-90A>G|uc008imn.1:c.1680-90A>G|uc008imo.1:c.1680-90A>G|uc008imq.1:c.1680-90A>G|uc012brk.1:c.1785-90A>G|uc008imu.1:c.834-90A>G|uc008ims.1:c.834-90A>G	|||||||	2014-01-01	0,138	99
chr2	20681812	.	CTT	C	MODIFIER	Etl4|Etl4|Etl4|Etl4|Etl4|Etl4|Etl4|Etl4	intron_variant|intron_variant|intron_variant|intron_variant|intron_variant|intron_variant|intron_variant|intron_variant	uc008imt.1:c.834-29_834-28delTT|uc008imm.1:c.1938-29_1938-28delTT|uc008imn.1:c.1680-29_1680-28delTT|uc008imo.1:c.1680-29_1680-28delTT|uc008imq.1:c.1680-29_1680-28delTT|uc012brk.1:c.1785-29_1785-28delTT|uc008imu.1:c.834-29_834-28delTT|uc008ims.1:c.834-29_834-28delTT	|||||||	2014-01-01	0,180	99
chr2	20681903	.	CAGAAGTTCT	C	MODIFIER	Etl4|Etl4|Etl4|Etl4|Etl4|Etl4|Etl4|Etl4	intron_variant|intron_variant|intron_variant|intron_variant|intron_variant|intron_variant|intron_variant|intron_variant	uc008imt.1:c.883+13_883+21delAGAAGTTCT|uc008imm.1:c.1987+13_1987+21delAGAAGTTCT|uc008imn.1:c.1729+13_1729+21delAGAAGTTCT|uc008imo.1:c.1729+13_1729+21delAGAAGTTCT|uc008imq.1:c.1729+13_1729+21delAGAAGTTCT|uc012brk.1:c.1834+13_1834+21delAGAAGTTCT|uc008imu.1:c.883+13_883+21delAGAAGTTCT|uc008ims.1:c.883+13_883+21delAGAAGTTCT	|||||||	2014-01-01	0,162	99
chr2	20703345	.	C	T	MODIFIER	Etl4|Etl4|Etl4|Etl4|Etl4|Etl4|Etl4	intron_variant|intron_variant|intron_variant|intron_variant|intron_variant|intron_variant|intron_variant	uc008imt.1:c.1358-80C>T|uc008imm.1:c.2462-80C>T|uc008imn.1:c.2204-80C>T|uc008imo.1:c.2204-80C>T|uc008imq.1:c.2204-80C>T|uc012brk.1:c.2309-80C>T|uc008ims.1:c.1358-80C>T	||||||	2014-01-01	0,14	99
chr2	20703569	rs27118601	G	A	MODERATE	Etl4|Etl4|Etl4|Etl4|Etl4|Etl4|Etl4	missense_variant|missense_variant|missense_variant|missense_variant|missense_variant|missense_variant|missense_variant	uc008imt.1:c.1502G>A|uc008imm.1:c.2606G>A|uc008imn.1:c.2348G>A|uc008imo.1:c.2348G>A|uc008imq.1:c.2348G>A|uc012brk.1:c.2453G>A|uc008ims.1:c.1502G>A	A2AQ25-9:p.(Arg501Gln)|NP_001074475:p.(Arg869Gln)|A2AQ25-3:p.(Arg783Gln)|A2AQ25-4:p.(Arg783Gln)|NP_001171102:p.(Arg783Gln)|NP_001171101:p.(Arg818Gln)|A2AQ25-6:p.(Arg501Gln)	2014-01-01	0,20	99
chr2	20706827	rs27118565	C	A	LOW	Etl4|Etl4|Etl4|Etl4|Etl4|Etl4|Etl4	synonymous_variant|synonymous_variant|synonymous_variant|synonymous_variant|synonymous_variant|synonymous_variant|synonymous_variant	uc008imt.1:c.1662C>A|uc008imm.1:c.2766C>A|uc008imn.1:c.2508C>A|uc008imo.1:c.2508C>A|uc008imq.1:c.2508C>A|uc012brk.1:c.2613C>A|uc008ims.1:c.1662C>A	A2AQ25-9:p.(=)|NP_001074475:p.(=)|A2AQ25-3:p.(=)|A2AQ25-4:p.(=)|NP_001171102:p.(=)|NP_001171101:p.(=)|A2AQ25-6:p.(=)	2014-01-01	0,22	99
chr2	20707233	.	AGT	AGTGT	HIGH	Etl4|Etl4|Etl4|Etl4|Etl4|Etl4|Etl4	intron_variant|intron_variant|intron_variant|intron_variant|intron_variant|intron_variant|frameshift_variant	uc008imt.1:c.1929+141_1929+142insGT|uc008imm.1:c.3066+108_3066+109insGT|uc008imn.1:c.2808+108_2808+109insGT|uc008imo.1:c.2775+141_2775+142insGT|uc008imq.1:c.2808+108_2808+109insGT|uc012brk.1:c.2913+108_2913+109insGT|uc008ims.1:c.2070_2071insGT	||||||A2AQ25-6:p.(Thr700Xaafs*10)	0/1	3,4	40
chr2	20719373	rs27118530	C	G	MODIFIER	Etl4|Etl4|Etl4|Etl4|Etl4|Etl4	intron_variant|intron_variant|intron_variant|intron_variant|intron_variant|intron_variant	uc008imt.1:c.2114-131C>G|uc008imm.1:c.3251-131C>G|uc008imn.1:c.2993-131C>G|uc008imo.1:c.2960-131C>G|uc008imq.1:c.2993-131C>G|uc012brk.1:c.3098-131C>G	|||||	2014-01-01	0,23	99
chr2	20719747	rs27118528	T	C	MODIFIER	Etl4|Etl4|Etl4|Etl4|Etl4|Etl4	intron_variant|intron_variant|intron_variant|intron_variant|intron_variant|intron_variant	uc008imt.1:c.2268+89T>C|uc008imm.1:c.3405+89T>C|uc008imn.1:c.3147+89T>C|uc008imo.1:c.3114+89T>C|uc008imq.1:c.3147+89T>C|uc012brk.1:c.3252+89T>C	|||||	2014-01-01	0,23	99
chr2	20727467	rs27118457	A	G	MODERATE	Etl4|Etl4|Etl4|Etl4|Etl4	missense_variant|intron_variant|intron_variant|missense_variant|intron_variant	uc008imm.1:c.3837A>G|uc008imn.1:c.3436-2062A>G|uc008imo.1:c.3403-2062A>G|uc008imq.1:c.3579A>G|uc012brk.1:c.3421-2062A>G	NP_001074475:p.(Ile1279Met)|||NP_001171102:p.(Ile1193Met)|	2014-01-01	0,30	99
chr2	20727613	rs27118456	C	T	MODERATE	Etl4|Etl4|Etl4|Etl4|Etl4	missense_variant|intron_variant|intron_variant|missense_variant|intron_variant	uc008imm.1:c.3983C>T|uc008imn.1:c.3436-1916C>T|uc008imo.1:c.3403-1916C>T|uc008imq.1:c.3725C>T|uc012brk.1:c.3421-1916C>T	NP_001074475:p.(Ser1328Leu)|||NP_001171102:p.(Ser1242Leu)|	2014-01-01	0,64	99
chr2	20727692	rs27118454	A	G	LOW	Etl4|Etl4|Etl4|Etl4|Etl4	synonymous_variant|intron_variant|intron_variant|synonymous_variant|intron_variant	uc008imm.1:c.4062A>G|uc008imn.1:c.3436-1837A>G|uc008imo.1:c.3403-1837A>G|uc008imq.1:c.3804A>G|uc012brk.1:c.3421-1837A>G	NP_001074475:p.(=)|||NP_001171102:p.(=)|	2014-01-01	0,52	99
chr2	20728299	rs27118449	T	C	MODERATE	Etl4|Etl4|Etl4|Etl4|Etl4	missense_variant|intron_variant|intron_variant|missense_variant|intron_variant	uc008imm.1:c.4669T>C|uc008imn.1:c.3436-1230T>C|uc008imo.1:c.3403-1230T>C|uc008imq.1:c.4411T>C|uc012brk.1:c.3421-1230T>C	NP_001074475:p.(Cys1557Arg)|||NP_001171102:p.(Cys1471Arg)|	2014-01-01	0,30	99
chr2	20730273	rs27118439	C	G	MODIFIER	Etl4|Etl4|Etl4|Etl4|Etl4|mKIAA1217	intron_variant|intron_variant|intron_variant|intron_variant|intron_variant|intron_variant	uc008imm.1:c.5494-64C>G|uc008imn.1:c.3559-64C>G|uc008imo.1:c.3526-64C>G|uc008imq.1:c.5236-64C>G|uc012brk.1:c.3544-64C>G|uc008imw.1:c.94-64C>G	|||||	2014-01-01	0,49	99
chr2	20730274	rs32922128	T	C	MODIFIER	Etl4|Etl4|Etl4|Etl4|Etl4|mKIAA1217	intron_variant|intron_variant|intron_variant|intron_variant|intron_variant|intron_variant	uc008imm.1:c.5494-63T>C|uc008imn.1:c.3559-63T>C|uc008imo.1:c.3526-63T>C|uc008imq.1:c.5236-63T>C|uc012brk.1:c.3544-63T>C|uc008imw.1:c.94-63T>C	|||||	2014-01-01	0,49	99
chr2	20730951	rs13470124	T	C	MODIFIER	Etl4|Etl4|Etl4|Etl4|Etl4|mKIAA1217	three_prime_utr_variant|nc_transcript_variant|three_prime_utr_variant|three_prime_utr_variant|three_prime_utr_variant|three_prime_utr_variant	uc008imm.1:c.*114T>C|uc008imn.1:c.*114T>C|uc008imo.1:c.*114T>C|uc008imq.1:c.*114T>C|uc012brk.1:c.*114T>C|uc008imw.1:c.*114T>C	|||||	2014-01-01	0,67	99
chr2	20731552	.	CT	C	MODIFIER	Etl4|Etl4|Etl4|Etl4|Etl4|mKIAA1217	three_prime_utr_variant|nc_transcript_variant|three_prime_utr_variant|three_prime_utr_variant|three_prime_utr_variant|three_prime_utr_variant	uc008imm.1:c.*716delT|uc008imn.1:c.*716delT|uc008imo.1:c.*716delT|uc008imq.1:c.*716delT|uc012brk.1:c.*716delT|uc008imw.1:c.*716delT	|||||	0/1	150,79	99
chr2	20769401	rs50445842	G	T	MODIFIER		intergenic_variant			2014-01-01	1,31	99
chr2	20769408	.	C	T	MODIFIER		intergenic_variant			2014-01-01	0,33	99
chr2	20769409	.	A	G	MODIFIER		intergenic_variant			2014-01-01	0,33	99
chr2	20769410	.	G	A	MODIFIER		intergenic_variant			2014-01-01	0,33	99
chr2	20769444	rs52075018	A	T	MODIFIER		intergenic_variant			2014-01-01	0,47	99
chr2	20769468	.	A	T	MODIFIER		intergenic_variant			2014-01-01	0,56	99
chr2	20769471	rs52253094	T	C	MODIFIER		intergenic_variant			2014-01-01	0,58	99
chr2	20769499	.	A	T	MODIFIER		intergenic_variant			2014-01-01	0,94	99
chr2	20769566	rs27167290	C	G	MODIFIER	Arhgap21|Arhgap21|Arhgap21	three_prime_utr_variant|three_prime_utr_variant|nc_transcript_variant	uc012brl.1:c.*773G>C|uc008imz.1:c.*773G>C|uc008imx.1:n.6373G>C	||	2014-01-01	0,182	99
chr2	20769863	rs13459582	T	C	MODIFIER	Arhgap21|Arhgap21|Arhgap21	three_prime_utr_variant|three_prime_utr_variant|nc_transcript_variant	uc012brl.1:c.*476A>G|uc008imz.1:c.*476A>G|uc008imx.1:n.6076A>G	||	2014-01-01	0,155	99
chr2	20769882	rs13459585	T	G	MODIFIER	Arhgap21|Arhgap21|Arhgap21	three_prime_utr_variant|three_prime_utr_variant|nc_transcript_variant	uc012brl.1:c.*457A>C|uc008imz.1:c.*457A>C|uc008imx.1:n.6057A>C	||	2014-01-01	0,182	99
chr2	20770102	rs13459584	G	A	MODIFIER	Arhgap21|Arhgap21|Arhgap21	three_prime_utr_variant|three_prime_utr_variant|nc_transcript_variant	uc012brl.1:c.*237C>T|uc008imz.1:c.*237C>T|uc008imx.1:n.5837C>T	||	2014-01-01	0,108	99
chr2	20770143	rs4222996	A	G	MODIFIER	Arhgap21|Arhgap21|Arhgap21	three_prime_utr_variant|three_prime_utr_variant|nc_transcript_variant	uc012brl.1:c.*196T>C|uc008imz.1:c.*196T>C|uc008imx.1:n.5796T>C	||	2014-01-01	0,83	99
chr2	20770738	rs27167289	C	T	LOW	Arhgap21|Arhgap21|Arhgap21	synonymous_variant|synonymous_variant|nc_transcript_variant	uc012brl.1:c.5469G>A|uc008imz.1:c.5439G>A|uc008imx.1:n.5201G>A	B7ZCJ1:p.(=)|B7ZCJ0:p.(=)|	2014-01-01	0,16	99
chr2	20770840	rs13459588	T	C	LOW	Arhgap21|Arhgap21|Arhgap21	synonymous_variant|synonymous_variant|nc_transcript_variant	uc012brl.1:c.5367A>G|uc008imz.1:c.5337A>G|uc008imx.1:n.5099A>G	B7ZCJ1:p.(=)|B7ZCJ0:p.(=)|	2014-01-01	0,46	99
chr2	20771077	rs13459586	T	C	LOW	Arhgap21|Arhgap21|Arhgap21	synonymous_variant|synonymous_variant|nc_transcript_variant	uc012brl.1:c.5130A>G|uc008imz.1:c.5100A>G|uc008imx.1:n.4862A>G	B7ZCJ1:p.(=)|B7ZCJ0:p.(=)|	2014-01-01	0,40	99
chr2	20771236	rs13459590	C	A	MODERATE	Arhgap21|Arhgap21|Arhgap21	missense_variant|missense_variant|nc_transcript_variant	uc012brl.1:c.4971G>T|uc008imz.1:c.4941G>T|uc008imx.1:n.4703G>T	B7ZCJ1:p.(Glu1657Asp)|B7ZCJ0:p.(Glu1647Asp)|	2014-01-01	0,27	99
chr2	20771280	rs13459587	T	C	MODERATE	Arhgap21|Arhgap21|Arhgap21	missense_variant|missense_variant|nc_transcript_variant	uc012brl.1:c.4927A>G|uc008imz.1:c.4897A>G|uc008imx.1:n.4659A>G	B7ZCJ1:p.(Thr1643Ala)|B7ZCJ0:p.(Thr1633Ala)|	2014-01-01	0,37	99
chr2	20771311	rs13459583	G	C	LOW	Arhgap21|Arhgap21|Arhgap21	synonymous_variant|synonymous_variant|nc_transcript_variant	uc012brl.1:c.4896C>G|uc008imz.1:c.4866C>G|uc008imx.1:n.4628C>G	B7ZCJ1:p.(=)|B7ZCJ0:p.(=)|	2014-01-01	0,41	99
chr2	20771665	rs27167283	G	A	LOW	Arhgap21|Arhgap21|Arhgap21	synonymous_variant|synonymous_variant|nc_transcript_variant	uc012brl.1:c.4542C>T|uc008imz.1:c.4512C>T|uc008imx.1:n.4274C>T	B7ZCJ1:p.(=)|B7ZCJ0:p.(=)|	2014-01-01	0,57	99
chr2	20771707	.	T	C	LOW	Arhgap21|Arhgap21|Arhgap21	synonymous_variant|synonymous_variant|nc_transcript_variant	uc012brl.1:c.4500A>G|uc008imz.1:c.4470A>G|uc008imx.1:n.4232A>G	B7ZCJ1:p.(=)|B7ZCJ0:p.(=)|	2014-01-01	1,42	99
chr2	20771720	rs33212881	A	G	MODERATE	Arhgap21|Arhgap21|Arhgap21	missense_variant|missense_variant|nc_transcript_variant	uc012brl.1:c.4487T>C|uc008imz.1:c.4457T>C|uc008imx.1:n.4219T>C	B7ZCJ1:p.(Ile1496Thr)|B7ZCJ0:p.(Ile1486Thr)|	2014-01-01	1,42	99
chr2	20772023	rs27167282	T	G	MODIFIER	Arhgap21|Arhgap21|Arhgap21	intron_variant|intron_variant|intron_variant	uc012brl.1:c.4195-11A>C|uc008imz.1:c.4165-11A>C|uc008imx.1:n.3927-11A>C	||	2014-01-01	0,8	8
chr2	20780404	rs27151916	G	A	MODIFIER	Arhgap21|Arhgap21|Arhgap21	intron_variant|intron_variant|intron_variant	uc012brl.1:c.3888+124C>T|uc008imz.1:c.3858+124C>T|uc008imx.1:n.3345+124C>T	||	2014-01-01	0,8	18
chr2	20793160	rs27151825	C	T	MODIFIER	Arhgap21|Arhgap21|Arhgap21	intron_variant|intron_variant|intron_variant	uc012brl.1:c.2594-39G>A|uc008imz.1:c.2564-39G>A|uc008imx.1:n.2051-39G>A	||	2014-01-01	0,24	19
chr2	20793413	rs27151822	T	A	MODIFIER	Arhgap21|Arhgap21|Arhgap21	intron_variant|intron_variant|intron_variant	uc012brl.1:c.2435-18A>T|uc008imz.1:c.2405-18A>T|uc008imx.1:n.1892-18A>T	||	2014-01-01	0,13	70
chr2	20801907	rs27151793	T	C	LOW	Arhgap21|Arhgap21|Arhgap21	synonymous_variant|synonymous_variant|nc_transcript_variant	uc012brl.1:c.2115A>G|uc008imz.1:c.2085A>G|uc008imx.1:n.1572A>G	B7ZCJ1:p.(=)|B7ZCJ0:p.(=)|	2014-01-01	0,26	99
chr2	20803423	rs27151783	C	T	MODERATE	Arhgap21|Arhgap21|Arhgap21	missense_variant|missense_variant|nc_transcript_variant	uc012brl.1:c.599G>A|uc008imz.1:c.569G>A|uc008imx.1:n.56G>A	B7ZCJ1:p.(Arg200His)|B7ZCJ0:p.(Arg190His)|	2014-01-01	0,32	99
chr2	20833817	.	G	GAGA	MODIFIER	Arhgap21|Arhgap21	intron_variant|intron_variant	uc012brl.1:c.286+86_286+87insTCT|uc008imz.1:c.286+86_286+87insTCT	|	2014-01-01	0,38	99
chr2	20834013	.	G	A	MODIFIER	Arhgap21|Arhgap21	intron_variant|intron_variant	uc012brl.1:c.262-85C>T|uc008imz.1:c.262-85C>T	|	2014-01-01	0,36	99
chr2	20865050	.	GTCAAGTGC	G	MODIFIER	Arhgap21|Arhgap21	intron_variant|intron_variant	uc012brl.1:c.81+23899_81+23906delGCACTTGA|uc008imz.1:c.81+23899_81+23906delGCACTTGA	|	2014-01-01	0,26	99
chr2	21102269	.	G	A	MODIFIER		intergenic_variant			2014-01-01	0,22	28
chr2	21102271	.	A	G	MODIFIER		intergenic_variant			2014-01-01	1,23	67
chr2	21102279	rs27137447	G	A	MODIFIER		intergenic_variant			2014-01-01	0,28	99
chr2	21102336	.	T	C	MODIFIER		intergenic_variant			2014-01-01	0,52	99
chr2	21102338	.	G	A	MODIFIER		intergenic_variant			2014-01-01	0,52	99
chr2	21102433	rs13463361	G	A	MODIFIER	Enkur	three_prime_utr_variant	uc008ina.1:c.*139C>T		2014-01-01	0,84	99
chr2	21102551	rs27137443	T	A	MODIFIER	Enkur	three_prime_utr_variant	uc008ina.1:c.*21A>T		2014-01-01	0,63	99
chr2	21102805	rs27137440	G	T	MODIFIER	Enkur	intron_variant	uc008ina.1:c.595-60C>A		2014-01-01	0,7	99
chr2	21102826	.	G	A	MODIFIER	Enkur	intron_variant	uc008ina.1:c.595-81C>T		2014-01-01	0,5	99
chr2	21110824	rs27137381	G	A	LOW	Enkur	synonymous_variant	uc008ina.1:c.564C>T	Q4KL11:p.(=)	2014-01-01	0,24	99
chr2	21111010	rs27137378	A	G	MODIFIER	Enkur	intron_variant	uc008ina.1:c.448-70T>C		2014-01-01	0,10	17
chr2	21111043	.	T	C	MODIFIER	Enkur	intron_variant	uc008ina.1:c.448-103A>G		2014-01-01	0,8	18
chr2	21118249	rs27137342	T	G	MODIFIER	Enkur	intron_variant	uc008ina.1:c.223+28A>C		2014-01-01	0,123	99
chr2	21118425	.	GAAATTAA	G	MODIFIER	Enkur	intron_variant	uc008ina.1:c.78-10_78-4delTTAATTT		2014-01-01	0,123	99
chr2	21127077	.	G	GT	MODIFIER		intergenic_variant			2014-01-01	0,18	99
chr2	21127344	rs27137323	A	G	MODIFIER		intergenic_variant			2014-01-01	0,13	99
chr2	21127603	rs27137322	G	C	MODIFIER	Thnsl1|Thnsl1|Thnsl1	intron_variant|intron_variant|five_prime_utr_variant	uc008inc.1:c.-196+131G>C|uc008inb.1:c.-205+131G>C|uc008ind.1:c.-209G>C	||	2014-01-01	0,13	99
chr2	21133031	.	C	T	MODIFIER	Thnsl1|Thnsl1|Thnsl1	intron_variant|five_prime_utr_variant|intron_variant	uc008inc.1:c.-39+1363C>T|uc008inb.1:c.-33C>T|uc008ind.1:c.-39+1363C>T	||	2014-01-01	0,54	99
chr2	21133103	.	G	A	MODERATE	Thnsl1|Thnsl1|Thnsl1	intron_variant|missense_variant|intron_variant	uc008inc.1:c.-39+1435G>A|uc008inb.1:c.40G>A|uc008ind.1:c.-39+1435G>A	|Q149D1:p.(Ala14Thr)|	2014-01-01	0,43	99
chr2	21133360	.	A	G	LOW	Thnsl1|Thnsl1|Thnsl1	intron_variant|synonymous_variant|intron_variant	uc008inc.1:c.-38-1229A>G|uc008inb.1:c.297A>G|uc008ind.1:c.-38-1229A>G	|Q149D1:p.(=)|	2014-01-01	0,21	99
chr2	21134608	rs33222728	G	A	LOW	Thnsl1|Thnsl1|Thnsl1	five_prime_utr_variant|synonymous_variant|five_prime_utr_variant	uc008inc.1:c.-19G>A|uc008inb.1:c.1545G>A|uc008ind.1:c.-19G>A	|Q149D1:p.(=)|	2014-01-01	0,42	99
chr2	21134911	.	C	T	LOW	Thnsl1|Thnsl1|Thnsl1	synonymous_variant|synonymous_variant|synonymous_variant	uc008inc.1:c.285C>T|uc008inb.1:c.1848C>T|uc008ind.1:c.285C>T	A2AUG7:p.(=)|Q149D1:p.(=)|A2AUG7:p.(=)	2014-01-01	0,28	99
chr2	21135321	rs32868370	A	T	MODIFIER	Thnsl1|Thnsl1|Thnsl1	three_prime_utr_variant|three_prime_utr_variant|three_prime_utr_variant	uc008inc.1:c.*14A>T|uc008inb.1:c.*14A>T|uc008ind.1:c.*14A>T	||	2014-01-01	1,36	99
chr2	21136026	rs4223011	G	A	MODIFIER	Thnsl1|Thnsl1|Thnsl1	three_prime_utr_variant|three_prime_utr_variant|three_prime_utr_variant	uc008inc.1:c.*719G>A|uc008inb.1:c.*719G>A|uc008ind.1:c.*719G>A	||	2014-01-01	0,25	99
chr2	21136029	rs4223012	T	C	MODIFIER	Thnsl1|Thnsl1|Thnsl1	three_prime_utr_variant|three_prime_utr_variant|three_prime_utr_variant	uc008inc.1:c.*722T>C|uc008inb.1:c.*722T>C|uc008ind.1:c.*722T>C	||	2014-01-01	0,25	99
chr2	21136090	.	A	G	MODIFIER	Thnsl1|Thnsl1|Thnsl1	three_prime_utr_variant|three_prime_utr_variant|three_prime_utr_variant	uc008inc.1:c.*783A>G|uc008inb.1:c.*783A>G|uc008ind.1:c.*783A>G	||	2014-01-01	0,26	99
chr2	21136147	.	C	T	MODIFIER	Thnsl1|Thnsl1|Thnsl1	three_prime_utr_variant|three_prime_utr_variant|three_prime_utr_variant	uc008inc.1:c.*840C>T|uc008inb.1:c.*840C>T|uc008ind.1:c.*840C>T	||	2014-01-01	0,26	99
chr2	21136357	.	T	C	MODIFIER	Thnsl1|Thnsl1|Thnsl1	three_prime_utr_variant|three_prime_utr_variant|three_prime_utr_variant	uc008inc.1:c.*1050T>C|uc008inb.1:c.*1050T>C|uc008ind.1:c.*1050T>C	||	2014-01-01	0,58	99
chr2	21136501	.	AAAAC	A	MODIFIER	Thnsl1|Thnsl1|Thnsl1	three_prime_utr_variant|three_prime_utr_variant|three_prime_utr_variant	uc008inc.1:c.*1195_*1198delAAAC|uc008inb.1:c.*1195_*1198delAAAC|uc008ind.1:c.*1195_*1198delAAAC	||	2014-01-01	0,95	99
chr2	21704560	.	G	A	MODIFIER	Gpr158|Gpr158	intron_variant|intron_variant	uc008ine.1:c.1515-131G>A|uc008inf.1:c.1515-131G>A	|	2014-01-01	0,22	99
chr2	21704942	rs29858346	T	C	MODIFIER	Gpr158|Gpr158	intron_variant|intron_variant	uc008ine.1:c.1753+13T>C|uc008inf.1:c.1753+13T>C	|	2014-01-01	1,36	80
chr2	21746987	rs27149417	G	A	MODIFIER	Gpr158	intron_variant	uc008inf.1:c.2145+70G>A		2014-01-01	0,18	99
chr2	21747770	rs27149414	A	G	MODIFIER	Gpr158	intron_variant	uc008inf.1:c.2146-93A>G		2014-01-01	0,16	99
chr2	21747859	rs27149413	A	G	MODIFIER	Gpr158	intron_variant	uc008inf.1:c.2146-4A>G		2014-01-01	0,29	99
chr2	21748060	rs27149411	A	G	LOW	Gpr158	synonymous_variant	uc008inf.1:c.2343A>G	B1AWY4:p.(=)	2014-01-01	0,38	99
chr2	21748378	rs27149410	A	C	LOW	Gpr158	synonymous_variant	uc008inf.1:c.2661A>C	B1AWY4:p.(=)	2014-01-01	0,44	99
chr2	21748612	.	G	A	LOW	Gpr158	synonymous_variant	uc008inf.1:c.2895G>A	B1AWY4:p.(=)	2014-01-01	0,23	99
chr2	21748824	rs27149405	C	T	MODERATE	Gpr158	missense_variant	uc008inf.1:c.3107C>T	B1AWY4:p.(Ser1036Leu)	2014-01-01	0,20	99
chr2	21749490	rs27149402	A	G	MODIFIER	Gpr158	three_prime_utr_variant	uc008inf.1:c.*170A>G		2014-01-01	0,32	99
chr2	21749631	rs27149401	A	G	MODIFIER	Gpr158	three_prime_utr_variant	uc008inf.1:c.*311A>G		2014-01-01	0,46	99
chr2	21751540	.	C	T	MODIFIER	Gpr158	three_prime_utr_variant	uc008inf.1:c.*2220C>T		2014-01-01	6,33	55
chr2	21751688	rs27149388	A	G	MODIFIER	Gpr158	three_prime_utr_variant	uc008inf.1:c.*2368A>G		2014-01-01	0,44	99
chr2	21751782	.	A	T	MODIFIER	Gpr158	three_prime_utr_variant	uc008inf.1:c.*2462A>T		2014-01-01	0,29	99
chr2	21802867	rs27134844	G	A	MODIFIER		intergenic_variant			2014-01-01	0,24	99
chr2	22344776	.	A	G	MODIFIER	Myo3a	intron_variant	uc012brn.1:c.2284-79A>G		2014-01-01	0,41	99
chr2	22344780	.	G	A	MODIFIER	Myo3a	intron_variant	uc012brn.1:c.2284-75G>A		2014-01-01	0,42	99
chr2	22344784	.	G	A	MODIFIER	Myo3a	intron_variant	uc012brn.1:c.2284-71G>A		2014-01-01	1,41	99
chr2	22344796	.	T	A	MODIFIER	Myo3a	intron_variant	uc012brn.1:c.2284-59T>A		2014-01-01	0,53	99
chr2	22344841	.	C	T	MODIFIER	Myo3a	intron_variant	uc012brn.1:c.2284-14C>T		2014-01-01	0,80	99
chr2	22344845	.	C	T	MODIFIER	Myo3a	intron_variant	uc012brn.1:c.2284-10C>T		2014-01-01	0,77	99
chr2	22344956	.	T	C	LOW	Myo3a	synonymous_variant	uc012brn.1:c.2385T>C	NP_680779:p.(=)	2014-01-01	1,70	99
chr2	22345048	.	G	A	MODIFIER	Myo3a	intron_variant	uc012brn.1:c.2437+40G>A		2014-01-01	1,47	99
chr2	22345074	.	T	A	MODIFIER	Myo3a	intron_variant	uc012brn.1:c.2437+66T>A		2014-01-01	0,45	99
chr2	22345103	.	A	G	MODIFIER	Myo3a	intron_variant	uc012brn.1:c.2437+95A>G		2014-01-01	0,31	99
chr2	22397814	rs45697412	A	G	MODIFIER	Myo3a	intron_variant	uc012brn.1:c.2438-121A>G		2014-01-01	0,60	99
chr2	22397833	rs51263889	A	G	MODIFIER	Myo3a	intron_variant	uc012brn.1:c.2438-102A>G		2014-01-01	0,83	99
chr2	22400003	.	G	A	MODIFIER	Myo3a	intron_variant	uc012brn.1:c.2656+19G>A		2014-01-01	1,28	83
chr2	22400004	.	G	A	MODIFIER	Myo3a	intron_variant	uc012brn.1:c.2656+20G>A		2014-01-01	0,29	83
chr2	22400009	.	G	C	MODIFIER	Myo3a	intron_variant	uc012brn.1:c.2656+25G>C		2014-01-01	0,30	81
chr2	22400043	rs45946685	C	T	MODIFIER	Myo3a	intron_variant	uc012brn.1:c.2656+59C>T		2014-01-01	1,19	99
chr2	22413646	rs27127503	A	G	MODIFIER	Myo3a	intron_variant	uc012brn.1:c.2815-89A>G		2014-01-01	0,59	99
chr2	22413938	.	G	A	LOW	Myo3a	synonymous_variant	uc012brn.1:c.3018G>A	NP_680779:p.(=)	2014-01-01	0,70	99
chr2	22414046	.	G	A	MODIFIER	Myo3a	intron_variant	uc012brn.1:c.3020+106G>A		2014-01-01	0,28	99
chr2	22414048	.	C	T	MODIFIER	Myo3a	intron_variant	uc012brn.1:c.3020+108C>T		2014-01-01	0,28	99
chr2	22420392	rs27127488	G	A	MODIFIER	Myo3a	intron_variant	uc012brn.1:c.3021-119G>A		2014-01-01	0,35	99
chr2	22420414	rs27127486	A	G	MODIFIER	Myo3a	intron_variant	uc012brn.1:c.3021-97A>G		2014-01-01	0,59	99
chr2	22420619	.	G	A	LOW	Myo3a	synonymous_variant	uc012brn.1:c.3129G>A	NP_680779:p.(=)	2014-01-01	1203	99
chr2	22423348	rs27127461	G	A	MODERATE	Myo3a	missense_variant	uc012brn.1:c.3272G>A	NP_680779:p.(Ser1091Asn)	2014-01-01	0,23	72
chr2	22423454	rs27127460	C	T	MODIFIER	Myo3a	intron_variant	uc012brn.1:c.3295+83C>T		2014-01-01	0,7	0
chr2	22423476	rs27127459	G	A	MODIFIER	Myo3a	intron_variant	uc012brn.1:c.3295+105G>A		2014-01-01	0,5	39
chr2	22429610	rs52304369	A	T	MODIFIER	Myo3a	intron_variant	uc012brn.1:c.3296-140A>T		2014-01-01	0,21	99
chr2	22429671	rs48886537	T	C	MODIFIER	Myo3a	intron_variant	uc012brn.1:c.3296-79T>C		2014-01-01	0,30	99
chr2	22429703	rs46940950	A	C	MODIFIER	Myo3a	intron_variant	uc012brn.1:c.3296-47A>C		2014-01-01	0,37	99
chr2	22429721	rs46163589	C	A	MODIFIER	Myo3a	intron_variant	uc012brn.1:c.3296-29C>A		2014-01-01	0,41	99
chr2	22429735	rs45785377	C	T	MODIFIER	Myo3a	intron_variant	uc012brn.1:c.3296-15C>T		2014-01-01	0,45	99
chr2	22429825	.	G	A	MODERATE	Myo3a	missense_variant	uc012brn.1:c.3371G>A	NP_680779:p.(Arg1124Gln)	2014-01-01	0,51	99
chr2	22429883	.	A	T	MODIFIER	Myo3a	intron_variant	uc012brn.1:c.3419+10A>T		2014-01-01	0,45	99
chr2	22432803	.	G	GTATTTCACACAACTACTAAC	MODIFIER	Myo3a	intron_variant	uc012brn.1:c.3420-58_3420-57insTATTTCACACAACTACTAAC		2014-01-01	0,4	99
chr2	22432820	.	T	A	MODIFIER	Myo3a	intron_variant	uc012brn.1:c.3420-41T>A		2014-01-01	0,17	99
chr2	22432841	.	T	C	MODIFIER	Myo3a	intron_variant	uc012brn.1:c.3420-20T>C		2014-01-01	0,20	99
chr2	22432979	.	T	G	MODERATE	Myo3a	missense_variant	uc012brn.1:c.3538T>G	NP_680779:p.(Ser1180Ala)	2014-01-01	0,22	44
chr2	22432984	.	G	A	LOW	Myo3a	synonymous_variant	uc012brn.1:c.3543G>A	NP_680779:p.(=)	2014-01-01	0,18	29
chr2	22433152	.	G	A	LOW	Myo3a	synonymous_variant	uc012brn.1:c.3711G>A	NP_680779:p.(=)	2014-01-01	0,16	99
chr2	22433209	.	A	T	LOW	Myo3a	synonymous_variant	uc012brn.1:c.3768A>T	NP_680779:p.(=)	2014-01-01	0,22	99
chr2	22433328	.	C	G	MODERATE	Myo3a	missense_variant	uc012brn.1:c.3887C>G	NP_680779:p.(Thr1296Ser)	2014-01-01	0,26	99
chr2	22433604	rs27127453	C	T	MODERATE	Myo3a	missense_variant	uc012brn.1:c.4163C>T	NP_680779:p.(Ser1388Phe)	2014-01-01	2,64	99
chr2	22433635	.	C	T	LOW	Myo3a	synonymous_variant	uc012brn.1:c.4194C>T	NP_680779:p.(=)	2014-01-01	0,73	99
chr2	22433693	.	G	T	MODERATE	Myo3a	missense_variant	uc012brn.1:c.4252G>T	NP_680779:p.(Asp1418Tyr)	2014-01-01	0,82	99
chr2	22435353	rs27127449	G	A	MODERATE	Myo3a	missense_variant	uc012brn.1:c.4429G>A	NP_680779:p.(Val1477Ile)	2014-01-01	0,103	99
chr2	22435472	.	A	G	MODIFIER	Myo3a	intron_variant	uc012brn.1:c.4453+95A>G		2014-01-01	0,40	99
chr2	22435479	.	G	A	MODIFIER	Myo3a	intron_variant	uc012brn.1:c.4453+102G>A		2014-01-01	0,39	99
chr2	22455543	.	G	GA	MODIFIER	Myo3a	intron_variant	uc012brn.1:c.4454-59_4454-58insA		2014-01-01	0,42	99
chr2	22455572	.	A	G	MODIFIER	Myo3a	intron_variant	uc012brn.1:c.4454-30A>G		2014-01-01	0,76	99
chr2	22455784	.	A	G	MODIFIER	Myo3a	intron_variant	uc012brn.1:c.4560+76A>G		2014-01-01	1,46	99
chr2	22455838	.	T	C	MODIFIER	Myo3a	intron_variant	uc012brn.1:c.4560+130T>C		2014-01-01	0,22	99
chr2	22457755	.	AGG	A	HIGH	Myo3a	frameshift_variant	uc012brn.1:c.4719_4720delGG	NP_680779:p.(Gln1573Hisfs*5)	2014-01-01	0,24	99
chr2	22457764	.	C	G	MODERATE	Myo3a	missense_variant	uc012brn.1:c.4727C>G	NP_680779:p.(Pro1576Arg)	2014-01-01	0,22	99
chr2	22457799	rs27127383	G	A	MODIFIER	Myo3a	intron_variant	uc012brn.1:c.4745+17G>A		2014-01-01	0,16	99
chr2	22473579	rs33729702	A	G	MODERATE	Myo3a	missense_variant	uc012brn.1:c.4756A>G	NP_680779:p.(Thr1586Ala)	2014-01-01	0,13	30
chr2	22629826	rs29814807	G	A	MODIFIER		intergenic_variant			2014-01-01	0,18	99
chr2	22679074	.	GCCTCCT	G	MODERATE	Apbb1ip|Apbb1ip|Apbb1ip|Apbb1ip	inframe_deletion|inframe_deletion|inframe_deletion|inframe_deletion	uc008inl.2:c.421_426delCCTCCT|uc008inm.2:c.421_426delCCTCCT|uc008inn.2:c.421_426delCCTCCT|uc008ino.2:c.421_426delCCTCCT	Q3TS23:p.(Xaa148_Xaa149del)|Q3TS23:p.(Xaa148_Xaa149del)|B1AYC9:p.(Xaa148_Xaa149del)|B1AYC9:p.(Xaa148_Xaa149del)	2014-01-01	0,62	99
chr2	22762510	.	TATTA	T	MODIFIER	Pdss1|Pdss1	intron_variant|intron_variant	uc008inp.1:c.449+66_449+69delATTA|uc008inq.1:c.449+66_449+69delATTA	|	2014-01-01	0,9	99
chr2	22785460	.	G	T	MODIFIER	Pdss1	intron_variant	uc008inq.1:c.1008+83G>T		2014-01-01	0,16	40
chr2	22791011	.	T	C	MODIFIER	Pdss1	intron_variant	uc008inq.1:c.1009-68T>C		2014-01-01	0,29	99
chr2	22794652	.	A	G	MODIFIER	Pdss1	intron_variant	uc008inq.1:c.1090-691A>G		2014-01-01	0,122	99
chr2	22801998	.	A	C	MODIFIER	Abi1|Abi1|Abi1|Abi1|Abi1|Abi1	intron_variant|intron_variant|intron_variant|intron_variant|intron_variant|intron_variant	uc008inr.1:c.796+98T>G|uc008ins.1:c.1270+98T>G|uc008int.1:c.1255+98T>G|uc008inu.1:c.1252+98T>G|uc008inv.1:c.1165+98T>G|uc008inw.1:c.991+98T>G	|||||	2014-01-01	0,15	90
chr2	22809015	rs27126820	C	T	MODERATE	Abi1|Abi1|Abi1|Abi1|Abi1|Abi1	missense_variant|missense_variant|missense_variant|missense_variant|missense_variant|intron_variant	uc008inr.1:c.550G>A|uc008ins.1:c.937G>A|uc008int.1:c.922G>A|uc008inu.1:c.919G>A|uc008inv.1:c.919G>A|uc008inw.1:c.805+3523G>A	Q3UBL3:p.(Ala184Thr)|B7ZCT9:p.(Ala313Thr)|Q3TJ64:p.(Ala308Thr)|Q3TJR5:p.(Ala307Thr)|Q3TPY5:p.(Ala307Thr)|	2014-01-01	0,15	99
chr2	22809022	.	A	G	LOW	Abi1|Abi1|Abi1|Abi1|Abi1|Abi1	synonymous_variant|synonymous_variant|synonymous_variant|synonymous_variant|synonymous_variant|intron_variant	uc008inr.1:c.543T>C|uc008ins.1:c.930T>C|uc008int.1:c.915T>C|uc008inu.1:c.912T>C|uc008inv.1:c.912T>C|uc008inw.1:c.805+3516T>C	Q3UBL3:p.(=)|B7ZCT9:p.(=)|Q3TJ64:p.(=)|Q3TJR5:p.(=)|Q3TPY5:p.(=)|	2014-01-01	0,17	99
chr2	22817782	.	GAC	G	MODIFIER	Abi1|Abi1|Abi1|Abi1|Abi1|Abi1	intron_variant|intron_variant|intron_variant|intron_variant|intron_variant|intron_variant	uc008inr.1:c.191+137_191+138delGT|uc008ins.1:c.578+137_578+138delGT|uc008int.1:c.563+137_563+138delGT|uc008inu.1:c.563+137_563+138delGT|uc008inv.1:c.563+137_563+138delGT|uc008inw.1:c.563+137_563+138delGT	|||||	0/1	1,1	18
chr2	22923905	.	T	C	MODIFIER	Acbd5|Acbd5	intron_variant|intron_variant	uc008inx.1:c.-94+99T>C|uc008iny.1:c.-94+99T>C	|	2014-01-01	0,22	24
chr2	22924285	.	A	G	MODIFIER	Acbd5|Acbd5	intron_variant|intron_variant	uc008inx.1:c.-94+479A>G|uc008iny.1:c.-94+479A>G	|	2014-01-01	0,10	21
chr2	22924457	rs13476380	T	C	MODIFIER	Acbd5|Acbd5	intron_variant|intron_variant	uc008inx.1:c.-93-514T>C|uc008iny.1:c.-93-514T>C	|	2014-01-01	0,15	99
chr2	22924681	.	G	T	MODIFIER	Acbd5|Acbd5|Acbd5|Acbd5	intron_variant|intron_variant|five_prime_utr_variant|five_prime_utr_variant	uc008inx.1:c.-93-290G>T|uc008iny.1:c.-93-290G>T|uc008inz.1:c.-109G>T|uc008ioa.1:c.-109G>T	|||	2014-01-01	1,45	99
chr2	22968585	.	A	G	MODIFIER	Acbd5|Acbd5|Acbd5|Acbd5	three_prime_utr_variant|three_prime_utr_variant|three_prime_utr_variant|three_prime_utr_variant	uc008inx.1:c.*548A>G|uc008iny.1:c.*548A>G|uc008inz.1:c.*548A>G|uc008ioa.1:c.*548A>G	|||	2014-01-01	0,127	99
chr2	22971571	.	C	T	MODIFIER		intergenic_variant			2014-01-01	0,83	99
chr2	22987429	rs27154187	A	G	MODIFIER	Mastl	intron_variant	uc008iob.2:c.2086-91T>C		2014-01-01	0,7	20
chr2	23011112	.	A	C	MODIFIER	Mastl	intron_variant	uc008iob.2:c.183+87T>G		2014-01-01	0,18	0
chr2	23096296	.	A	G	MODIFIER	4931423N10Rik	intron_variant	uc008iof.2:c.866-148A>G		0/1	13,2	39
chr2	23255748	.	C	T	LOW	Nxph2	synonymous_variant	uc008iog.1:c.591C>T	Q3KP70:p.(=)	2014-01-01	0,52	99
chr2	23256364	rs27138591	A	T	MODIFIER	Nxph2	three_prime_utr_variant	uc008iog.1:c.*421A>T		2014-01-01	0,63	99
chr2	23257150	rs49057823	G	A	MODIFIER	Nxph2	three_prime_utr_variant	uc008iog.1:c.*1207G>A		2014-01-01	0,21	99
chr2	23257212	rs27138589	T	C	MODIFIER	Nxph2	three_prime_utr_variant	uc008iog.1:c.*1269T>C		2014-01-01	0,35	99
chr2	23257302	rs27138588	T	G	MODIFIER	Nxph2	three_prime_utr_variant	uc008iog.1:c.*1359T>G		2014-01-01	0,49	99
chr2	23257366	rs27138587	C	T	MODIFIER	Nxph2	three_prime_utr_variant	uc008iog.1:c.*1423C>T		2014-01-01	1,54	99
chr2	23257499	rs27138586	T	A	MODIFIER		intergenic_variant			2014-01-01	0,33	99
chr2	23257522	.	AAG	A	MODIFIER		intergenic_variant			2014-01-01	0,28	99
chr2	23257538	.	C	CT	MODIFIER		intergenic_variant			2014-01-01	3,17	58
chr2	23364026	.	G	A	MODIFIER		intergenic_variant			2014-01-01	0,250	99
chr2	23392793	.	TAC	T	MODIFIER	Spopl|Spopl|Spopl	intron_variant|intron_variant|intron_variant	uc008ioi.2:c.489+53_489+54delGT|uc008ioj.2:c.489+53_489+54delGT|uc008ioh.2:c.714+53_714+54delGT	||	2014-01-01	0,242	99
chr2	23392811	.	T	C	MODIFIER	Spopl|Spopl|Spopl	intron_variant|intron_variant|intron_variant	uc008ioi.2:c.489+37A>G|uc008ioj.2:c.489+37A>G|uc008ioh.2:c.714+37A>G	||	2014-01-01	0,249	99
chr2	23392969	rs27184276	A	T	MODIFIER	Spopl|Spopl|Spopl	intron_variant|intron_variant|intron_variant	uc008ioi.2:c.433+12T>A|uc008ioj.2:c.433+12T>A|uc008ioh.2:c.658+12T>A	||	2014-01-01	0,186	99
chr2	23931398	.	AT	A	MODIFIER	Tbpl2|Tbpl2|Tbpl2	intron_variant|intron_variant|intron_variant	uc008iol.1:c.976+125delA|uc008iom.1:c.973+125delA|uc012bro.1:c.*51+125delA	||	2014-01-01	0,21	66
chr2	23931485	.	TTGCATTTTA	T	MODIFIER	Tbpl2|Tbpl2|Tbpl2	intron_variant|intron_variant|intron_variant	uc008iol.1:c.976+30_976+38delTAAAATGCA|uc008iom.1:c.973+30_973+38delTAAAATGCA|uc012bro.1:c.*51+30_*51+38delTAAAATGCA	||	2014-01-01	0,45	99
chr2	23931718	rs27219279	G	A	MODIFIER	Tbpl2|Tbpl2|Tbpl2	intron_variant|intron_variant|intron_variant	uc008iol.1:c.879-97C>T|uc008iom.1:c.879-100C>T|uc012bro.1:c.875-100C>T	||	2014-01-01	0,24	99
chr2	23942585	.	T	TA	MODIFIER	Tbpl2|Tbpl2|Tbpl2	intron_variant|intron_variant|intron_variant	uc008iol.1:c.878+61_878+62insT|uc008iom.1:c.878+61_878+62insT|uc012bro.1:c.874+65_874+66insT	||	2014-01-01	0,35	99
chr2	23949257	.	C	CGTT	MODIFIER	Tbpl2|Tbpl2|Tbpl2	intron_variant|intron_variant|intron_variant	uc008iol.1:c.618+68_618+69insAAC|uc008iom.1:c.618+68_618+69insAAC|uc012bro.1:c.618+68_618+69insAAC	||	2014-01-01	0,37	99
chr2	23949433	rs27219250	T	C	MODIFIER	Tbpl2|Tbpl2|Tbpl2	intron_variant|intron_variant|intron_variant	uc008iol.1:c.531-20A>G|uc008iom.1:c.531-20A>G|uc012bro.1:c.531-20A>G	||	2014-01-01	0,92	99
chr2	23950001	.	G	GA	MODIFIER	Tbpl2|Tbpl2|Tbpl2	intron_variant|intron_variant|intron_variant	uc008iol.1:c.530+122_530+123insT|uc008iom.1:c.530+122_530+123insT|uc012bro.1:c.530+122_530+123insT	||	2014-01-01	1,11	87
chr2	23950153	rs27219246	T	G	LOW	Tbpl2|Tbpl2|Tbpl2	synonymous_variant|synonymous_variant|synonymous_variant	uc008iol.1:c.501A>C|uc008iom.1:c.501A>C|uc012bro.1:c.501A>C	Q6SJ95:p.(=)|B7ZMZ6:p.(=)|B7ZMZ6:p.(=)	2014-01-01	0,58	99
chr2	23950242	rs27219245	G	C	MODERATE	Tbpl2|Tbpl2|Tbpl2	missense_variant|missense_variant|missense_variant	uc008iol.1:c.412C>G|uc008iom.1:c.412C>G|uc012bro.1:c.412C>G	Q6SJ95:p.(His138Asp)|B7ZMZ6:p.(His138Asp)|B7ZMZ6:p.(His138Asp)	2014-01-01	0,59	99
chr2	23950406	rs27219244	T	C	MODERATE	Tbpl2|Tbpl2|Tbpl2	missense_variant|missense_variant|missense_variant	uc008iol.1:c.248A>G|uc008iom.1:c.248A>G|uc012bro.1:c.248A>G	Q6SJ95:p.(Asn83Ser)|B7ZMZ6:p.(Asn83Ser)|B7ZMZ6:p.(Asn83Ser)	2014-01-01	0,41	99
chr2	23950619	rs29557826	T	C	MODIFIER	Tbpl2|Tbpl2|Tbpl2	intron_variant|intron_variant|intron_variant	uc008iol.1:c.70-35A>G|uc008iom.1:c.70-35A>G|uc012bro.1:c.70-35A>G	||	2014-01-01	0,21	99
chr2	23950620	rs29722755	G	A	MODIFIER	Tbpl2|Tbpl2|Tbpl2	intron_variant|intron_variant|intron_variant	uc008iol.1:c.70-36C>T|uc008iom.1:c.70-36C>T|uc012bro.1:c.70-36C>T	||	2014-01-01	0,21	99
chr2	23951852	.	A	AC	MODIFIER	Tbpl2|Tbpl2|Tbpl2	intron_variant|intron_variant|intron_variant	uc008iol.1:c.69+134_69+135insG|uc008iom.1:c.69+134_69+135insG|uc012bro.1:c.69+134_69+135insG	||	2014-01-01	0,9	31
chr2	23951863	.	CT	C	MODIFIER	Tbpl2|Tbpl2|Tbpl2	intron_variant|intron_variant|intron_variant	uc008iol.1:c.69+123delA|uc008iom.1:c.69+123delA|uc012bro.1:c.69+123delA	||	2014-01-01	0,10	4
chr2	23951868	.	T	G	MODIFIER	Tbpl2|Tbpl2|Tbpl2	intron_variant|intron_variant|intron_variant	uc008iol.1:c.69+119A>C|uc008iom.1:c.69+119A>C|uc012bro.1:c.69+119A>C	||	2014-01-01	0,10	3
chr2	23951887	rs46664234	C	T	MODIFIER	Tbpl2|Tbpl2|Tbpl2	intron_variant|intron_variant|intron_variant	uc008iol.1:c.69+100G>A|uc008iom.1:c.69+100G>A|uc012bro.1:c.69+100G>A	||	2014-01-01	0,13	57
chr2	23951905	rs51127261	C	T	MODIFIER	Tbpl2|Tbpl2|Tbpl2	intron_variant|intron_variant|intron_variant	uc008iol.1:c.69+82G>A|uc008iom.1:c.69+82G>A|uc012bro.1:c.69+82G>A	||	2014-01-01	1,14	99
chr2	24008546	.	T	A	MODIFIER		intergenic_variant			2014-01-01	0,36	99
chr2	24008670	rs27219199	A	G	MODIFIER		intergenic_variant			2014-01-01	0,68	99
chr2	24010078	.	G	GT	MODIFIER	Il1f8	intron_variant	uc008ion.1:c.-3-29_-3-28insT		2014-01-01	2,11	43
chr2	24010227	.	G	A	MODIFIER	Il1f8	intron_variant	uc008ion.1:c.91+27G>A		2014-01-01	0,23	13
chr2	24010692	rs33044558	T	C	MODIFIER	Il1f8	intron_variant	uc008ion.1:c.92-57T>C		2014-01-01	0,19	99
chr2	24010722	.	GT	G	MODIFIER	Il1f8	intron_variant	uc008ion.1:c.92-26delT		2014-01-01	0,18	24
chr2	24010729	.	GT	G	MODIFIER	Il1f8	intron_variant	uc008ion.1:c.92-19delT		2014-01-01	0,22	6
chr2	24010828	rs29533034	A	G	LOW	Il1f8	synonymous_variant	uc008ion.1:c.171A>G	Q08EA6:p.(=)	2014-01-01	0,31	99
chr2	24010908	rs33122390	G	A	MODIFIER	Il1f8	intron_variant	uc008ion.1:c.199+52G>A		2014-01-01	0,23	2
chr2	24010990	.	G	A	MODIFIER	Il1f8	intron_variant	uc008ion.1:c.199+134G>A		2014-01-01	0,11	31
chr2	24014515	rs33440534	T	G	MODIFIER	Il1f8	intron_variant	uc008ion.1:c.339+72T>G		2014-01-01	0,10	99
chr2	24015160	rs49190358	A	T	MODIFIER	Il1f8	intron_variant	uc008ion.1:c.340-78A>T		2014-01-01	0,14	99
chr2	24015935	.	A	C	MODIFIER		intergenic_variant			2014-01-01	1139	99
chr2	24042239	rs52361821	T	C,A	MODIFIER	Il1f9,Il1f9	five_prime_utr_variant,five_prime_utr_variant	uc008ioo.2:c.-51T>C,uc008ioo.2:c.-51T>A	,	2014-02-01	1,9,30	99
chr2	24042251	rs52132295	C	T	MODIFIER	Il1f9	five_prime_utr_variant	uc008ioo.2:c.-39C>T		2014-01-01	0,36	99
chr2	24042252	rs52354630	A	G	MODIFIER	Il1f9	five_prime_utr_variant	uc008ioo.2:c.-38A>G		2014-01-01	1,37	99
chr2	24043210	rs27204767	T	C	MODIFIER	Il1f9	intron_variant	uc008ioo.2:c.125-11T>C		2014-01-01	0,62	99
chr2	24043343	rs27204766	G	A	MODIFIER	Il1f9	intron_variant	uc008ioo.2:c.232+15G>A		2014-01-01	0,36	99
chr2	24044377	.	ATTAT	A	MODIFIER	Il1f9	intron_variant	uc008ioo.2:c.372+97_372+100delTTAT		2014-01-01	0,15	99
chr2	24048539	rs27204758	C	A	MODIFIER	Il1f9	three_prime_utr_variant	uc008ioo.2:c.*223C>A		2014-01-01	0,40	99
chr2	24048805	.	T	A	MODIFIER	Il1f9	three_prime_utr_variant	uc008ioo.2:c.*489T>A		2014-01-01	0,10	52
chr2	24136581	rs27204573	C	T	MODIFIER	Il1f5|Il1f5|Il1f5	intron_variant|intron_variant|intron_variant	uc008ios.2:c.247-87C>T|uc012brp.1:c.247-87C>T|uc008iot.2:c.247-87C>T	||	2014-01-01	0,34	99
chr2	24136621	.	T	C	MODIFIER	Il1f5|Il1f5|Il1f5	intron_variant|intron_variant|intron_variant	uc008ios.2:c.247-47T>C|uc012brp.1:c.247-47T>C|uc008iot.2:c.247-47T>C	||	2014-01-01	0,38	99
chr2	24136645	.	A	ATCC	MODIFIER	Il1f5|Il1f5|Il1f5	intron_variant|intron_variant|intron_variant	uc008ios.2:c.247-23_247-22insTCC|uc012brp.1:c.247-23_247-22insTCC|uc008iot.2:c.247-23_247-22insTCC	||	2014-01-01	0,31	99
chr2	24136679	rs27204571	C	T	LOW	Il1f5|Il1f5|Il1f5	synonymous_variant|synonymous_variant|synonymous_variant	uc008ios.2:c.258C>T|uc012brp.1:c.258C>T|uc008iot.2:c.258C>T	A2AIA9:p.(=)|A2AIA9:p.(=)|A2AIA9:p.(=)	2014-01-01	0,39	99
chr2	24136714	rs27204570	G	A	MODERATE	Il1f5|Il1f5|Il1f5	missense_variant|missense_variant|missense_variant	uc008ios.2:c.293G>A|uc012brp.1:c.293G>A|uc008iot.2:c.293G>A	A2AIA9:p.(Ser98Asn)|A2AIA9:p.(Ser98Asn)|A2AIA9:p.(Ser98Asn)	2014-01-01	0,37	99
chr2	24137113	rs27204567	A	C	MODIFIER	Il1f5|Il1f5|Il1f5	three_prime_utr_variant|three_prime_utr_variant|three_prime_utr_variant	uc008ios.2:c.*221A>C|uc012brp.1:c.*221A>C|uc008iot.2:c.*221A>C	||	2014-01-01	0,32	99
chr2	24137114	.	G	A	MODIFIER	Il1f5|Il1f5|Il1f5	three_prime_utr_variant|three_prime_utr_variant|three_prime_utr_variant	uc008ios.2:c.*222G>A|uc012brp.1:c.*222G>A|uc008iot.2:c.*222G>A	||	2014-01-01	0,33	99
chr2	24137333	rs27204566	C	T	MODIFIER	Il1f5|Il1f5|Il1f5	three_prime_utr_variant|three_prime_utr_variant|three_prime_utr_variant	uc008ios.2:c.*441C>T|uc012brp.1:c.*441C>T|uc008iot.2:c.*441C>T	||	2014-01-01	1,53	59
chr2	24137348	rs27204565	C	A	MODIFIER	Il1f5|Il1f5|Il1f5	three_prime_utr_variant|three_prime_utr_variant|three_prime_utr_variant	uc008ios.2:c.*456C>A|uc012brp.1:c.*456C>A|uc008iot.2:c.*456C>A	||	2014-01-01	0,63	99
chr2	24137351	.	C	T	MODIFIER	Il1f5|Il1f5|Il1f5	three_prime_utr_variant|three_prime_utr_variant|three_prime_utr_variant	uc008ios.2:c.*459C>T|uc012brp.1:c.*459C>T|uc008iot.2:c.*459C>T	||	2014-01-01	0,64	99
chr2	24137388	rs27204562	C	T	MODIFIER	Il1f5|Il1f5|Il1f5	three_prime_utr_variant|three_prime_utr_variant|three_prime_utr_variant	uc008ios.2:c.*496C>T|uc012brp.1:c.*496C>T|uc008iot.2:c.*496C>T	||	2014-01-01	0,94	99
chr2	24137424	rs27204561	C	A	MODIFIER	Il1f5|Il1f5|Il1f5	three_prime_utr_variant|three_prime_utr_variant|three_prime_utr_variant	uc008ios.2:c.*532C>A|uc012brp.1:c.*532C>A|uc008iot.2:c.*532C>A	||	2014-01-01	0,98	99
chr2	24137462	.	T	TAAA	MODIFIER	Il1f5|Il1f5|Il1f5	three_prime_utr_variant|three_prime_utr_variant|three_prime_utr_variant	uc008ios.2:c.*570_*571insAAA|uc012brp.1:c.*570_*571insAAA|uc008iot.2:c.*570_*571insAAA	||	2014-01-01	0,125	99
chr2	24137764	rs27204559	A	G	MODIFIER	Il1f5|Il1f5|Il1f5	three_prime_utr_variant|three_prime_utr_variant|three_prime_utr_variant	uc008ios.2:c.*872A>G|uc012brp.1:c.*872A>G|uc008iot.2:c.*872A>G	||	2014-01-01	0,73	99
chr2	24137787	rs27204558	A	G	MODIFIER	Il1f5|Il1f5|Il1f5	three_prime_utr_variant|three_prime_utr_variant|three_prime_utr_variant	uc008ios.2:c.*895A>G|uc012brp.1:c.*895A>G|uc008iot.2:c.*895A>G	||	2014-01-01	0,78	99
chr2	24137922	.	A	G	MODIFIER	Il1f5|Il1f5|Il1f5	three_prime_utr_variant|three_prime_utr_variant|three_prime_utr_variant	uc008ios.2:c.*1030A>G|uc012brp.1:c.*1030A>G|uc008iot.2:c.*1030A>G	||	2014-01-01	0,63	99
chr2	24138207	rs27204555	C	A	MODIFIER		intergenic_variant			2014-01-01	1,40	99
chr2	24138317	.	G	A	MODIFIER		intergenic_variant			2014-01-01	0,33	99
chr2	24138470	.	TGC	T	MODIFIER		intergenic_variant			2014-01-01	0,44	99
chr2	24138550	.	C	A	MODIFIER		intergenic_variant			2014-01-01	0,25	99
chr2	24138641	.	C	A	MODIFIER		intergenic_variant			2014-01-01	0,20	99
chr2	24138679	.	TGCTGTAA	T	MODIFIER		intergenic_variant			2014-01-01	0,9	99
chr2	24138766	.	A	C	MODIFIER		intergenic_variant			2014-01-01	0,10	99
chr2	24138845	.	C	T	MODIFIER		intergenic_variant			2014-01-01	0,6	24
chr2	24138928	.	C	A	MODIFIER		intergenic_variant			2014-01-01	0,5	9
chr2	24138938	.	C	T	MODIFIER		intergenic_variant			2014-01-01	0,4	9
chr2	24138964	.	G	A	MODIFIER		intergenic_variant			2014-01-01	0,3	3
chr2	24146884	.	C	G	MODIFIER	Il1f10	intron_variant	uc008iou.1:c.32+109C>G		2014-01-01	0,7	77
chr2	24148208	rs27204471	A	T	MODIFIER	Il1f10	intron_variant	uc008iou.1:c.33-58A>T		2014-01-01	0,36	99
chr2	24148234	rs48649667	A	C	MODIFIER	Il1f10	intron_variant	uc008iou.1:c.33-32A>C		2014-01-01	0,34	75
chr2	24148538	rs27204470	A	G	MODIFIER	Il1f10	intron_variant	uc008iou.1:c.119-146A>G		2014-01-01	0,12	95
chr2	24148583	.	G	T	MODIFIER	Il1f10	intron_variant	uc008iou.1:c.119-101G>T		2014-01-01	0,11	40
chr2	24148588	.	G	C	MODIFIER	Il1f10	intron_variant	uc008iou.1:c.119-96G>C		2014-01-01	0,10	64
chr2	24148856	rs27204469	T	G	MODIFIER	Il1f10	intron_variant	uc008iou.1:c.246+45T>G		2014-01-01	0,13	99
chr2	24149290	rs27187665	A	G	MODIFIER	Il1f10	three_prime_utr_variant	uc008iou.1:c.*1A>G		2014-01-01	0,45	99
chr2	24149438	.	ATTT	A	MODIFIER		intergenic_variant			2014-01-01	0,14	99
chr2	24192312	rs27187413	C	T	MODIFIER		intergenic_variant			2014-01-01	0,9	15
chr2	24192424	rs27187412	C	T	MODIFIER	Il1rn	five_prime_utr_variant	uc008iov.2:c.-79C>T		2014-01-01	0,14	22
chr2	24192500	.	C	T	MODIFIER	Il1rn	five_prime_utr_variant	uc008iov.2:c.-3C>T		2014-01-01	0,20	43
chr2	24192561	rs27187411	C	A	MODIFIER	Il1rn	intron_variant	uc008iov.2:c.10+49C>A		2014-01-01	0,17	33
chr2	24192589	.	G	A	MODIFIER	Il1rn	intron_variant	uc008iov.2:c.10+77G>A		2014-01-01	0,11	4
chr2	24192590	.	T	C	MODIFIER	Il1rn	intron_variant	uc008iov.2:c.10+78T>C		2014-01-01	0,11	13
chr2	24193137	.	G	T	MODIFIER	Il1rn	intron_variant	uc008iov.2:c.10+625G>T		2014-01-01	0,17	99
chr2	24205230	.	GTGTA	G	MODIFIER	Il1rn|Il1rn|Il1rn	three_prime_utr_variant|three_prime_utr_variant|three_prime_utr_variant	uc008iov.2:c.*81_*84delTGTA|uc008iow.2:c.*81_*84delTGTA|uc008iox.2:c.*81_*84delTGTA	||	2014-01-01	0,14	68
chr2	24205678	.	C	T	MODIFIER	Il1rn|Il1rn|Il1rn	three_prime_utr_variant|three_prime_utr_variant|three_prime_utr_variant	uc008iov.2:c.*528C>T|uc008iow.2:c.*528C>T|uc008iox.2:c.*528C>T	||	2014-01-01	0,74	99
chr2	24206135	rs27187379	A	G	MODIFIER	Il1rn|Il1rn|Il1rn	three_prime_utr_variant|three_prime_utr_variant|three_prime_utr_variant	uc008iov.2:c.*985A>G|uc008iow.2:c.*985A>G|uc008iox.2:c.*985A>G	||	2014-01-01	0,14	99
chr2	24206186	.	G	A	MODIFIER	Il1rn|Il1rn|Il1rn	three_prime_utr_variant|three_prime_utr_variant|three_prime_utr_variant	uc008iov.2:c.*1036G>A|uc008iow.2:c.*1036G>A|uc008iox.2:c.*1036G>A	||	2014-01-01	0,18	57
chr2	24206232	.	CGT	C	MODIFIER	Il1rn|Il1rn|Il1rn	three_prime_utr_variant|three_prime_utr_variant|three_prime_utr_variant	uc008iov.2:c.*1083_*1084delGT|uc008iow.2:c.*1083_*1084delGT|uc008iox.2:c.*1083_*1084delGT	||	0/1	6,5	99
chr2	24206288	.	CGT	C	MODIFIER	Il1rn|Il1rn|Il1rn	three_prime_utr_variant|three_prime_utr_variant|three_prime_utr_variant	uc008iov.2:c.*1139_*1140delGT|uc008iow.2:c.*1139_*1140delGT|uc008iox.2:c.*1139_*1140delGT	||	2014-01-01	0,22	99
chr2	24206289	.	GTGCGCA	G	MODIFIER	Il1rn|Il1rn|Il1rn	three_prime_utr_variant|three_prime_utr_variant|three_prime_utr_variant	uc008iov.2:c.*1140_*1145delTGCGCA|uc008iow.2:c.*1140_*1145delTGCGCA|uc008iox.2:c.*1140_*1145delTGCGCA	||	2014-01-01	0,29	99
chr2	24206317	.	T	C	MODIFIER	Il1rn|Il1rn|Il1rn	three_prime_utr_variant|three_prime_utr_variant|three_prime_utr_variant	uc008iov.2:c.*1167T>C|uc008iow.2:c.*1167T>C|uc008iox.2:c.*1167T>C	||	2014-01-01	1,45	99
chr2	24206856	.	A	G	MODIFIER	Il1rn|Il1rn|Il1rn	three_prime_utr_variant|three_prime_utr_variant|three_prime_utr_variant	uc008iov.2:c.*1706A>G|uc008iow.2:c.*1706A>G|uc008iox.2:c.*1706A>G	||	2014-01-01	1,59	99
chr2	24223866	.	C	G	MODIFIER	Psd4	intron_variant	uc008ioy.1:c.-337-5C>G		2014-01-01	0,28	99
chr2	24240896	.	T	C	MODIFIER	Psd4	intron_variant	uc008ioy.1:c.-107-8646T>C		2014-01-01	0,25	99
chr2	24240973	rs27230310	A	G	MODIFIER	Psd4|Psd4	intron_variant|five_prime_utr_variant	uc008ioy.1:c.-107-8569A>G|uc008ioz.1:c.-114A>G	|	2014-01-01	0,20	99
chr2	24240989	rs27230309	C	G	MODIFIER	Psd4|Psd4	intron_variant|intron_variant	uc008ioy.1:c.-107-8553C>G|uc008ioz.1:c.-105+7C>G	|	2014-01-01	0,23	99
chr2	24240998	.	C	T	MODIFIER	Psd4|Psd4	intron_variant|intron_variant	uc008ioy.1:c.-107-8544C>T|uc008ioz.1:c.-105+16C>T	|	2014-01-01	0,20	99
chr2	24241072	rs27230308	C	A	MODIFIER	Psd4|Psd4	intron_variant|intron_variant	uc008ioy.1:c.-107-8470C>A|uc008ioz.1:c.-105+90C>A	|	2014-01-01	0,10	99
chr2	24241097	rs27230307	T	C	MODIFIER	Psd4|Psd4	intron_variant|intron_variant	uc008ioy.1:c.-107-8445T>C|uc008ioz.1:c.-105+115T>C	|	2014-01-01	0,9	99
chr2	24249877	.	C	G	MODERATE	Psd4|Psd4|Psd4	missense_variant|missense_variant|missense_variant	uc008ioy.1:c.229C>G|uc008ioz.1:c.232C>G|uc008ipa.1:c.229C>G	Q8BLR5:p.(Gln77Glu)|Q8BLR5:p.(Gln78Glu)|Q8BLR5:p.(Gln77Glu)	2014-01-01	0,35	99
chr2	24250535	.	C	T	MODERATE	Psd4|Psd4|Psd4	missense_variant|missense_variant|missense_variant	uc008ioy.1:c.887C>T|uc008ioz.1:c.890C>T|uc008ipa.1:c.887C>T	Q8BLR5:p.(Thr296Met)|Q8BLR5:p.(Thr297Met)|Q8BLR5:p.(Thr296Met)	2014-01-01	0,26	99
chr2	24250686	rs27213463	G	A	MODIFIER	Psd4|Psd4|Psd4	intron_variant|intron_variant|intron_variant	uc008ioy.1:c.912+126G>A|uc008ioz.1:c.915+126G>A|uc008ipa.1:c.912+126G>A	||	2014-01-01	0,8	99
chr2	24251806	.	C	A	MODIFIER	Psd4|Psd4|Psd4	intron_variant|intron_variant|intron_variant	uc008ioy.1:c.913-19C>A|uc008ioz.1:c.916-19C>A|uc008ipa.1:c.913-19C>A	||	2014-01-01	0,67	99
chr2	24251808	.	A	C	MODIFIER	Psd4|Psd4|Psd4	intron_variant|intron_variant|intron_variant	uc008ioy.1:c.913-17A>C|uc008ioz.1:c.916-17A>C|uc008ipa.1:c.913-17A>C	||	2014-01-01	0,66	99
chr2	24252100	.	G	A	MODIFIER	Psd4|Psd4|Psd4	intron_variant|intron_variant|intron_variant	uc008ioy.1:c.1042-97G>A|uc008ioz.1:c.1045-97G>A|uc008ipa.1:c.1042-97G>A	||	2014-01-01	0,30	99
chr2	24252199	rs27213458	T	C	LOW	Psd4|Psd4|Psd4	synonymous_variant|synonymous_variant|synonymous_variant	uc008ioy.1:c.1044T>C|uc008ioz.1:c.1047T>C|uc008ipa.1:c.1044T>C	Q8BLR5:p.(=)|Q8BLR5:p.(=)|Q8BLR5:p.(=)	2014-01-01	0,16	99
chr2	24252258	rs27213457	G	C	MODERATE	Psd4|Psd4|Psd4	missense_variant|missense_variant|missense_variant	uc008ioy.1:c.1103G>C|uc008ioz.1:c.1106G>C|uc008ipa.1:c.1103G>C	Q8BLR5:p.(Arg368Thr)|Q8BLR5:p.(Arg369Thr)|Q8BLR5:p.(Arg368Thr)	2014-01-01	0,17	98
chr2	24252285	rs27213456	C	A	MODERATE	Psd4|Psd4|Psd4	missense_variant|missense_variant|missense_variant	uc008ioy.1:c.1130C>A|uc008ioz.1:c.1133C>A|uc008ipa.1:c.1130C>A	Q8BLR5:p.(Thr377Asn)|Q8BLR5:p.(Thr378Asn)|Q8BLR5:p.(Thr377Asn)	2014-01-01	0,14	14
chr2	24252339	.	T	C	MODIFIER	Psd4|Psd4|Psd4	intron_variant|intron_variant|intron_variant	uc008ioy.1:c.1150+34T>C|uc008ioz.1:c.1153+34T>C|uc008ipa.1:c.1150+34T>C	||	2014-01-01	0,4	28
chr2	24252340	.	G	A	MODIFIER	Psd4|Psd4|Psd4	intron_variant|intron_variant|intron_variant	uc008ioy.1:c.1150+35G>A|uc008ioz.1:c.1153+35G>A|uc008ipa.1:c.1150+35G>A	||	2014-01-01	0,4	29
chr2	24252626	.	T	C	MODIFIER	Psd4|Psd4|Psd4	intron_variant|intron_variant|intron_variant	uc008ioy.1:c.1151-105T>C|uc008ioz.1:c.1154-105T>C|uc008ipa.1:c.1151-105T>C	||	2014-01-01	1,43	99
chr2	24252687	.	TC	T	MODIFIER	Psd4|Psd4|Psd4	intron_variant|intron_variant|intron_variant	uc008ioy.1:c.1151-43delC|uc008ioz.1:c.1154-43delC|uc008ipa.1:c.1151-43delC	||	2014-01-01	0,64	99
chr2	24253187	.	C	T	MODIFIER	Psd4|Psd4|Psd4	intron_variant|intron_variant|intron_variant	uc008ioy.1:c.1505+102C>T|uc008ioz.1:c.1508+102C>T|uc008ipa.1:c.1505+102C>T	||	2014-01-01	0,12	74
chr2	24255798	rs27213439	A	T	MODIFIER	Psd4|Psd4|Psd4	intron_variant|intron_variant|intron_variant	uc008ioy.1:c.1506-143A>T|uc008ioz.1:c.1509-143A>T|uc008ipa.1:c.1506-143A>T	||	2014-01-01	0,1	72
chr2	24256448	.	C	G	MODIFIER	Psd4|Psd4|Psd4	intron_variant|intron_variant|intron_variant	uc008ioy.1:c.1686-86C>G|uc008ioz.1:c.1689-86C>G|uc008ipa.1:c.1686-86C>G	||	2014-01-01	0,21	99
chr2	24258547	rs27213421	A	C	MODIFIER	Psd4|Psd4|Psd4	intron_variant|intron_variant|intron_variant	uc008ioy.1:c.2072+113A>C|uc008ioz.1:c.2075+113A>C|uc008ipa.1:c.2072+113A>C	||	2014-01-01	0,16	99
chr2	24261467	.	TC	T	MODIFIER	Psd4|Psd4|Psd4	intron_variant|intron_variant|intron_variant	uc008ioy.1:c.2757+118delC|uc008ioz.1:c.2760+118delC|uc008ipa.1:c.2757+118delC	||	2014-01-01	0,7	61
chr2	24262457	.	A	G	MODIFIER	Psd4|Psd4|Psd4	intron_variant|intron_variant|intron_variant	uc008ioy.1:c.2758-40A>G|uc008ioz.1:c.2761-40A>G|uc008ipa.1:c.2758-40A>G	||	2014-01-01	0,16	99
chr2	24264099	.	A	AATGTGT	MODIFIER	Psd4|Psd4|Psd4	three_prime_utr_variant|three_prime_utr_variant|three_prime_utr_variant	uc008ioy.1:c.*1345_*1346insATGTGT|uc008ioz.1:c.*1345_*1346insATGTGT|uc008ipa.1:c.*1345_*1346insATGTGT	||	2014-01-01	0,17	99
chr2	24264212	.	A	G	MODIFIER	Psd4|Psd4|Psd4	three_prime_utr_variant|three_prime_utr_variant|three_prime_utr_variant	uc008ioy.1:c.*1458A>G|uc008ioz.1:c.*1458A>G|uc008ipa.1:c.*1458A>G	||	2014-01-01	0,21	99
chr2	24264265	.	A	AT	MODIFIER		intergenic_variant			2014-01-01	0,24	99
chr2	24264351	rs13466276	A	G	MODIFIER		intergenic_variant			2014-01-01	0,25	99
chr2	24264395	rs13466277	A	C	MODIFIER		intergenic_variant			2014-01-01	0,29	99
chr2	24264433	.	G	A	MODIFIER		intergenic_variant			2014-01-01	0,32	99
chr2	24264625	rs13466275	A	G	MODIFIER		intergenic_variant			2014-01-01	0,31	99
chr2	24264683	.	T	TA	MODIFIER		intergenic_variant			2014-01-01	0,27	99
chr2	24264685	.	T	TGTCTAACA	MODIFIER		intergenic_variant			2014-01-01	0,18	99
chr2	24264799	.	A	G	MODIFIER		intergenic_variant			2014-01-01	0,6	99
chr2	24276379	rs27213365	A	G	MODIFIER	Pax8	three_prime_utr_variant	uc008ipb.1:c.*689T>C		2014-01-01	0,62	99
chr2	24277066	rs27213356	A	G	MODIFIER	Pax8	three_prime_utr_variant	uc008ipb.1:c.*2T>C		2014-01-01	0,11	99
chr2	24285197	rs27213313	A	G	MODIFIER	Pax8	intron_variant	uc008ipb.1:c.1109-49T>C		2014-01-01	0,21	83
chr2	24460400	.	TACAC	TACACAC	MODIFIER		intergenic_variant			0/1	3,11	99
chr2	24460926	.	GT	GTT	MODIFIER		intergenic_variant			0/1	4,16	63
chr2	24498518	rs27186533	C	G	MODIFIER	Cacna1b|Cacna1b	intron_variant|intron_variant	uc008ipe.1:c.4648-3788G>C|uc008ipf.1:c.4633-3765G>C	|	2014-01-01	0,20	89
chr2	24503866	rs51099711	A	T	MODIFIER	Cacna1b|Cacna1b	intron_variant|intron_variant	uc008ipe.1:c.4647+133T>A|uc008ipf.1:c.4632+133T>A	|	2014-01-01	0,14	30
chr2	24503873	rs49709164	C	T	MODIFIER	Cacna1b|Cacna1b	intron_variant|intron_variant	uc008ipe.1:c.4647+126G>A|uc008ipf.1:c.4632+126G>A	|	2014-01-01	0,16	60
chr2	24503981	rs49852830	G	A	MODIFIER	Cacna1b|Cacna1b	intron_variant|intron_variant	uc008ipe.1:c.4647+18C>T|uc008ipf.1:c.4632+18C>T	|	2014-01-01	0,24	99
chr2	24503985	rs47605652	G	A	MODIFIER	Cacna1b|Cacna1b	intron_variant|intron_variant	uc008ipe.1:c.4647+14C>T|uc008ipf.1:c.4632+14C>T	|	2014-01-01	0,29	99
chr2	24504002	rs52000303	T	A	LOW	Cacna1b|Cacna1b	synonymous_variant|synonymous_variant	uc008ipe.1:c.4644A>T|uc008ipf.1:c.4629A>T	A2AIR8:p.(=)|A2AIS0:p.(=)	2014-01-01	0,32	99
chr2	24504059	rs27186503	G	A	LOW	Cacna1b|Cacna1b	synonymous_variant|synonymous_variant	uc008ipe.1:c.4587C>T|uc008ipf.1:c.4572C>T	A2AIR8:p.(=)|A2AIS0:p.(=)	2014-01-01	0,31	99
chr2	24504144	rs27186501	A	T	MODIFIER	Cacna1b|Cacna1b	intron_variant|intron_variant	uc008ipe.1:c.4564-62T>A|uc008ipf.1:c.4549-62T>A	|	2014-01-01	0,23	99
chr2	24504183	.	C	CA	MODIFIER	Cacna1b|Cacna1b	intron_variant|intron_variant	uc008ipe.1:c.4564-102_4564-101insT|uc008ipf.1:c.4549-102_4549-101insT	|	2014-01-01	0,15	99
chr2	24510092	rs29504731	A	G	MODIFIER	Cacna1b|Cacna1b	intron_variant|intron_variant	uc008ipe.1:c.3690-92T>C|uc008ipf.1:c.3675-92T>C	|	2014-01-01	0,13	30
chr2	24512725	rs29669773	G	A	MODIFIER	Cacna1b|Cacna1b	intron_variant|intron_variant	uc008ipe.1:c.3677+86C>T|uc008ipf.1:c.3674+86C>T	|	2014-01-01	0,14	27
chr2	24513923	rs29818624	T	C	MODIFIER	Cacna1b|Cacna1b	intron_variant|intron_variant	uc008ipe.1:c.3570+88A>G|uc008ipf.1:c.3567+88A>G	|	2014-01-01	0,13	91
chr2	24514170	.	C	T	MODIFIER	Cacna1b|Cacna1b	intron_variant|intron_variant	uc008ipe.1:c.3511-100G>A|uc008ipf.1:c.3508-100G>A	|	2014-01-01	0,22	99
chr2	24533270	rs27232118	C	A	MODIFIER	Cacna1b|Cacna1b|alpha1B	intron_variant|intron_variant|intron_variant	uc008ipe.1:c.3253+72G>T|uc008ipf.1:c.3250+72G>T|uc012brq.1:n.218+72G>T	||	2014-01-01	0,25	99
chr2	24535216	rs27232098	A	T	MODIFIER	Cacna1b|Cacna1b	intron_variant|intron_variant	uc008ipe.1:c.2268-53T>A|uc008ipf.1:c.2268-56T>A	|	2014-01-01	0,9	37
chr2	24541144	rs27214951	G	A	MODIFIER	Cacna1b|Cacna1b	intron_variant|intron_variant	uc008ipe.1:c.2267+144C>T|uc008ipf.1:c.2267+144C>T	|	2014-01-01	0,6	80
chr2	24546160	rs27214918	A	G	MODIFIER	Cacna1b|Cacna1b	intron_variant|intron_variant	uc008ipe.1:c.2092+101T>C|uc008ipf.1:c.2092+101T>C	|	2014-01-01	0,25	99
chr2	24553036	rs48162110	T	C	MODIFIER	Cacna1b|Cacna1b	intron_variant|intron_variant	uc008ipe.1:c.1901+57A>G|uc008ipf.1:c.1901+57A>G	|	2014-01-01	0,15	43
chr2	24553050	rs51730304	T	C	MODIFIER	Cacna1b|Cacna1b	intron_variant|intron_variant	uc008ipe.1:c.1901+43A>G|uc008ipf.1:c.1901+43A>G	|	2014-01-01	0,19	33
chr2	24553051	rs45923897	C	A	MODIFIER	Cacna1b|Cacna1b	intron_variant|intron_variant	uc008ipe.1:c.1901+42G>T|uc008ipf.1:c.1901+42G>T	|	2014-01-01	0,21	30
chr2	24553253	rs49485159	A	G	MODIFIER	Cacna1b|Cacna1b	intron_variant|intron_variant	uc008ipe.1:c.1770-29T>C|uc008ipf.1:c.1770-29T>C	|	2014-01-01	0,10	32
chr2	24553288	rs27214888	A	G	MODIFIER	Cacna1b|Cacna1b	intron_variant|intron_variant	uc008ipe.1:c.1770-64T>C|uc008ipf.1:c.1770-64T>C	|	2014-01-01	0,7	15
chr2	24553310	.	G	A	MODIFIER	Cacna1b|Cacna1b	intron_variant|intron_variant	uc008ipe.1:c.1770-86C>T|uc008ipf.1:c.1770-86C>T	|	2014-01-01	0,8	12
chr2	24555471	rs27214864	G	A	LOW	Cacna1b|Cacna1b	synonymous_variant|synonymous_variant	uc008ipe.1:c.1744C>T|uc008ipf.1:c.1744C>T	A2AIR8:p.(=)|A2AIS0:p.(=)	2014-01-01	0,23	99
chr2	24555622	rs27214863	A	C	MODIFIER	Cacna1b|Cacna1b	intron_variant|intron_variant	uc008ipe.1:c.1657-64T>G|uc008ipf.1:c.1657-64T>G	|	2014-01-01	0,18	99
chr2	24561548	.	G	GCGAGTGA	MODIFIER	Cacna1b|Cacna1b	intron_variant|intron_variant	uc008ipe.1:c.1543+106_1543+107insTCACTCG|uc008ipf.1:c.1543+106_1543+107insTCACTCG	|	2014-01-01	0,2	76
chr2	24561613	rs27214813	T	G	MODIFIER	Cacna1b|Cacna1b	intron_variant|intron_variant	uc008ipe.1:c.1543+42A>C|uc008ipf.1:c.1543+42A>C	|	2014-01-01	0,19	66
chr2	24561824	rs27214810	C	A	LOW	Cacna1b|Cacna1b	synonymous_variant|synonymous_variant	uc008ipe.1:c.1374G>T|uc008ipf.1:c.1374G>T	A2AIR8:p.(=)|A2AIS0:p.(=)	2014-01-01	0,18	99
chr2	24561934	rs27214808	C	T	MODIFIER	Cacna1b|Cacna1b	intron_variant|intron_variant	uc008ipe.1:c.1334-70G>A|uc008ipf.1:c.1334-70G>A	|	2014-01-01	0,12	99
chr2	24561952	rs27214807	A	G	MODIFIER	Cacna1b|Cacna1b	intron_variant|intron_variant	uc008ipe.1:c.1334-88T>C|uc008ipf.1:c.1334-88T>C	|	2014-01-01	0,8	99
chr2	24646302	.	C	CT,CTT	MODIFIER	Ehmt1|Ehmt1|Ehmt1|Ehmt1|Ehmt1,Ehmt1|Ehmt1|Ehmt1|Ehmt1|Ehmt1	three_prime_utr_variant|three_prime_utr_variant|three_prime_utr_variant|three_prime_utr_variant|three_prime_utr_variant,three_prime_utr_variant|three_prime_utr_variant|three_prime_utr_variant|three_prime_utr_variant|three_prime_utr_variant	uc008ipj.2:c.*1167_*1168insA|uc008ipi.2:c.*1167_*1168insA|uc012brr.1:c.*1167_*1168insA|uc008iph.2:c.*1167_*1168insA|uc008ipg.2:c.*1167_*1168insA,uc008ipj.2:c.*1167_*1168insAA|uc008ipi.2:c.*1167_*1168insAA|uc012brr.1:c.*1167_*1168insAA|uc008iph.2:c.*1167_*1168insAA|uc008ipg.2:c.*1167_*1168insAA	||||,||||	2014-01-02	6,47,126	99
chr2	24646443	.	TCACA	T	MODIFIER	Ehmt1|Ehmt1|Ehmt1|Ehmt1|Ehmt1	three_prime_utr_variant|three_prime_utr_variant|three_prime_utr_variant|three_prime_utr_variant|three_prime_utr_variant	uc008ipj.2:c.*1023_*1026delTGTG|uc008ipi.2:c.*1023_*1026delTGTG|uc012brr.1:c.*1023_*1026delTGTG|uc008iph.2:c.*1023_*1026delTGTG|uc008ipg.2:c.*1023_*1026delTGTG	||||	2014-01-01	0,141	99
chr2	24646662	.	CT	C	MODIFIER	Ehmt1|Ehmt1|Ehmt1|Ehmt1|Ehmt1	three_prime_utr_variant|three_prime_utr_variant|three_prime_utr_variant|three_prime_utr_variant|three_prime_utr_variant	uc008ipj.2:c.*807delA|uc008ipi.2:c.*807delA|uc012brr.1:c.*807delA|uc008iph.2:c.*807delA|uc008ipg.2:c.*807delA	||||	0/1	93,62	99
chr2	24646910	rs27199139	A	C	MODIFIER	Ehmt1|Ehmt1|Ehmt1|Ehmt1|Ehmt1	three_prime_utr_variant|three_prime_utr_variant|three_prime_utr_variant|three_prime_utr_variant|three_prime_utr_variant	uc008ipj.2:c.*560T>G|uc008ipi.2:c.*560T>G|uc012brr.1:c.*560T>G|uc008iph.2:c.*560T>G|uc008ipg.2:c.*560T>G	||||	2014-01-01	1,63	99
chr2	24647103	rs13468678	G	A	MODIFIER	Ehmt1|Ehmt1|Ehmt1|Ehmt1|Ehmt1	three_prime_utr_variant|three_prime_utr_variant|three_prime_utr_variant|three_prime_utr_variant|three_prime_utr_variant	uc008ipj.2:c.*367C>T|uc008ipi.2:c.*367C>T|uc012brr.1:c.*367C>T|uc008iph.2:c.*367C>T|uc008ipg.2:c.*367C>T	||||	2014-01-01	0,38	99
chr2	24658424	.	TCACACACA	T	MODIFIER	Ehmt1|Ehmt1|Ehmt1|Ehmt1|Ehmt1	intron_variant|intron_variant|intron_variant|intron_variant|intron_variant	uc008ipj.2:c.3347+102_3347+109delTGTGTGTG|uc008ipi.2:c.3368+102_3368+109delTGTGTGTG|uc012brr.1:c.3209+102_3209+109delTGTGTGTG|uc008iph.2:c.3224+102_3224+109delTGTGTGTG|uc008ipg.2:c.227+102_227+109delTGTGTGTG	||||	2014-01-01	0,2	11
chr2	24660421	rs27184932	A	G	LOW	Ehmt1|Ehmt1|Ehmt1|Ehmt1|Ehmt1	synonymous_variant|synonymous_variant|synonymous_variant|synonymous_variant|five_prime_utr_variant	uc008ipj.2:c.3012T>C|uc008ipi.2:c.3033T>C|uc012brr.1:c.2874T>C|uc008iph.2:c.2889T>C|uc008ipg.2:c.-109T>C	A2AIS4:p.(=)|A2AIS3:p.(=)|NP_001103156:p.(=)|NP_001103157:p.(=)|	2014-01-01	0,25	99
chr2	24691806	rs27184802	C	A	MODIFIER	Ehmt1|Ehmt1|Ehmt1|Ehmt1|Ehmt1	intron_variant|intron_variant|intron_variant|intron_variant|three_prime_utr_variant	uc008ipj.2:c.2355+110G>T|uc008ipi.2:c.2376+110G>T|uc012brr.1:c.2217+110G>T|uc008iph.2:c.2232+110G>T|uc008ipk.2:c.*86G>T	||||	2014-01-01	0,15	99
chr2	24692118	.	CA	C	MODIFIER	Ehmt1|Ehmt1|Ehmt1|Ehmt1|Ehmt1	intron_variant|intron_variant|intron_variant|intron_variant|intron_variant	uc008ipj.2:c.2249-97delT|uc008ipi.2:c.2270-97delT|uc012brr.1:c.2111-97delT|uc008iph.2:c.2126-97delT|uc008ipk.2:c.2246-97delT	||||	2014-01-01	0,6	20
chr2	24693212	.	A	ACT	MODIFIER	Ehmt1|Ehmt1|Ehmt1|Ehmt1|Ehmt1	intron_variant|intron_variant|intron_variant|intron_variant|intron_variant	uc008ipj.2:c.2166-35_2166-34insAG|uc008ipi.2:c.2187-35_2187-34insAG|uc012brr.1:c.2028-35_2028-34insAG|uc008iph.2:c.2043-35_2043-34insAG|uc008ipk.2:c.2163-35_2163-34insAG	||||	2014-01-01	0,20	99
chr2	24693267	rs27184792	G	A	MODIFIER	Ehmt1|Ehmt1|Ehmt1|Ehmt1|Ehmt1	intron_variant|intron_variant|intron_variant|intron_variant|intron_variant	uc008ipj.2:c.2166-89C>T|uc008ipi.2:c.2187-89C>T|uc012brr.1:c.2028-89C>T|uc008iph.2:c.2043-89C>T|uc008ipk.2:c.2163-89C>T	||||	2014-01-01	0,11	99
chr2	24694170	.	G	A	MODIFIER	Ehmt1|Ehmt1|Ehmt1|Ehmt1|Ehmt1	intron_variant|intron_variant|intron_variant|intron_variant|intron_variant	uc008ipj.2:c.2165+51C>T|uc008ipi.2:c.2186+51C>T|uc012brr.1:c.2027+51C>T|uc008iph.2:c.2042+51C>T|uc008ipk.2:c.2162+51C>T	||||	2014-01-01	1,39	99
chr2	24696414	rs27184762	A	T	MODIFIER	Ehmt1|Ehmt1|Ehmt1|Ehmt1|Ehmt1	intron_variant|intron_variant|intron_variant|intron_variant|intron_variant	uc008ipj.2:c.1627-115T>A|uc008ipi.2:c.1648-115T>A|uc012brr.1:c.1489-115T>A|uc008iph.2:c.1648-1138T>A|uc008ipk.2:c.1624-115T>A	||||	2014-01-01	0,13	70
chr2	24703362	rs27184729	G	T	MODIFIER	Ehmt1|Ehmt1|Ehmt1|Ehmt1|Ehmt1	intron_variant|intron_variant|intron_variant|intron_variant|intron_variant	uc008ipj.2:c.1626+102C>A|uc008ipi.2:c.1647+102C>A|uc012brr.1:c.1488+102C>A|uc008iph.2:c.1647+102C>A|uc008ipk.2:c.1623+102C>A	||||	2014-01-01	0,16	61
chr2	24703385	rs27184728	A	C	MODIFIER	Ehmt1|Ehmt1|Ehmt1|Ehmt1|Ehmt1	intron_variant|intron_variant|intron_variant|intron_variant|intron_variant	uc008ipj.2:c.1626+79T>G|uc008ipi.2:c.1647+79T>G|uc012brr.1:c.1488+79T>G|uc008iph.2:c.1647+79T>G|uc008ipk.2:c.1623+79T>G	||||	2014-01-01	0,19	72
chr2	24703674	rs27184727	C	G	MODIFIER	Ehmt1|Ehmt1|Ehmt1|Ehmt1|Ehmt1	intron_variant|intron_variant|intron_variant|intron_variant|intron_variant	uc008ipj.2:c.1481-65G>C|uc008ipi.2:c.1502-65G>C|uc012brr.1:c.1343-65G>C|uc008iph.2:c.1502-65G>C|uc008ipk.2:c.1478-65G>C	||||	2014-01-01	0,12	99
chr2	24703714	.	G	GCTCAGT	MODIFIER	Ehmt1|Ehmt1|Ehmt1|Ehmt1|Ehmt1	intron_variant|intron_variant|intron_variant|intron_variant|intron_variant	uc008ipj.2:c.1481-106_1481-105insACTGAG|uc008ipi.2:c.1502-106_1502-105insACTGAG|uc012brr.1:c.1343-106_1343-105insACTGAG|uc008iph.2:c.1502-106_1502-105insACTGAG|uc008ipk.2:c.1478-106_1478-105insACTGAG	||||	2014-01-01	0,10	99
chr2	24708407	.	G	T	MODIFIER	Ehmt1|Ehmt1|Ehmt1|Ehmt1|Ehmt1	intron_variant|intron_variant|intron_variant|intron_variant|intron_variant	uc008ipj.2:c.1343-85C>A|uc008ipi.2:c.1364-85C>A|uc012brr.1:c.1342+3719C>A|uc008iph.2:c.1364-85C>A|uc008ipk.2:c.1340-85C>A	||||	2014-01-01	0,6	49
chr2	24708449	.	G	A	MODIFIER	Ehmt1|Ehmt1|Ehmt1|Ehmt1|Ehmt1	intron_variant|intron_variant|intron_variant|intron_variant|intron_variant	uc008ipj.2:c.1343-127C>T|uc008ipi.2:c.1364-127C>T|uc012brr.1:c.1342+3677C>T|uc008iph.2:c.1364-127C>T|uc008ipk.2:c.1340-127C>T	||||	2014-01-01	0,6	47
chr2	24712196	rs27184673	A	C	LOW	Ehmt1|Ehmt1|Ehmt1|Ehmt1|Ehmt1	synonymous_variant|synonymous_variant|synonymous_variant|synonymous_variant|synonymous_variant	uc008ipj.2:c.1272T>G|uc008ipi.2:c.1293T>G|uc012brr.1:c.1272T>G|uc008iph.2:c.1293T>G|uc008ipk.2:c.1269T>G	A2AIS4:p.(=)|A2AIS3:p.(=)|NP_001103156:p.(=)|NP_001103157:p.(=)|A2AIS4:p.(=)	2014-01-01	0,17	53
chr2	24712241	rs27184672	A	G	LOW	Ehmt1|Ehmt1|Ehmt1|Ehmt1|Ehmt1	synonymous_variant|synonymous_variant|synonymous_variant|synonymous_variant|synonymous_variant	uc008ipj.2:c.1227T>C|uc008ipi.2:c.1248T>C|uc012brr.1:c.1227T>C|uc008iph.2:c.1248T>C|uc008ipk.2:c.1224T>C	A2AIS4:p.(=)|A2AIS3:p.(=)|NP_001103156:p.(=)|NP_001103157:p.(=)|A2AIS4:p.(=)	2014-01-01	0,20	45
chr2	24712304	rs27184671	T	A	MODIFIER	Ehmt1|Ehmt1|Ehmt1|Ehmt1|Ehmt1	intron_variant|intron_variant|intron_variant|intron_variant|intron_variant	uc008ipj.2:c.1222-58A>T|uc008ipi.2:c.1243-58A>T|uc012brr.1:c.1222-58A>T|uc008iph.2:c.1243-58A>T|uc008ipk.2:c.1219-58A>T	||||	2014-01-01	0,15	99
chr2	24713559	rs27233353	C	G	MODIFIER	Ehmt1|Ehmt1|Ehmt1|Ehmt1|Ehmt1	intron_variant|intron_variant|intron_variant|intron_variant|intron_variant	uc008ipj.2:c.1221+134G>C|uc008ipi.2:c.1242+134G>C|uc012brr.1:c.1221+134G>C|uc008iph.2:c.1242+134G>C|uc008ipk.2:c.1218+134G>C	||||	2014-01-01	0,7	73
chr2	24713570	.	G	C	MODIFIER	Ehmt1|Ehmt1|Ehmt1|Ehmt1|Ehmt1	intron_variant|intron_variant|intron_variant|intron_variant|intron_variant	uc008ipj.2:c.1221+123C>G|uc008ipi.2:c.1242+123C>G|uc012brr.1:c.1221+123C>G|uc008iph.2:c.1242+123C>G|uc008ipk.2:c.1218+123C>G	||||	2014-01-01	0,9	99
chr2	24718636	.	GA	GAAA	MODIFIER	Ehmt1|Ehmt1|Ehmt1|Ehmt1|Ehmt1	intron_variant|intron_variant|intron_variant|intron_variant|intron_variant	uc008ipj.2:c.1143+105_1143+106insTT|uc008ipi.2:c.1164+105_1164+106insTT|uc012brr.1:c.1143+105_1143+106insTT|uc008iph.2:c.1164+105_1164+106insTT|uc008ipk.2:c.1140+105_1140+106insTT	||||	2014-01-01	0,9	13
chr2	24742602	.	GA	G	MODIFIER	Ehmt1|Ehmt1|Ehmt1|Ehmt1|Ehmt1|Ehmt1	intron_variant|intron_variant|intron_variant|intron_variant|intron_variant|intron_variant	uc008ipj.2:c.22-14delT|uc008ipi.2:c.22-14delT|uc012brr.1:c.22-14delT|uc008iph.2:c.22-14delT|uc008ipk.2:c.22-17delT|uc008ipl.2:c.22-14delT	|||||	0/1	9,4	31
chr2	24783409	rs32919691	T	C	MODIFIER	Arrdc1|Arrdc1	intron_variant|intron_variant	uc008ipm.2:c.119-50A>G|uc008ipn.2:c.119-50A>G	|	2014-01-01	0,5	55
chr2	24807123	.	A	G	MODIFIER	Zmynd19|Zmynd19	intron_variant|intron_variant	uc008ipo.1:c.111+71A>G|uc008ipp.1:c.-7+71A>G	|	2014-01-01	0,48	99
chr2	24824275	rs27215413	C	T	MODIFIER	Wdr85|Wdr85|Wdr85|Wdr85	intron_variant|intron_variant|intron_variant|intron_variant	uc008ipq.2:c.638-130C>T|uc008ipr.2:c.203-130C>T|uc008ips.2:c.272-130C>T|uc008ipt.1:c.434-130C>T	|||	2014-01-01	0,3	95
chr2	24824329	rs27215411	A	G	MODIFIER	Wdr85|Wdr85|Wdr85|Wdr85	intron_variant|intron_variant|intron_variant|intron_variant	uc008ipq.2:c.638-76A>G|uc008ipr.2:c.203-76A>G|uc008ips.2:c.272-76A>G|uc008ipt.1:c.434-76A>G	|||	2014-01-01	0,14	99
chr2	24824700	rs27215409	C	T	MODIFIER	Wdr85|Wdr85|Wdr85|Wdr85	intron_variant|intron_variant|intron_variant|intron_variant	uc008ipq.2:c.773+65C>T|uc008ipr.2:c.338+65C>T|uc008ips.2:c.407+65C>T|uc008ipt.1:c.569+65C>T	|||	2014-01-01	0,4	13
chr2	24824913	.	CA	C	MODIFIER	Wdr85|Wdr85|Wdr85|Wdr85	intron_variant|intron_variant|intron_variant|intron_variant	uc008ipq.2:c.774-112delA|uc008ipr.2:c.339-112delA|uc008ips.2:c.408-112delA|uc008ipt.1:c.570-112delA	|||	2014-01-01	0,6	3
chr2	24825080	rs6167852	G	C	LOW	Wdr85|Wdr85|Wdr85|Wdr85	synonymous_variant|synonymous_variant|synonymous_variant|synonymous_variant	uc008ipq.2:c.828G>C|uc008ipr.2:c.393G>C|uc008ips.2:c.462G>C|uc008ipt.1:c.624G>C	Q9CYU6:p.(=)|Q3U5K4:p.(=)|Q9CYU6-2:p.(=)|Q9CYU6:p.(=)	2014-01-01	0,22	99
chr2	24825255	rs6181578	G	A	MODIFIER	Wdr85|Wdr85|Wdr85|Wdr85	intron_variant|intron_variant|intron_variant|intron_variant	uc008ipq.2:c.946+57G>A|uc008ipr.2:c.511+57G>A|uc008ips.2:c.580+57G>A|uc008ipt.1:c.742+57G>A	|||	2014-01-01	0,22	99
chr2	24827274	rs13476386	A	G	MODERATE	Wdr85|Wdr85|Wdr85|Wdr85	missense_variant|missense_variant|missense_variant|missense_variant	uc008ipq.2:c.1178A>G|uc008ipr.2:c.743A>G|uc008ips.2:c.812A>G|uc008ipt.1:c.974A>G	Q9CYU6:p.(Asn393Ser)|Q3U5K4:p.(Asn248Ser)|Q9CYU6-2:p.(Asn271Ser)|Q9CYU6:p.(Asn325Ser)	2014-01-01	0,25	99
chr2	24830134	rs27215373	A	C	LOW	Mrpl41	synonymous_variant	uc008ipu.1:c.45T>G	A2AJ87:p.(=)	2014-01-01	0,11	37
chr2	24830306	rs27215372	C	G	MODIFIER	Mrpl41	intron_variant	uc008ipu.1:c.-24+102G>C		2014-01-01	0,9	27
chr2	24830472	.	A	C	MODIFIER	Mrpl41	five_prime_utr_variant	uc008ipu.1:c.-88T>G		2014-01-01	0,19	99
chr2	24830517	rs27215369	T	A	MODIFIER	Mrpl41	five_prime_utr_variant	uc008ipu.1:c.-133A>T		2014-01-01	0,20	59
chr2	24835282	rs27215361	G	T	MODIFIER	Pnpla7|Pnpla7|Pnpla7	intron_variant|intron_variant|intron_variant	uc008ipw.2:c.31-272G>T|uc008ipx.2:c.-1444-272G>T|uc008ipv.2:c.31-272G>T	||	2014-01-01	0,17	99
chr2	24835428	.	G	T	MODIFIER	Pnpla7|Pnpla7|Pnpla7	intron_variant|intron_variant|intron_variant	uc008ipw.2:c.31-126G>T|uc008ipx.2:c.-1444-126G>T|uc008ipv.2:c.31-126G>T	||	2014-01-01	0,33	99
chr2	24836099	rs27215360	G	A	MODIFIER	Pnpla7|Pnpla7|Pnpla7|Pnpla7|Pnpla7	intron_variant|intron_variant|intron_variant|intron_variant|intron_variant	uc008ipw.2:c.194-134G>A|uc008ipx.2:c.-1281-134G>A|uc012brs.1:c.116-134G>A|uc008ipy.2:n.164-134G>A|uc008ipv.2:c.194-134G>A	||||	2014-01-01	0,9	40
chr2	24836434	.	T	TC	MODIFIER	Pnpla7|Pnpla7|Pnpla7|Pnpla7|Pnpla7	intron_variant|intron_variant|intron_variant|intron_variant|intron_variant	uc008ipw.2:c.273+122_273+123insC|uc008ipx.2:c.-1202+122_-1202+123insC|uc012brs.1:c.195+122_195+123insC|uc008ipy.2:n.243+122_243+123insC|uc008ipv.2:c.273+122_273+123insC	||||	2014-01-01	0,9	36
chr2	24842778	rs27215358	C	G	MODIFIER	Pnpla7|Pnpla7|Pnpla7|Pnpla7|Pnpla7	intron_variant|intron_variant|intron_variant|intron_variant|intron_variant	uc008ipw.2:c.747+59C>G|uc008ipx.2:c.-723+59C>G|uc012brs.1:c.669+59C>G|uc008ipy.2:n.717+59C>G|uc008ipv.2:c.747+59C>G	||||	2014-01-01	0,14	99
chr2	24850713	rs27215347	G	A	MODIFIER	Pnpla7|Pnpla7|Pnpla7|Pnpla7|Pnpla7	intron_variant|intron_variant|intron_variant|intron_variant|intron_variant	uc008ipw.2:c.748-85G>A|uc008ipx.2:c.-722-85G>A|uc012brs.1:c.670-85G>A|uc008ipy.2:n.718-85G>A|uc008ipv.2:c.748-85G>A	||||	2014-01-01	0,25	99
chr2	24850736	rs27215346	G	A	MODIFIER	Pnpla7|Pnpla7|Pnpla7|Pnpla7|Pnpla7	intron_variant|intron_variant|intron_variant|intron_variant|intron_variant	uc008ipw.2:c.748-62G>A|uc008ipx.2:c.-722-62G>A|uc012brs.1:c.670-62G>A|uc008ipy.2:n.718-62G>A|uc008ipv.2:c.748-62G>A	||||	2014-01-01	1,36	99
chr2	24854017	rs27215338	T	G	MODIFIER	Pnpla7|Pnpla7|Pnpla7|Pnpla7|Pnpla7	intron_variant|intron_variant|intron_variant|intron_variant|intron_variant	uc008ipw.2:c.1082-125T>G|uc008ipx.2:c.-388-125T>G|uc012brs.1:c.1004-125T>G|uc008ipy.2:n.1052-125T>G|uc008ipv.2:c.1082-125T>G	||||	2014-01-01	0,11	73
chr2	24854194	.	C	T	LOW	Pnpla7|Pnpla7|Pnpla7|Pnpla7|Pnpla7	synonymous_variant|five_prime_utr_variant|synonymous_variant|nc_transcript_variant|synonymous_variant	uc008ipw.2:c.1134C>T|uc008ipx.2:c.-336C>T|uc012brs.1:c.1056C>T|uc008ipy.2:n.1104C>T|uc008ipv.2:c.1134C>T	A2AJ88:p.(=)||A2AJ88-2:p.(=)||A2AJ88-2:p.(=)	2014-01-01	0,25	99
chr2	24854387	.	G	T	MODIFIER	Pnpla7|Pnpla7|Pnpla7|Pnpla7|Pnpla7	intron_variant|intron_variant|intron_variant|intron_variant|intron_variant	uc008ipw.2:c.1219+108G>T|uc008ipx.2:c.-251+108G>T|uc012brs.1:c.1141+108G>T|uc008ipy.2:n.1189+108G>T|uc008ipv.2:c.1219+108G>T	||||	2014-01-01	0,12	49
chr2	24858125	.	C	A	MODIFIER	Pnpla7|Pnpla7|Pnpla7|Pnpla7|Pnpla7	intron_variant|intron_variant|intron_variant|intron_variant|intron_variant	uc008ipw.2:c.1220-10C>A|uc008ipx.2:c.-250-10C>A|uc012brs.1:c.1142-10C>A|uc008ipy.2:n.1190-10C>A|uc008ipv.2:c.1220-10C>A	||||	2014-01-01	0,31	99
chr2	24858579	.	A	G	MODIFIER	Pnpla7|Pnpla7|Pnpla7|Pnpla7|Pnpla7	intron_variant|intron_variant|intron_variant|intron_variant|intron_variant	uc008ipw.2:c.1464+27A>G|uc008ipx.2:c.168+27A>G|uc012brs.1:c.1386+27A>G|uc008ipy.2:n.1434+27A>G|uc008ipv.2:c.1464+27A>G	||||	2014-01-01	0,21	99
chr2	24858587	.	C	T	MODIFIER	Pnpla7|Pnpla7|Pnpla7|Pnpla7|Pnpla7	intron_variant|intron_variant|intron_variant|intron_variant|intron_variant	uc008ipw.2:c.1464+35C>T|uc008ipx.2:c.168+35C>T|uc012brs.1:c.1386+35C>T|uc008ipy.2:n.1434+35C>T|uc008ipv.2:c.1464+35C>T	||||	2014-01-01	0,24	99
chr2	24866202	rs27215315	C	T	MODIFIER	Pnpla7|Pnpla7|Pnpla7|Pnpla7|Pnpla7	intron_variant|intron_variant|intron_variant|intron_variant|intron_variant	uc008ipw.2:c.1465-32C>T|uc008ipx.2:c.169-32C>T|uc012brs.1:c.1387-32C>T|uc008ipy.2:n.1435-32C>T|uc008ipv.2:c.1465-32C>T	||||	2014-01-01	0,26	79
chr2	24866346	rs27215314	C	A	MODIFIER	Pnpla7|Pnpla7|Pnpla7|Pnpla7|Pnpla7	intron_variant|intron_variant|intron_variant|intron_variant|intron_variant	uc008ipw.2:c.1542+35C>A|uc008ipx.2:c.246+35C>A|uc012brs.1:c.1464+35C>A|uc008ipy.2:n.1512+35C>A|uc008ipv.2:c.1542+35C>A	||||	2014-01-01	0,17	99
chr2	24866389	.	G	A	MODIFIER	Pnpla7|Pnpla7|Pnpla7|Pnpla7|Pnpla7	intron_variant|intron_variant|intron_variant|intron_variant|intron_variant	uc008ipw.2:c.1542+78G>A|uc008ipx.2:c.246+78G>A|uc012brs.1:c.1464+78G>A|uc008ipy.2:n.1512+78G>A|uc008ipv.2:c.1542+78G>A	||||	2014-01-01	0,15	46
chr2	24866414	rs27215313	T	C	MODIFIER	Pnpla7|Pnpla7|Pnpla7|Pnpla7|Pnpla7	intron_variant|intron_variant|intron_variant|intron_variant|intron_variant	uc008ipw.2:c.1542+103T>C|uc008ipx.2:c.246+103T>C|uc012brs.1:c.1464+103T>C|uc008ipy.2:n.1512+103T>C|uc008ipv.2:c.1542+103T>C	||||	2014-01-01	0,12	40
chr2	24866431	rs27215312	G	A	MODIFIER	Pnpla7|Pnpla7|Pnpla7|Pnpla7|Pnpla7	intron_variant|intron_variant|intron_variant|intron_variant|intron_variant	uc008ipw.2:c.1542+120G>A|uc008ipx.2:c.246+120G>A|uc012brs.1:c.1464+120G>A|uc008ipy.2:n.1512+120G>A|uc008ipv.2:c.1542+120G>A	||||	2014-01-01	0,9	15
chr2	24866891	rs27215307	G	A	MODIFIER	Pnpla7|Pnpla7|Pnpla7|Pnpla7|Pnpla7	intron_variant|intron_variant|intron_variant|intron_variant|intron_variant	uc008ipw.2:c.1543-135G>A|uc008ipx.2:c.247-135G>A|uc012brs.1:c.1465-135G>A|uc008ipy.2:n.1513-135G>A|uc008ipv.2:c.1543-135G>A	||||	2014-01-01	0,12	95
chr2	24866939	.	A	G	MODIFIER	Pnpla7|Pnpla7|Pnpla7|Pnpla7|Pnpla7	intron_variant|intron_variant|intron_variant|intron_variant|intron_variant	uc008ipw.2:c.1543-87A>G|uc008ipx.2:c.247-87A>G|uc012brs.1:c.1465-87A>G|uc008ipy.2:n.1513-87A>G|uc008ipv.2:c.1543-87A>G	||||	2014-01-01	0,9	49
chr2	24866996	rs27215304	A	G	MODIFIER	Pnpla7|Pnpla7|Pnpla7|Pnpla7|Pnpla7	intron_variant|intron_variant|intron_variant|intron_variant|intron_variant	uc008ipw.2:c.1543-30A>G|uc008ipx.2:c.247-30A>G|uc012brs.1:c.1465-30A>G|uc008ipy.2:n.1513-30A>G|uc008ipv.2:c.1543-30A>G	||||	2014-01-01	0,21	99
chr2	24867076	rs27215303	A	G	LOW	Pnpla7|Pnpla7|Pnpla7|Pnpla7|Pnpla7	synonymous_variant|synonymous_variant|synonymous_variant|nc_transcript_variant|synonymous_variant	uc008ipw.2:c.1593A>G|uc008ipx.2:c.297A>G|uc012brs.1:c.1515A>G|uc008ipy.2:n.1563A>G|uc008ipv.2:c.1593A>G	A2AJ88:p.(=)|B9EJ75:p.(=)|A2AJ88-2:p.(=)||A2AJ88-2:p.(=)	2014-01-01	1,37	99
chr2	24870871	.	ACAGTGTACAGATG	A	MODIFIER	Pnpla7|Pnpla7|Pnpla7|Pnpla7|Pnpla7	intron_variant|intron_variant|intron_variant|intron_variant|intron_variant	uc008ipw.2:c.1880+71_1880+83del|uc008ipx.2:c.584+71_584+83del|uc012brs.1:c.1802+71_1802+83del|uc008ipy.2:n.1850+71_1850+83del|uc008ipv.2:c.1880+71_1880+83del	||||	2014-01-01	1,12	99
chr2	24870900	rs27200859	T	C	MODIFIER	Pnpla7|Pnpla7|Pnpla7|Pnpla7|Pnpla7	intron_variant|intron_variant|intron_variant|intron_variant|intron_variant	uc008ipw.2:c.1880+99T>C|uc008ipx.2:c.584+99T>C|uc012brs.1:c.1802+99T>C|uc008ipy.2:n.1850+99T>C|uc008ipv.2:c.1880+99T>C	||||	2014-01-01	0,14	71
chr2	24872259	.	C	T	MODIFIER	Pnpla7|Pnpla7|Pnpla7|Pnpla7|Pnpla7	intron_variant|intron_variant|intron_variant|intron_variant|intron_variant	uc008ipw.2:c.2004+109C>T|uc008ipx.2:c.708+109C>T|uc012brs.1:c.1926+109C>T|uc008ipy.2:n.1974+109C>T|uc008ipv.2:c.2004+109C>T	||||	2014-01-01	0,17	99
chr2	24874790	.	T	G	MODIFIER	Pnpla7|Pnpla7|Pnpla7|Pnpla7|Pnpla7	intron_variant|intron_variant|intron_variant|intron_variant|intron_variant	uc008ipw.2:c.2005-134T>G|uc008ipx.2:c.709-134T>G|uc012brs.1:c.1927-134T>G|uc008ipy.2:n.1975-134T>G|uc008ipv.2:c.2005-134T>G	||||	2014-01-01	0,12	43
chr2	24875087	.	GA	G	MODIFIER	Pnpla7|Pnpla7|Pnpla7|Pnpla7|Pnpla7	intron_variant|intron_variant|intron_variant|intron_variant|intron_variant	uc008ipw.2:c.2118+51delA|uc008ipx.2:c.822+51delA|uc012brs.1:c.2040+51delA|uc008ipy.2:n.2088+51delA|uc008ipv.2:c.2118+51delA	||||	2014-01-01	0,13	36
chr2	24875089	.	GGTGA	G	MODIFIER	Pnpla7|Pnpla7|Pnpla7|Pnpla7|Pnpla7	intron_variant|intron_variant|intron_variant|intron_variant|intron_variant	uc008ipw.2:c.2118+53_2118+56delGTGA|uc008ipx.2:c.822+53_822+56delGTGA|uc012brs.1:c.2040+53_2040+56delGTGA|uc008ipy.2:n.2088+53_2088+56delGTGA|uc008ipv.2:c.2118+53_2118+56delGTGA	||||	2014-01-01	1,12	91
chr2	24875155	.	C	G	MODIFIER	Pnpla7|Pnpla7|Pnpla7|Pnpla7|Pnpla7	intron_variant|intron_variant|intron_variant|intron_variant|intron_variant	uc008ipw.2:c.2118+118C>G|uc008ipx.2:c.822+118C>G|uc012brs.1:c.2040+118C>G|uc008ipy.2:n.2088+118C>G|uc008ipv.2:c.2118+118C>G	||||	2014-01-01	0,11	15
chr2	24875160	.	C	T	MODIFIER	Pnpla7|Pnpla7|Pnpla7|Pnpla7|Pnpla7	intron_variant|intron_variant|intron_variant|intron_variant|intron_variant	uc008ipw.2:c.2118+123C>T|uc008ipx.2:c.822+123C>T|uc012brs.1:c.2040+123C>T|uc008ipy.2:n.2088+123C>T|uc008ipv.2:c.2118+123C>T	||||	2014-01-01	0,10	15
chr2	24877622	.	C	T	MODIFIER	Pnpla7|Pnpla7|Pnpla7|Pnpla7|Pnpla7	intron_variant|intron_variant|intron_variant|intron_variant|intron_variant	uc008ipw.2:c.2188+91C>T|uc008ipx.2:c.892+91C>T|uc012brs.1:c.2110+91C>T|uc008ipy.2:n.2158+91C>T|uc008ipv.2:c.2188+91C>T	||||	2014-01-01	0,9	12
chr2	24895056	.	G	A	MODIFIER	Pnpla7|Pnpla7|Pnpla7|Pnpla7|Pnpla7	intron_variant|intron_variant|intron_variant|intron_variant|five_prime_utr_variant	uc008ipw.2:c.2403-67G>A|uc008ipx.2:c.1107-67G>A|uc012brs.1:c.2325-67G>A|uc008ipy.2:n.2309-67G>A|uc008ipz.2:c.-245G>A	||||	2014-01-01	0,3	74
chr2	24903293	.	G	A	MODIFIER	Pnpla7|Pnpla7|Pnpla7|Pnpla7|Pnpla7	intron_variant|intron_variant|intron_variant|intron_variant|intron_variant	uc008ipw.2:c.3030+9G>A|uc008ipx.2:c.1734+9G>A|uc012brs.1:c.2952+9G>A|uc008ipy.2:n.2936+9G>A|uc008ipz.2:c.450+9G>A	||||	2014-01-01	0,28	99
chr2	24905741	rs27200744	A	G	MODIFIER	Pnpla7|Pnpla7|Pnpla7|Pnpla7|Pnpla7	intron_variant|intron_variant|intron_variant|intron_variant|intron_variant	uc008ipw.2:c.3148-37A>G|uc008ipx.2:c.1852-37A>G|uc012brs.1:c.3070-37A>G|uc008ipy.2:n.3054-37A>G|uc008ipz.2:c.568-37A>G	||||	2014-01-01	0,38	99
chr2	24908949	rs13467340	A	G	LOW	Pnpla7|Pnpla7|Pnpla7|Pnpla7|Pnpla7	synonymous_variant|synonymous_variant|synonymous_variant|nc_transcript_variant|synonymous_variant	uc008ipw.2:c.3867A>G|uc008ipx.2:c.2571A>G|uc012brs.1:c.3789A>G|uc008ipy.2:n.3773A>G|uc008ipz.2:c.1287A>G	A2AJ88:p.(=)|B9EJ75:p.(=)|A2AJ88-2:p.(=)||A7L8D7:p.(=)	2014-01-01	0,16	99
chr2	24909069	.	CAG	C	MODIFIER	Pnpla7|Pnpla7|Pnpla7|Pnpla7|Pnpla7	intron_variant|intron_variant|intron_variant|intron_variant|intron_variant	uc008ipw.2:c.3936+52_3936+53delAG|uc008ipx.2:c.2640+52_2640+53delAG|uc012brs.1:c.3863+47_3863+48delAG|uc008ipy.2:n.3847+47_3847+48delAG|uc008ipz.2:c.1361+47_1361+48delAG	||||	2014-01-01	0,17	99
chr2	24912780	rs27200716	A	G	MODIFIER	Nelf|Nelf|Nelf|Nelf|Nelf	intron_variant|intron_variant|intron_variant|intron_variant|intron_variant	uc008iqb.1:c.710+84A>G|uc008iqc.1:c.710+84A>G|uc012brt.1:c.710+84A>G|uc008iqe.1:c.710+84A>G|uc008iqd.1:c.710+84A>G	||||	2014-01-01	0,21	99
chr2	24915976	.	C	A	MODIFIER	Nelf|Nelf|Nelf|Nelf|Nelf	intron_variant|intron_variant|intron_variant|intron_variant|intron_variant	uc008iqb.1:c.1054-23C>A|uc008iqc.1:c.1048-23C>A|uc012brt.1:c.1048-23C>A|uc008iqe.1:c.958-23C>A|uc008iqd.1:c.979-23C>A	||||	2014-01-01	0,33	99
chr2	24916918	.	G	A	MODIFIER	Nelf|Nelf|Nelf|Nelf|Nelf	intron_variant|intron_variant|intron_variant|intron_variant|intron_variant	uc008iqb.1:c.1425+34G>A|uc008iqc.1:c.1419+34G>A|uc012brt.1:c.1419+34G>A|uc008iqe.1:c.1329+34G>A|uc008iqd.1:c.1350+34G>A	||||	2014-01-01	0,43	99
chr2	24918089	rs13462961	A	C	MODIFIER	Nelf|Nelf|Nelf|Nelf|Nelf	three_prime_utr_variant|three_prime_utr_variant|three_prime_utr_variant|three_prime_utr_variant|three_prime_utr_variant	uc008iqb.1:c.*800A>C|uc008iqc.1:c.*800A>C|uc012brt.1:c.*800A>C|uc008iqe.1:c.*800A>C|uc008iqd.1:c.*800A>C	||||	2014-01-01	0,42	99
chr2	24937193	.	TACTGATCTA	T	MODIFIER	Entpd8|Entpd8|Entpd8	intron_variant|intron_variant|intron_variant	uc008iqf.1:c.-16-132_-16-124delACTGATCTA|uc009vca.1:c.-11-137_-11-129delACTGATCTA|uc008iqg.1:c.-315+1123_-315+1131delACTGATCTA	||	2014-01-01	0,7	99
chr2	24938717	rs27200652	T	C	MODIFIER	Entpd8|Entpd8|Entpd8	intron_variant|intron_variant|intron_variant	uc008iqf.1:c.396-23T>C|uc009vca.1:c.396-23T>C|uc008iqg.1:c.-314-23T>C	||	2014-01-01	0,19	99
chr2	24938860	rs27200651	T	C	LOW	Entpd8|Entpd8|Entpd8	synonymous_variant|synonymous_variant|five_prime_utr_variant	uc008iqf.1:c.516T>C|uc009vca.1:c.516T>C|uc008iqg.1:c.-194T>C	Q8K0L2:p.(=)|Q8K0L2:p.(=)|	2014-01-01	0,45	99
chr2	24939179	rs27200648	C	T	LOW	Entpd8|Entpd8|Entpd8	synonymous_variant|synonymous_variant|synonymous_variant	uc008iqf.1:c.717C>T|uc009vca.1:c.717C>T|uc008iqg.1:c.126C>T	Q8K0L2:p.(=)|Q8K0L2:p.(=)|Q8K0L2:p.(=)	2014-01-01	0,34	99
chr2	24939697	rs27200646	T	C	MODIFIER	Entpd8|Entpd8|Entpd8	intron_variant|intron_variant|intron_variant	uc008iqf.1:c.1057-84T>C|uc009vca.1:c.1057-84T>C|uc008iqg.1:c.466-84T>C	||	2014-01-01	0,19	99
chr2	24939703	rs27200645	C	T	MODIFIER	Entpd8|Entpd8|Entpd8	intron_variant|intron_variant|intron_variant	uc008iqf.1:c.1057-78C>T|uc009vca.1:c.1057-78C>T|uc008iqg.1:c.466-78C>T	||	2014-01-01	0,17	99
chr2	24939728	.	C	CTGAG	MODIFIER	Entpd8|Entpd8|Entpd8	intron_variant|intron_variant|intron_variant	uc008iqf.1:c.1057-53_1057-52insTGAG|uc009vca.1:c.1057-53_1057-52insTGAG|uc008iqg.1:c.466-53_466-52insTGAG	||	2014-01-01	0,17	99
chr2	24939732	.	C	T	MODIFIER	Entpd8|Entpd8|Entpd8	intron_variant|intron_variant|intron_variant	uc008iqf.1:c.1057-49C>T|uc009vca.1:c.1057-49C>T|uc008iqg.1:c.466-49C>T	||	2014-01-01	0,16	87
chr2	24939742	rs27200644	C	G	MODIFIER	Entpd8|Entpd8|Entpd8	intron_variant|intron_variant|intron_variant	uc008iqf.1:c.1057-39C>G|uc009vca.1:c.1057-39C>G|uc008iqg.1:c.466-39C>G	||	2014-01-01	0,19	75
chr2	24939774	.	T	C	MODIFIER	Entpd8|Entpd8|Entpd8	intron_variant|intron_variant|intron_variant	uc008iqf.1:c.1057-7T>C|uc009vca.1:c.1057-7T>C|uc008iqg.1:c.466-7T>C	||	2014-01-01	0,19	99
chr2	24939954	.	C	G	MODIFIER	Entpd8|Entpd8|Entpd8	intron_variant|intron_variant|intron_variant	uc008iqf.1:c.1167+63C>G|uc009vca.1:c.1167+63C>G|uc008iqg.1:c.576+63C>G	||	2014-01-01	0,9	86
chr2	24939956	.	T	C	MODIFIER	Entpd8|Entpd8|Entpd8	intron_variant|intron_variant|intron_variant	uc008iqf.1:c.1167+65T>C|uc009vca.1:c.1167+65T>C|uc008iqg.1:c.576+65T>C	||	2014-01-01	0,9	96
chr2	24939963	.	C	T	MODIFIER	Entpd8|Entpd8|Entpd8	intron_variant|intron_variant|intron_variant	uc008iqf.1:c.1167+72C>T|uc009vca.1:c.1167+72C>T|uc008iqg.1:c.576+72C>T	||	2014-01-01	0,7	69
chr2	24940115	rs27200642	A	G	MODIFIER	Entpd8|Entpd8|Entpd8	intron_variant|intron_variant|intron_variant	uc008iqf.1:c.1168-131A>G|uc009vca.1:c.1168-131A>G|uc008iqg.1:c.577-131A>G	||	2014-01-01	0,9	33
chr2	24940120	.	A	G	MODIFIER	Entpd8|Entpd8|Entpd8	intron_variant|intron_variant|intron_variant	uc008iqf.1:c.1168-126A>G|uc009vca.1:c.1168-126A>G|uc008iqg.1:c.577-126A>G	||	2014-01-01	0,9	34
chr2	24940127	.	G	T	MODIFIER	Entpd8|Entpd8|Entpd8	intron_variant|intron_variant|intron_variant	uc008iqf.1:c.1168-119G>T|uc009vca.1:c.1168-119G>T|uc008iqg.1:c.577-119G>T	||	2014-01-01	0,9	39
chr2	24940190	.	A	G	MODIFIER	Entpd8|Entpd8|Entpd8	intron_variant|intron_variant|intron_variant	uc008iqf.1:c.1168-56A>G|uc009vca.1:c.1168-56A>G|uc008iqg.1:c.577-56A>G	||	2014-01-01	0,13	78
chr2	24940444	.	G	A	MODIFIER	Entpd8|Entpd8|Entpd8	intron_variant|intron_variant|intron_variant	uc008iqf.1:c.1303-37G>A|uc009vca.1:c.1303-37G>A|uc008iqg.1:c.712-37G>A	||	2014-01-01	0,11	99
chr2	24940487	rs27200640	G	A	MODERATE	Entpd8|Entpd8|Entpd8	missense_variant|missense_variant|missense_variant	uc008iqf.1:c.1309G>A|uc009vca.1:c.1309G>A|uc008iqg.1:c.718G>A	Q8K0L2:p.(Asp437Asn)|Q8K0L2:p.(Asp437Asn)|Q8K0L2:p.(Asp240Asn)	2014-01-01	0,12	99
chr2	24941110	rs27200639	T	C	MODIFIER	Entpd8|Entpd8|Entpd8	three_prime_utr_variant|three_prime_utr_variant|three_prime_utr_variant	uc008iqf.1:c.*438T>C|uc009vca.1:c.*438T>C|uc008iqg.1:c.*438T>C	||	2014-01-01	0,36	99
chr2	24941181	rs27200638	G	A	MODIFIER	Entpd8|Entpd8|Entpd8	three_prime_utr_variant|three_prime_utr_variant|three_prime_utr_variant	uc008iqf.1:c.*509G>A|uc009vca.1:c.*509G>A|uc008iqg.1:c.*509G>A	||	2014-01-01	0,35	99
chr2	24941503	rs27200634	G	A	LOW	Noxa1|Noxa1	synonymous_variant|synonymous_variant	uc008iqi.2:c.1170C>T|uc008iqh.2:c.1194C>T	Q8CJ00-2:p.(=)|Q8CJ00:p.(=)	2014-01-01	0,73	99
chr2	24941563	rs27200633	G	A	LOW	Noxa1|Noxa1	synonymous_variant|synonymous_variant	uc008iqi.2:c.1110C>T|uc008iqh.2:c.1134C>T	Q8CJ00-2:p.(=)|Q8CJ00:p.(=)	2014-01-01	0,57	99
chr2	24941637	.	C	G	MODIFIER	Noxa1|Noxa1	intron_variant|intron_variant	uc008iqi.2:c.1066-30G>C|uc008iqh.2:c.1090-30G>C	|	2014-01-01	0,34	99
chr2	24941666	rs27200632	A	C	MODIFIER	Noxa1|Noxa1	intron_variant|intron_variant	uc008iqi.2:c.1065+40T>G|uc008iqh.2:c.1089+40T>G	|	2014-01-01	0,34	99
chr2	24942379	.	G	A	MODIFIER	Noxa1|Noxa1	intron_variant|intron_variant	uc008iqi.2:c.795+80C>T|uc008iqh.2:c.819+80C>T	|	2014-01-01	0,36	84
chr2	24942397	.	A	G	MODIFIER	Noxa1|Noxa1	intron_variant|intron_variant	uc008iqi.2:c.795+62T>C|uc008iqh.2:c.819+62T>C	|	2014-01-01	1,37	96
chr2	24942402	.	A	G	MODIFIER	Noxa1|Noxa1	intron_variant|intron_variant	uc008iqi.2:c.795+57T>C|uc008iqh.2:c.819+57T>C	|	2014-01-01	0,36	99
chr2	24942428	.	A	G	MODIFIER	Noxa1|Noxa1	intron_variant|intron_variant	uc008iqi.2:c.795+31T>C|uc008iqh.2:c.819+31T>C	|	2014-01-01	0,37	99
chr2	24942503	.	T	C	MODERATE	Noxa1|Noxa1	missense_variant|missense_variant	uc008iqi.2:c.751A>G|uc008iqh.2:c.775A>G	Q8CJ00-2:p.(Arg251Gly)|Q8CJ00:p.(Arg259Gly)	2014-01-01	0,67	99
chr2	24942504	.	G	A	LOW	Noxa1|Noxa1	synonymous_variant|synonymous_variant	uc008iqi.2:c.750C>T|uc008iqh.2:c.774C>T	Q8CJ00-2:p.(=)|Q8CJ00:p.(=)	2014-01-01	0,68	99
chr2	24942676	rs27200627	A	G	MODERATE	Noxa1|Noxa1	missense_variant|missense_variant	uc008iqi.2:c.704T>C|uc008iqh.2:c.704T>C	Q8CJ00-2:p.(Met235Thr)|Q8CJ00:p.(Met235Thr)	2014-01-01	0,36	96
chr2	24942748	rs27200626	T	C	MODIFIER	Noxa1|Noxa1	intron_variant|intron_variant	uc008iqi.2:c.661-29A>G|uc008iqh.2:c.661-29A>G	|	2014-01-01	0,22	99
chr2	24942810	.	A	G	MODIFIER	Noxa1|Noxa1	intron_variant|intron_variant	uc008iqi.2:c.661-91T>C|uc008iqh.2:c.661-91T>C	|	2014-01-01	0,12	95
chr2	24942812	.	T	C	MODIFIER	Noxa1|Noxa1	intron_variant|intron_variant	uc008iqi.2:c.661-93A>G|uc008iqh.2:c.661-93A>G	|	2014-01-01	0,12	99
chr2	24945963	rs27200596	C	G	MODIFIER	Noxa1|Noxa1	intron_variant|intron_variant	uc008iqi.2:c.504+49G>C|uc008iqh.2:c.504+49G>C	|	2014-01-01	0,24	99
chr2	24947430	rs27200586	T	C	MODIFIER	Noxa1|Noxa1	intron_variant|intron_variant	uc008iqi.2:c.261-81A>G|uc008iqh.2:c.261-81A>G	|	2014-01-01	0,15	98
chr2	24950562	rs27186467	G	A	MODIFIER	Noxa1|Noxa1	five_prime_utr_variant|five_prime_utr_variant	uc008iqi.2:c.-118C>T|uc008iqh.2:c.-118C>T	|	2014-01-01	0,5	99
chr2	25218719	.	AGG	AG	MODIFIER	Uap1l1|Uap1l1	intron_variant|intron_variant	uc008irr.1:c.1178+43delC|uc008irs.1:n.1121+111delC	|	0/1	22,9	99
chr2	25293133	.	TG	T	MODIFIER	Abca2	intron_variant	uc008isc.1:c.2090+24delG		0/1	9,2	47
chr2	25301030	.	AC	A	MODIFIER	Abca2	intron_variant	uc008isc.1:c.6172-39delC		0/1	17,9	40
chr2	25325014	rs28211972	A	G	MODIFIER	Ptgds	intron_variant	uc008isf.1:c.114+66T>C		0/1	7,1	21
chr2	25430900	.	G	C	MODIFIER		intergenic_variant			2014-01-01	0,4	21
chr2	25481422	.	AT	A	MODIFIER	AK039020|Fcna|Fcna	intron_variant|intron_variant|intron_variant	uc008isw.1:n.829+583delT|uc008isz.1:c.492+109delA|uc012bsd.1:c.471+109delA	||	0/1	8,3	61
chr2	25482570	.	AGTGT	AGT,A	MODIFIER	AK039020|Fcna|Fcna,AK039020|Fcna|Fcna	intron_variant|intron_variant|intron_variant,intron_variant|intron_variant|intron_variant	uc008isw.1:n.830-240_830-239delGT|uc008isz.1:c.257-52_257-51delAC|uc012bsd.1:c.271+224_271+225delAC,uc008isw.1:n.830-242_830-239delGTGT|uc008isz.1:c.257-52_257-49delACAC|uc012bsd.1:c.271+224_271+227delACAC	||,||	0/1	6,0,3	64
chr2	25516802	.	AG	A	MODIFIER	Lcn5|Lcn5	intron_variant|intron_variant	uc008itb.1:c.567+176delG|uc008itc.1:c.541+287delG	|	0/1	3,1	4
chr2	26066296	.	GA	G	MODIFIER	Qsox2|Qsox2|Qsox2	intron_variant|three_prime_utr_variant|three_prime_utr_variant	uc008iuj.1:c.1717+497delT|uc008iul.1:c.*135delT|uc008iuk.1:c.*135delT	||	0/1	11,5	65
chr2	26265743	.	CA	C	MODIFIER	Sec16a|Sec16a	three_prime_utr_variant|three_prime_utr_variant	uc008ivh.1:c.*661delT|uc008ivi.1:c.*661delT	|	0/1	26,7	99
chr2	26269403	.	GC	G	MODIFIER	Sec16a|Sec16a	intron_variant|intron_variant	uc008ivh.1:c.2404-146delG|uc008ivi.1:c.6927+487delG	|	0/1	2,1	4
chr2	26294764	.	C	T	MODERATE	Sec16a|Sec16a	missense_variant|missense_variant	uc008ivj.1:c.2758G>A|uc008ivi.1:c.2758G>A	A2AIX1:p.(Ala920Thr)|NP_694765:p.(Ala920Thr)	2014-01-01	0,19	99
chr2	26314899	.	TA	T	MODIFIER	Notch1|AK075572	three_prime_utr_variant|nc_transcript_variant	uc008ivl.2:c.*151delT|uc008ivk.1:n.1360+d1delA	|	0/1	72,28	99
chr2	26336360	.	GAT	G	MODIFIER	Notch1	intron_variant	uc008ivl.2:c.1099+132_1099+133delAT		0/1	1,4	15
chr2	26523259	rs27215007	C	G	MODIFIER	Lcn4	three_prime_utr_variant	uc008iwa.1:c.*136G>C		2014-01-01	0,93	99
chr2	26523371	rs27215006	T	C	MODIFIER	Lcn4	three_prime_utr_variant	uc008iwa.1:c.*24A>G		2014-01-01	0,43	99
chr2	26523392	rs27215005	G	C	MODIFIER	Lcn4	three_prime_utr_variant	uc008iwa.1:c.*3C>G		2014-01-01	0,33	99
chr2	26523432	rs27215004	T	G	MODIFIER	Lcn4	intron_variant	uc008iwa.1:c.536-15A>C		2014-01-01	0,27	99
chr2	26523457	.	T	C	MODIFIER	Lcn4	intron_variant	uc008iwa.1:c.536-40A>G		2014-01-01	0,20	99
chr2	26523464	.	C	T	MODIFIER	Lcn4	intron_variant	uc008iwa.1:c.536-47G>A		2014-01-01	0,20	99
chr2	26523897	.	G	GA	MODIFIER	Lcn4	intron_variant	uc008iwa.1:c.509-15_509-14insT		2014-01-01	1,25	99
chr2	26523969	rs27215001	C	T	MODIFIER	Lcn4	intron_variant	uc008iwa.1:c.509-86G>A		2014-01-01	0,46	99
chr2	26525104	rs27214995	T	C	MODIFIER	Lcn4	intron_variant	uc008iwa.1:c.296-128A>G		2014-01-01	0,34	99
chr2	26525745	.	C	T	MODIFIER	Lcn4	intron_variant	uc008iwa.1:c.295+71G>A		2014-01-01	0,26	99
chr2	26525789	.	G	A	MODIFIER	Lcn4	intron_variant	uc008iwa.1:c.295+27C>T		2014-01-01	1,36	99
chr2	26525874	rs27214991	C	T	LOW	Lcn4	synonymous_variant	uc008iwa.1:c.237G>A	Q24JQ8:p.(=)	2014-01-01	0,41	99
chr2	26525913	rs27214990	C	T	MODIFIER	Lcn4	intron_variant	uc008iwa.1:c.225-27G>A		2014-01-01	0,32	99
chr2	26526105	rs27214988	C	T	MODIFIER	Lcn4	intron_variant	uc008iwa.1:c.224+17G>A		2014-01-01	0,27	99
chr2	26526130	rs27214987	G	A	LOW	Lcn4	synonymous_variant	uc008iwa.1:c.216C>T	Q24JQ8:p.(=)	2014-01-01	0,26	99
chr2	26836523	rs27185303	T	C	MODIFIER	Adamts13|Adamts13|Adamts13|Adamts13	intron_variant|intron_variant|intron_variant|intron_variant	uc008iwo.1:c.693-66T>C|uc012bsr.1:c.693-66T>C|uc008iwp.1:c.693-66T>C|uc012bss.1:c.693-66T>C	|||	2014-01-01	0,6	25
chr2	26836542	rs27185302	T	C	MODIFIER	Adamts13|Adamts13|Adamts13|Adamts13	intron_variant|intron_variant|intron_variant|intron_variant	uc008iwo.1:c.693-47T>C|uc012bsr.1:c.693-47T>C|uc008iwp.1:c.693-47T>C|uc012bss.1:c.693-47T>C	|||	2014-01-01	0,7	24
chr2	26836607	rs27185301	T	C	LOW	Adamts13|Adamts13|Adamts13|Adamts13	synonymous_variant|synonymous_variant|synonymous_variant|synonymous_variant	uc008iwo.1:c.711T>C|uc012bsr.1:c.711T>C|uc008iwp.1:c.711T>C|uc012bss.1:c.711T>C	A2ALB3:p.(=)|A7LM19:p.(=)|Q769J6:p.(=)|Q769J6:p.(=)	2014-01-01	0,5	24
chr2	26836671	rs27185300	A	G	MODERATE	Adamts13|Adamts13|Adamts13|Adamts13	missense_variant|missense_variant|missense_variant|missense_variant	uc008iwo.1:c.775A>G|uc012bsr.1:c.775A>G|uc008iwp.1:c.775A>G|uc012bss.1:c.775A>G	A2ALB3:p.(Thr259Ala)|A7LM19:p.(Thr259Ala)|Q769J6:p.(Thr259Ala)|Q769J6:p.(Thr259Ala)	2014-01-01	0,5	18
chr2	26837101	.	T	C	MODIFIER	Adamts13|Adamts13|Adamts13|Adamts13	intron_variant|intron_variant|intron_variant|intron_variant	uc008iwo.1:c.840-82T>C|uc012bsr.1:c.840-82T>C|uc008iwp.1:c.840-82T>C|uc012bss.1:c.840-82T>C	|||	2014-01-01	0,2	18
chr2	26837276	rs27185296	T	C	LOW	Adamts13|Adamts13|Adamts13|Adamts13	synonymous_variant|synonymous_variant|synonymous_variant|synonymous_variant	uc008iwo.1:c.933T>C|uc012bsr.1:c.933T>C|uc008iwp.1:c.933T>C|uc012bss.1:c.933T>C	A2ALB3:p.(=)|A7LM19:p.(=)|Q769J6:p.(=)|Q769J6:p.(=)	2014-01-01	0,6	89
chr2	26837324	rs27185295	C	T	LOW	Adamts13|Adamts13|Adamts13|Adamts13	synonymous_variant|synonymous_variant|synonymous_variant|synonymous_variant	uc008iwo.1:c.981C>T|uc012bsr.1:c.981C>T|uc008iwp.1:c.981C>T|uc012bss.1:c.981C>T	A2ALB3:p.(=)|A7LM19:p.(=)|Q769J6:p.(=)|Q769J6:p.(=)	2014-01-01	0,8	64
chr2	26837386	.	A	C	MODIFIER	Adamts13|Adamts13|Adamts13|Adamts13	intron_variant|intron_variant|intron_variant|intron_variant	uc008iwo.1:c.1002+41A>C|uc012bsr.1:c.1002+41A>C|uc008iwp.1:c.1002+41A>C|uc012bss.1:c.1002+41A>C	|||	2014-01-01	0,7	60
chr2	26837417	.	T	C	MODIFIER	Adamts13|Adamts13|Adamts13|Adamts13	intron_variant|intron_variant|intron_variant|intron_variant	uc008iwo.1:c.1002+72T>C|uc012bsr.1:c.1002+72T>C|uc008iwp.1:c.1002+72T>C|uc012bss.1:c.1002+72T>C	|||	2014-01-01	0,7	47
chr2	26837462	.	ACTT	A	MODIFIER	Adamts13|Adamts13|Adamts13|Adamts13	intron_variant|intron_variant|intron_variant|intron_variant	uc008iwo.1:c.1002+118_1002+120delCTT|uc012bsr.1:c.1002+118_1002+120delCTT|uc008iwp.1:c.1002+118_1002+120delCTT|uc012bss.1:c.1002+118_1002+120delCTT	|||	2014-01-01	0,4	27
chr2	26837467	.	GTTTGATGCTCACA	G	MODIFIER	Adamts13|Adamts13|Adamts13|Adamts13	intron_variant|intron_variant|intron_variant|intron_variant	uc008iwo.1:c.1002+123_1002+135del|uc012bsr.1:c.1002+123_1002+135del|uc008iwp.1:c.1002+123_1002+135del|uc012bss.1:c.1002+123_1002+135del	|||	2014-01-01	0,4	99
chr2	26838428	.	G	A	MODIFIER	Adamts13|Adamts13|Adamts13|Adamts13	intron_variant|intron_variant|intron_variant|intron_variant	uc008iwo.1:c.1003-116G>A|uc012bsr.1:c.1003-116G>A|uc008iwp.1:c.1003-116G>A|uc012bss.1:c.1003-116G>A	|||	2014-01-01	0,9	99
chr2	26838480	.	A	G	MODIFIER	Adamts13|Adamts13|Adamts13|Adamts13	intron_variant|intron_variant|intron_variant|intron_variant	uc008iwo.1:c.1003-64A>G|uc012bsr.1:c.1003-64A>G|uc008iwp.1:c.1003-64A>G|uc012bss.1:c.1003-64A>G	|||	2014-01-01	0,15	99
chr2	26838489	rs27185290	A	G	MODIFIER	Adamts13|Adamts13|Adamts13|Adamts13	intron_variant|intron_variant|intron_variant|intron_variant	uc008iwo.1:c.1003-55A>G|uc012bsr.1:c.1003-55A>G|uc008iwp.1:c.1003-55A>G|uc012bss.1:c.1003-55A>G	|||	2014-01-01	0,12	99
chr2	26838558	rs27185289	C	T	LOW	Adamts13|Adamts13|Adamts13|Adamts13	synonymous_variant|synonymous_variant|synonymous_variant|synonymous_variant	uc008iwo.1:c.1017C>T|uc012bsr.1:c.1017C>T|uc008iwp.1:c.1017C>T|uc012bss.1:c.1017C>T	A2ALB3:p.(=)|A7LM19:p.(=)|Q769J6:p.(=)|Q769J6:p.(=)	2014-01-01	0,23	99
chr2	26838686	.	G	A	MODIFIER	Adamts13|Adamts13|Adamts13|Adamts13	intron_variant|intron_variant|intron_variant|intron_variant	uc008iwo.1:c.1107+38G>A|uc012bsr.1:c.1107+38G>A|uc008iwp.1:c.1107+38G>A|uc012bss.1:c.1107+38G>A	|||	2014-01-01	2,10	99
chr2	26838689	.	G	A	MODIFIER	Adamts13|Adamts13|Adamts13|Adamts13	intron_variant|intron_variant|intron_variant|intron_variant	uc008iwo.1:c.1107+41G>A|uc012bsr.1:c.1107+41G>A|uc008iwp.1:c.1107+41G>A|uc012bss.1:c.1107+41G>A	|||	2014-01-01	1,11	45
chr2	26839284	rs27185283	A	G	MODIFIER	Adamts13|Adamts13|Adamts13|Adamts13	intron_variant|intron_variant|intron_variant|intron_variant	uc008iwo.1:c.1108-84A>G|uc012bsr.1:c.1108-84A>G|uc008iwp.1:c.1108-84A>G|uc012bss.1:c.1108-84A>G	|||	2014-01-01	0,15	99
chr2	26839363	rs27185282	C	T	MODIFIER	Adamts13|Adamts13|Adamts13|Adamts13	intron_variant|intron_variant|intron_variant|intron_variant	uc008iwo.1:c.1108-5C>T|uc012bsr.1:c.1108-5C>T|uc008iwp.1:c.1108-5C>T|uc012bss.1:c.1108-5C>T	|||	2014-01-01	0,27	99
chr2	26839552	rs27185280	A	G	MODIFIER	Adamts13|Adamts13|Adamts13|Adamts13	intron_variant|intron_variant|intron_variant|intron_variant	uc008iwo.1:c.1259+33A>G|uc012bsr.1:c.1259+33A>G|uc008iwp.1:c.1259+33A>G|uc012bss.1:c.1259+33A>G	|||	2014-01-01	0,35	99
chr2	26839656	rs27185278	C	T	LOW	Adamts13|Adamts13|Adamts13|Adamts13	synonymous_variant|synonymous_variant|synonymous_variant|synonymous_variant	uc008iwo.1:c.1296C>T|uc012bsr.1:c.1296C>T|uc008iwp.1:c.1296C>T|uc012bss.1:c.1296C>T	A2ALB3:p.(=)|A7LM19:p.(=)|Q769J6:p.(=)|Q769J6:p.(=)	2014-01-01	0,16	99
chr2	26839769	.	G	A	MODIFIER	Adamts13|Adamts13|Adamts13|Adamts13	intron_variant|intron_variant|intron_variant|intron_variant	uc008iwo.1:c.1323+86G>A|uc012bsr.1:c.1323+86G>A|uc008iwp.1:c.1323+86G>A|uc012bss.1:c.1323+86G>A	|||	2014-01-01	0,9	93
chr2	26839789	.	A	C	MODIFIER	Adamts13|Adamts13|Adamts13|Adamts13	intron_variant|intron_variant|intron_variant|intron_variant	uc008iwo.1:c.1323+106A>C|uc012bsr.1:c.1323+106A>C|uc008iwp.1:c.1323+106A>C|uc012bss.1:c.1323+106A>C	|||	2014-01-01	0,9	99
chr2	26839800	.	A	G	MODIFIER	Adamts13|Adamts13|Adamts13|Adamts13	intron_variant|intron_variant|intron_variant|intron_variant	uc008iwo.1:c.1323+117A>G|uc012bsr.1:c.1323+117A>G|uc008iwp.1:c.1323+117A>G|uc012bss.1:c.1323+117A>G	|||	2014-01-01	0,6	92
chr2	26839813	.	A	C	MODIFIER	Adamts13|Adamts13|Adamts13|Adamts13	intron_variant|intron_variant|intron_variant|intron_variant	uc008iwo.1:c.1323+130A>C|uc012bsr.1:c.1323+130A>C|uc008iwp.1:c.1323+130A>C|uc012bss.1:c.1323+130A>C	|||	2014-01-01	0,3	40
chr2	26840936	rs27185273	T	C	MODIFIER	Adamts13|Adamts13|Adamts13|Adamts13	intron_variant|intron_variant|intron_variant|intron_variant	uc008iwo.1:c.1324-7T>C|uc012bsr.1:c.1324-7T>C|uc008iwp.1:c.1324-7T>C|uc012bss.1:c.1324-7T>C	|||	2014-01-01	0,23	99
chr2	26840953	rs27185272	A	C	MODERATE	Adamts13|Adamts13|Adamts13|Adamts13	missense_variant|missense_variant|missense_variant|missense_variant	uc008iwo.1:c.1334A>C|uc012bsr.1:c.1334A>C|uc008iwp.1:c.1334A>C|uc012bss.1:c.1334A>C	A2ALB3:p.(Lys445Thr)|A7LM19:p.(Lys445Thr)|Q769J6:p.(Lys445Thr)|Q769J6:p.(Lys445Thr)	2014-01-01	0,24	99
chr2	26841075	.	T	C	MODIFIER	Adamts13|Adamts13|Adamts13|Adamts13	intron_variant|intron_variant|intron_variant|intron_variant	uc008iwo.1:c.1450+6T>C|uc012bsr.1:c.1450+6T>C|uc008iwp.1:c.1450+6T>C|uc012bss.1:c.1450+6T>C	|||	2014-01-01	0,27	99
chr2	26841112	rs27185271	T	G	MODIFIER	Adamts13|Adamts13|Adamts13|Adamts13	intron_variant|intron_variant|intron_variant|intron_variant	uc008iwo.1:c.1450+43T>G|uc012bsr.1:c.1450+43T>G|uc008iwp.1:c.1450+43T>G|uc012bss.1:c.1450+43T>G	|||	2014-01-01	0,21	99
chr2	26841177	.	G	C	MODIFIER	Adamts13|Adamts13|Adamts13|Adamts13	intron_variant|intron_variant|intron_variant|intron_variant	uc008iwo.1:c.1450+108G>C|uc012bsr.1:c.1450+108G>C|uc008iwp.1:c.1450+108G>C|uc012bss.1:c.1450+108G>C	|||	2014-01-01	0,14	84
chr2	26842080	rs27226456	T	C	LOW	Adamts13|Adamts13|Adamts13|Adamts13	synonymous_variant|synonymous_variant|synonymous_variant|synonymous_variant	uc008iwo.1:c.1485T>C|uc012bsr.1:c.1485T>C|uc008iwp.1:c.1485T>C|uc012bss.1:c.1485T>C	A2ALB3:p.(=)|A7LM19:p.(=)|Q769J6:p.(=)|Q769J6:p.(=)	2014-01-01	0,41	99
chr2	26842155	.	T	G	MODERATE	Adamts13|Adamts13|Adamts13|Adamts13	missense_variant|missense_variant|missense_variant|missense_variant	uc008iwo.1:c.1560T>G|uc012bsr.1:c.1560T>G|uc008iwp.1:c.1560T>G|uc012bss.1:c.1560T>G	A2ALB3:p.(Asp520Glu)|A7LM19:p.(Asp520Glu)|Q769J6:p.(Asp520Glu)|Q769J6:p.(Asp520Glu)	2014-01-01	0,54	99
chr2	26842219	rs27226455	A	C	MODIFIER	Adamts13|Adamts13|Adamts13|Adamts13	intron_variant|intron_variant|intron_variant|intron_variant	uc008iwo.1:c.1599+25A>C|uc012bsr.1:c.1599+25A>C|uc008iwp.1:c.1599+25A>C|uc012bss.1:c.1599+25A>C	|||	2014-01-01	0,42	99
chr2	26842220	.	T	C	MODIFIER	Adamts13|Adamts13|Adamts13|Adamts13	intron_variant|intron_variant|intron_variant|intron_variant	uc008iwo.1:c.1599+26T>C|uc012bsr.1:c.1599+26T>C|uc008iwp.1:c.1599+26T>C|uc012bss.1:c.1599+26T>C	|||	2014-01-01	0,42	99
chr2	26842265	rs27226454	T	C	MODIFIER	Adamts13|Adamts13|Adamts13|Adamts13	intron_variant|intron_variant|intron_variant|intron_variant	uc008iwo.1:c.1599+71T>C|uc012bsr.1:c.1599+71T>C|uc008iwp.1:c.1599+71T>C|uc012bss.1:c.1599+71T>C	|||	2014-01-01	0,29	99
chr2	26842266	.	G	A	MODIFIER	Adamts13|Adamts13|Adamts13|Adamts13	intron_variant|intron_variant|intron_variant|intron_variant	uc008iwo.1:c.1599+72G>A|uc012bsr.1:c.1599+72G>A|uc008iwp.1:c.1599+72G>A|uc012bss.1:c.1599+72G>A	|||	2014-01-01	0,30	99
chr2	26842405	.	G	A	MODIFIER	Adamts13|Adamts13|Adamts13|Adamts13	intron_variant|intron_variant|intron_variant|intron_variant	uc008iwo.1:c.1600-104G>A|uc012bsr.1:c.1600-104G>A|uc008iwp.1:c.1600-104G>A|uc012bss.1:c.1600-104G>A	|||	2014-01-01	0,18	99
chr2	26842437	rs27226452	G	A	MODIFIER	Adamts13|Adamts13|Adamts13|Adamts13	intron_variant|intron_variant|intron_variant|intron_variant	uc008iwo.1:c.1600-72G>A|uc012bsr.1:c.1600-72G>A|uc008iwp.1:c.1600-72G>A|uc012bss.1:c.1600-72G>A	|||	2014-01-01	0,18	99
chr2	26843798	rs27226447	C	T	MODIFIER	Adamts13|Adamts13|Adamts13|Adamts13	intron_variant|intron_variant|intron_variant|intron_variant	uc008iwo.1:c.1721-61C>T|uc012bsr.1:c.1721-61C>T|uc008iwp.1:c.1721-61C>T|uc012bss.1:c.1721-61C>T	|||	2014-01-01	0,28	99
chr2	26843898	rs27226445	A	G	MODERATE	Adamts13|Adamts13|Adamts13|Adamts13	missense_variant|missense_variant|missense_variant|missense_variant	uc008iwo.1:c.1760A>G|uc012bsr.1:c.1760A>G|uc008iwp.1:c.1760A>G|uc012bss.1:c.1760A>G	A2ALB3:p.(Asn587Ser)|A7LM19:p.(Asn587Ser)|Q769J6:p.(Asn587Ser)|Q769J6:p.(Asn587Ser)	2014-01-01	0,23	99
chr2	26844807	.	A	G	LOW	Adamts13|Adamts13|Adamts13|Adamts13	synonymous_variant|intron_variant|synonymous_variant|synonymous_variant	uc008iwo.1:c.1851A>G|uc012bsr.1:c.1956+713A>G|uc008iwp.1:c.1851A>G|uc012bss.1:c.1851A>G	A2ALB3:p.(=)||Q769J6:p.(=)|Q769J6:p.(=)	2014-01-01	0,30	99
chr2	26844828	rs27226442	C	T	LOW	Adamts13|Adamts13|Adamts13|Adamts13	synonymous_variant|intron_variant|synonymous_variant|synonymous_variant	uc008iwo.1:c.1872C>T|uc012bsr.1:c.1956+734C>T|uc008iwp.1:c.1872C>T|uc012bss.1:c.1872C>T	A2ALB3:p.(=)||Q769J6:p.(=)|Q769J6:p.(=)	2014-01-01	0,33	99
chr2	26844925	rs27226441	G	A	MODERATE	Adamts13|Adamts13|Adamts13|Adamts13	missense_variant|intron_variant|missense_variant|missense_variant	uc008iwo.1:c.1969G>A|uc012bsr.1:c.1956+831G>A|uc008iwp.1:c.1969G>A|uc012bss.1:c.1969G>A	A2ALB3:p.(Asp657Asn)||Q769J6:p.(Asp657Asn)|Q769J6:p.(Asp657Asn)	2014-01-01	0,37	99
chr2	26845887	rs27226433	T	A	MODERATE	Adamts13|Adamts13|Adamts13|Adamts13	missense_variant|missense_variant|missense_variant|missense_variant	uc008iwo.1:c.2041T>A|uc012bsr.1:c.2014T>A|uc008iwp.1:c.2041T>A|uc012bss.1:c.2041T>A	A2ALB3:p.(Ser681Thr)|A7LM19:p.(Ser672Thr)|Q769J6:p.(Ser681Thr)|Q769J6:p.(Ser681Thr)	2014-01-01	1,48	99
chr2	26845977	.	A	G	MODIFIER	Adamts13|Adamts13|Adamts13|Adamts13	intron_variant|intron_variant|intron_variant|intron_variant	uc008iwo.1:c.2119+12A>G|uc012bsr.1:c.2092+12A>G|uc008iwp.1:c.2119+12A>G|uc012bss.1:c.2119+12A>G	|||	2014-01-01	0,39	99
chr2	26845989	.	T	C	MODIFIER	Adamts13|Adamts13|Adamts13|Adamts13	intron_variant|intron_variant|intron_variant|intron_variant	uc008iwo.1:c.2119+24T>C|uc012bsr.1:c.2092+24T>C|uc008iwp.1:c.2119+24T>C|uc012bss.1:c.2119+24T>C	|||	2014-01-01	0,39	99
chr2	26846025	.	C	G	MODIFIER	Adamts13|Adamts13|Adamts13|Adamts13	intron_variant|intron_variant|intron_variant|intron_variant	uc008iwo.1:c.2120-21C>G|uc012bsr.1:c.2093-21C>G|uc008iwp.1:c.2120-21C>G|uc012bss.1:c.2120-21C>G	|||	2014-01-01	0,35	99
chr2	26846031	.	A	G	MODIFIER	Adamts13|Adamts13|Adamts13|Adamts13	intron_variant|intron_variant|intron_variant|intron_variant	uc008iwo.1:c.2120-15A>G|uc012bsr.1:c.2093-15A>G|uc008iwp.1:c.2120-15A>G|uc012bss.1:c.2120-15A>G	|||	2014-01-01	0,37	99
chr2	26846042	.	C	T	MODIFIER	Adamts13|Adamts13|Adamts13|Adamts13	intron_variant|intron_variant|intron_variant|intron_variant	uc008iwo.1:c.2120-4C>T|uc012bsr.1:c.2093-4C>T|uc008iwp.1:c.2120-4C>T|uc012bss.1:c.2120-4C>T	|||	2014-01-01	0,34	99
chr2	26846043	.	C	T	MODIFIER	Adamts13|Adamts13|Adamts13|Adamts13	intron_variant|intron_variant|intron_variant|intron_variant	uc008iwo.1:c.2120-3C>T|uc012bsr.1:c.2093-3C>T|uc008iwp.1:c.2120-3C>T|uc012bss.1:c.2120-3C>T	|||	2014-01-01	0,34	99
chr2	26846674	.	G	A	MODIFIER	Adamts13|Adamts13|Adamts13|Adamts13	intron_variant|intron_variant|intron_variant|intron_variant	uc008iwo.1:c.2250-108G>A|uc012bsr.1:c.2223-108G>A|uc008iwp.1:c.2250-108G>A|uc012bss.1:c.2250-108G>A	|||	2014-01-01	0,6	99
chr2	26846681	rs27226429	T	C	MODIFIER	Adamts13|Adamts13|Adamts13|Adamts13	intron_variant|intron_variant|intron_variant|intron_variant	uc008iwo.1:c.2250-101T>C|uc012bsr.1:c.2223-101T>C|uc008iwp.1:c.2250-101T>C|uc012bss.1:c.2250-101T>C	|||	2014-01-01	0,6	99
chr2	26846759	.	C	T	MODIFIER	Adamts13|Adamts13|Adamts13|Adamts13	intron_variant|intron_variant|intron_variant|intron_variant	uc008iwo.1:c.2250-23C>T|uc012bsr.1:c.2223-23C>T|uc008iwp.1:c.2250-23C>T|uc012bss.1:c.2250-23C>T	|||	2014-01-01	0,15	99
chr2	26846794	.	G	A	LOW	Adamts13|Adamts13|Adamts13|Adamts13	synonymous_variant|synonymous_variant|synonymous_variant|synonymous_variant	uc008iwo.1:c.2262G>A|uc012bsr.1:c.2235G>A|uc008iwp.1:c.2262G>A|uc012bss.1:c.2262G>A	A2ALB3:p.(=)|A7LM19:p.(=)|Q769J6:p.(=)|Q769J6:p.(=)	2014-01-01	0,19	99
chr2	26846812	.	C	T	LOW	Adamts13|Adamts13|Adamts13|Adamts13	synonymous_variant|synonymous_variant|synonymous_variant|synonymous_variant	uc008iwo.1:c.2280C>T|uc012bsr.1:c.2253C>T|uc008iwp.1:c.2280C>T|uc012bss.1:c.2280C>T	A2ALB3:p.(=)|A7LM19:p.(=)|Q769J6:p.(=)|Q769J6:p.(=)	2014-01-01	0,21	99
chr2	26848432	rs27226424	G	A	MODERATE	Adamts13|Adamts13|Adamts13|Adamts13	missense_variant|missense_variant|missense_variant|intron_variant	uc008iwo.1:c.2473G>A|uc012bsr.1:c.2446G>A|uc008iwp.1:c.2473G>A|uc012bss.1:c.2436-47G>A	A2ALB3:p.(Ala825Thr)|A7LM19:p.(Ala816Thr)|Q769J6:p.(Ala825Thr)|	2014-01-01	0,19	88
chr2	26848446	.	T	C	LOW	Adamts13|Adamts13|Adamts13|Adamts13	synonymous_variant|synonymous_variant|synonymous_variant|intron_variant	uc008iwo.1:c.2487T>C|uc012bsr.1:c.2460T>C|uc008iwp.1:c.2487T>C|uc012bss.1:c.2436-33T>C	A2ALB3:p.(=)|A7LM19:p.(=)|Q769J6:p.(=)|	2014-01-01	0,16	99
chr2	26848527	.	C	T	LOW	Adamts13|Adamts13|Adamts13|Adamts13	synonymous_variant|synonymous_variant|synonymous_variant|synonymous_variant	uc008iwo.1:c.2568C>T|uc012bsr.1:c.2541C>T|uc008iwp.1:c.2568C>T|uc012bss.1:c.2484C>T	A2ALB3:p.(=)|A7LM19:p.(=)|Q769J6:p.(=)|Q769J6:p.(=)	2014-01-01	0,16	99
chr2	26848532	.	T	C	MODERATE	Adamts13|Adamts13|Adamts13|Adamts13	missense_variant|missense_variant|missense_variant|missense_variant	uc008iwo.1:c.2573T>C|uc012bsr.1:c.2546T>C|uc008iwp.1:c.2573T>C|uc012bss.1:c.2489T>C	A2ALB3:p.(Met858Thr)|A7LM19:p.(Met849Thr)|Q769J6:p.(Met858Thr)|Q769J6:p.(Met830Thr)	2014-01-01	0,17	99
chr2	26848637	rs27226422	T	A	MODIFIER	Adamts13|Adamts13|Adamts13|Adamts13	intron_variant|intron_variant|intron_variant|intron_variant	uc008iwo.1:c.2628+50T>A|uc012bsr.1:c.2601+50T>A|uc008iwp.1:c.2628+50T>A|uc012bss.1:c.2544+50T>A	|||	2014-01-01	0,10	99
chr2	26848664	.	C	G	MODIFIER	Adamts13|Adamts13|Adamts13|Adamts13	intron_variant|intron_variant|intron_variant|intron_variant	uc008iwo.1:c.2628+77C>G|uc012bsr.1:c.2601+77C>G|uc008iwp.1:c.2628+77C>G|uc012bss.1:c.2544+77C>G	|||	2014-01-01	0,7	99
chr2	26849290	.	G	T	MODIFIER	Adamts13|Adamts13|Adamts13|Adamts13	intron_variant|intron_variant|intron_variant|intron_variant	uc008iwo.1:c.2629-137G>T|uc012bsr.1:c.2602-137G>T|uc008iwp.1:c.2629-137G>T|uc012bss.1:c.2545-137G>T	|||	2014-01-01	0,16	99
chr2	26849321	rs27226417	T	C	MODIFIER	Adamts13|Adamts13|Adamts13|Adamts13	intron_variant|intron_variant|intron_variant|intron_variant	uc008iwo.1:c.2629-106T>C|uc012bsr.1:c.2602-106T>C|uc008iwp.1:c.2629-106T>C|uc012bss.1:c.2545-106T>C	|||	2014-01-01	0,16	99
chr2	26849463	rs27226416	T	G	MODERATE	Adamts13|Adamts13|Adamts13|Adamts13	missense_variant|missense_variant|missense_variant|missense_variant	uc008iwo.1:c.2665T>G|uc012bsr.1:c.2638T>G|uc008iwp.1:c.2665T>G|uc012bss.1:c.2581T>G	A2ALB3:p.(Ser889Ala)|A7LM19:p.(Ser880Ala)|Q769J6:p.(Ser889Ala)|Q769J6:p.(Ser861Ala)	2014-01-01	0,28	99
chr2	26849668	.	C	T	MODIFIER	Adamts13|Adamts13|Adamts13|Adamts13	intron_variant|intron_variant|intron_variant|intron_variant	uc008iwo.1:c.2752+118C>T|uc012bsr.1:c.2725+118C>T|uc008iwp.1:c.2752+118C>T|uc012bss.1:c.2668+118C>T	|||	2014-01-01	0,7	76
chr2	26849683	rs27226414	T	C	MODIFIER	Adamts13|Adamts13|Adamts13|Adamts13	intron_variant|intron_variant|intron_variant|intron_variant	uc008iwo.1:c.2752+133T>C|uc012bsr.1:c.2725+133T>C|uc008iwp.1:c.2752+133T>C|uc012bss.1:c.2668+133T>C	|||	2014-01-01	0,4	43
chr2	26852252	rs27226406	C	T	MODIFIER	Adamts13|Adamts13|Adamts13|Adamts13	intron_variant|intron_variant|intron_variant|intron_variant	uc008iwo.1:c.2883-3C>T|uc012bsr.1:c.2856-3C>T|uc008iwp.1:c.2883-3C>T|uc012bss.1:c.2799-3C>T	|||	2014-01-01	0,30	99
chr2	26852341	.	G	A	MODERATE	Adamts13|Adamts13|Adamts13|Adamts13	missense_variant|missense_variant|missense_variant|missense_variant	uc008iwo.1:c.2969G>A|uc012bsr.1:c.2942G>A|uc008iwp.1:c.2969G>A|uc012bss.1:c.2885G>A	A2ALB3:p.(Arg990His)|A7LM19:p.(Arg981His)|Q769J6:p.(Arg990His)|Q769J6:p.(Arg962His)	2014-01-01	0,28	99
chr2	26852351	.	G	A	LOW	Adamts13|Adamts13|Adamts13|Adamts13	synonymous_variant|synonymous_variant|synonymous_variant|synonymous_variant	uc008iwo.1:c.2979G>A|uc012bsr.1:c.2952G>A|uc008iwp.1:c.2979G>A|uc012bss.1:c.2895G>A	A2ALB3:p.(=)|A7LM19:p.(=)|Q769J6:p.(=)|Q769J6:p.(=)	2014-01-01	0,26	99
chr2	26852553	.	T	TA	MODIFIER	Adamts13|Adamts13|Adamts13|Adamts13	intron_variant|intron_variant|intron_variant|intron_variant	uc008iwo.1:c.3062+119_3062+120insA|uc012bsr.1:c.3035+119_3035+120insA|uc008iwp.1:c.3062+119_3062+120insA|uc012bss.1:c.2978+119_2978+120insA	|||	2014-01-01	0,8	31
chr2	26853757	rs27226400	T	G	MODIFIER	Adamts13|Adamts13|Adamts13|Adamts13	intron_variant|intron_variant|intron_variant|intron_variant	uc008iwo.1:c.3063-53T>G|uc012bsr.1:c.3036-53T>G|uc008iwp.1:c.3062+1323T>G|uc012bss.1:c.2978+1323T>G	|||	2014-01-01	0,13	36
chr2	26860135	rs27226396	T	A	MODIFIER	Adamts13|Adamts13	intron_variant|intron_variant	uc008iwp.1:c.3063-129T>A|uc012bss.1:c.2979-129T>A	|	2014-01-01	0,9	99
chr2	26860242	.	T	C	MODIFIER	Adamts13|Adamts13	intron_variant|intron_variant	uc008iwp.1:c.3063-22T>C|uc012bss.1:c.2979-22T>C	|	2014-01-01	0,25	99
chr2	26860245	.	G	A	MODIFIER	Adamts13|Adamts13	intron_variant|intron_variant	uc008iwp.1:c.3063-19G>A|uc012bss.1:c.2979-19G>A	|	2014-01-01	0,24	99
chr2	26860257	rs27226394	T	C	MODIFIER	Adamts13|Adamts13	intron_variant|intron_variant	uc008iwp.1:c.3063-7T>C|uc012bss.1:c.2979-7T>C	|	2014-01-01	0,24	99
chr2	26860313	rs27226393	A	G	MODERATE	Adamts13|Adamts13	missense_variant|missense_variant	uc008iwp.1:c.3112A>G|uc012bss.1:c.3028A>G	Q769J6:p.(Thr1038Ala)|Q769J6:p.(Thr1010Ala)	2014-01-01	0,24	99
chr2	26860342	rs27226392	G	A	LOW	Adamts13|Adamts13	synonymous_variant|synonymous_variant	uc008iwp.1:c.3141G>A|uc012bss.1:c.3057G>A	Q769J6:p.(=)|Q769J6:p.(=)	2014-01-01	1,28	99
chr2	26860408	rs27226391	C	T	LOW	Adamts13|Adamts13	synonymous_variant|synonymous_variant	uc008iwp.1:c.3207C>T|uc012bss.1:c.3123C>T	Q769J6:p.(=)|Q769J6:p.(=)	2014-01-01	0,34	99
chr2	26860443	rs27226390	G	A	MODERATE	Adamts13|Adamts13	missense_variant|missense_variant	uc008iwp.1:c.3242G>A|uc012bss.1:c.3158G>A	Q769J6:p.(Arg1081Gln)|Q769J6:p.(Arg1053Gln)	2014-01-01	0,26	99
chr2	26860480	.	C	T	MODIFIER	Adamts13|Adamts13	intron_variant|intron_variant	uc008iwp.1:c.3267+12C>T|uc012bss.1:c.3183+12C>T	|	2014-01-01	1,28	99
chr2	26860489	rs27226389	A	G	MODIFIER	Adamts13|Adamts13	intron_variant|intron_variant	uc008iwp.1:c.3267+21A>G|uc012bss.1:c.3183+21A>G	|	2014-01-01	0,25	99
chr2	26860506	rs27226388	T	C	MODIFIER	Adamts13|Adamts13	intron_variant|intron_variant	uc008iwp.1:c.3267+38T>C|uc012bss.1:c.3183+38T>C	|	2014-01-01	0,25	99
chr2	26860529	.	TG	T	MODIFIER	Adamts13|Adamts13	intron_variant|intron_variant	uc008iwp.1:c.3267+62delG|uc012bss.1:c.3183+62delG	|	2014-01-01	0,19	98
chr2	26860547	.	T	C	MODIFIER	Adamts13|Adamts13	intron_variant|intron_variant	uc008iwp.1:c.3267+79T>C|uc012bss.1:c.3183+79T>C	|	2014-01-01	0,19	90
chr2	26860601	rs27226387	G	T	MODIFIER	Adamts13|Adamts13	intron_variant|intron_variant	uc008iwp.1:c.3268-85G>T|uc012bss.1:c.3184-85G>T	|	2014-01-01	0,10	99
chr2	26860621	.	A	T	MODIFIER	Adamts13|Adamts13	intron_variant|intron_variant	uc008iwp.1:c.3268-65A>T|uc012bss.1:c.3184-65A>T	|	2014-01-01	0,7	99
chr2	26860631	rs27226386	A	G	MODIFIER	Adamts13|Adamts13	intron_variant|intron_variant	uc008iwp.1:c.3268-55A>G|uc012bss.1:c.3184-55A>G	|	2014-01-01	0,8	99
chr2	26860657	rs27226385	G	A	MODIFIER	Adamts13|Adamts13	intron_variant|intron_variant	uc008iwp.1:c.3268-29G>A|uc012bss.1:c.3184-29G>A	|	2014-01-01	0,9	99
chr2	26860669	rs27226384	C	T	MODIFIER	Adamts13|Adamts13	intron_variant|intron_variant	uc008iwp.1:c.3268-17C>T|uc012bss.1:c.3184-17C>T	|	2014-01-01	0,9	99
chr2	26860712	rs27226383	T	C	LOW	Adamts13|Adamts13	synonymous_variant|synonymous_variant	uc008iwp.1:c.3294T>C|uc012bss.1:c.3210T>C	Q769J6:p.(=)|Q769J6:p.(=)	2014-01-01	0,14	99
chr2	26860794	rs27226382	A	G	MODERATE	Adamts13|Adamts13	missense_variant|missense_variant	uc008iwp.1:c.3376A>G|uc012bss.1:c.3292A>G	Q769J6:p.(Met1126Val)|Q769J6:p.(Met1098Val)	2014-01-01	0,12	99
chr2	26860855	rs27226381	C	T	MODERATE	Adamts13|Adamts13	missense_variant|missense_variant	uc008iwp.1:c.3437C>T|uc012bss.1:c.3353C>T	Q769J6:p.(Pro1146Leu)|Q769J6:p.(Pro1118Leu)	2014-01-01	0,23	99
chr2	26860935	.	C	T	MODERATE	Adamts13|Adamts13	missense_variant|missense_variant	uc008iwp.1:c.3517C>T|uc012bss.1:c.3433C>T	Q769J6:p.(Arg1173Trp)|Q769J6:p.(Arg1145Trp)	2014-01-01	0,20	99
chr2	26861032	rs27226380	G	A	MODIFIER	Adamts13|Adamts13	intron_variant|intron_variant	uc008iwp.1:c.3580+34G>A|uc012bss.1:c.3496+34G>A	|	2014-01-01	0,11	99
chr2	26861581	rs27226378	T	C	MODIFIER	Adamts13|Adamts13	intron_variant|intron_variant	uc008iwp.1:c.3581-116T>C|uc012bss.1:c.3497-116T>C	|	2014-01-01	0,35	99
chr2	26861882	.	C	T	MODIFIER	Adamts13|Adamts13	intron_variant|intron_variant	uc008iwp.1:c.3727+39C>T|uc012bss.1:c.3643+39C>T	|	2014-01-01	1,41	99
chr2	26861933	.	C	T	MODIFIER	Adamts13|Adamts13	intron_variant|intron_variant	uc008iwp.1:c.3727+90C>T|uc012bss.1:c.3643+90C>T	|	2014-01-01	0,40	99
chr2	26861934	.	A	G	MODIFIER	Adamts13|Adamts13	intron_variant|intron_variant	uc008iwp.1:c.3727+91A>G|uc012bss.1:c.3643+91A>G	|	2014-01-01	0,42	99
chr2	26862104	.	CG	C	MODIFIER	Adamts13|Adamts13	intron_variant|intron_variant	uc008iwp.1:c.3728-37delG|uc012bss.1:c.3644-37delG	|	2014-01-01	0,11	24
chr2	26862117	.	T	G	MODIFIER	Adamts13|Adamts13	intron_variant|intron_variant	uc008iwp.1:c.3728-25T>G|uc012bss.1:c.3644-25T>G	|	2014-01-01	0,9	56
chr2	26862164	.	T	G	LOW	Adamts13|Adamts13	synonymous_variant|synonymous_variant	uc008iwp.1:c.3750T>G|uc012bss.1:c.3666T>G	Q769J6:p.(=)|Q769J6:p.(=)	2014-01-01	0,9	99
chr2	26862263	.	G	A	LOW	Adamts13|Adamts13	synonymous_variant|synonymous_variant	uc008iwp.1:c.3849G>A|uc012bss.1:c.3765G>A	Q769J6:p.(=)|Q769J6:p.(=)	2014-01-01	0,18	99
chr2	26862290	.	T	C	LOW	Adamts13|Adamts13	synonymous_variant|synonymous_variant	uc008iwp.1:c.3876T>C|uc012bss.1:c.3792T>C	Q769J6:p.(=)|Q769J6:p.(=)	2014-01-01	0,16	99
chr2	26862311	.	C	T	LOW	Adamts13|Adamts13	synonymous_variant|synonymous_variant	uc008iwp.1:c.3897C>T|uc012bss.1:c.3813C>T	Q769J6:p.(=)|Q769J6:p.(=)	2014-01-01	0,14	99
chr2	26862356	.	T	C	MODIFIER	Adamts13|Adamts13	intron_variant|intron_variant	uc008iwp.1:c.3904+38T>C|uc012bss.1:c.3820+38T>C	|	2014-01-01	0,13	99
chr2	26862369	.	A	G	MODIFIER	Adamts13|Adamts13	intron_variant|intron_variant	uc008iwp.1:c.3904+51A>G|uc012bss.1:c.3820+51A>G	|	2014-01-01	0,11	75
chr2	26863963	.	A	G	MODIFIER	Adamts13|Adamts13	intron_variant|intron_variant	uc008iwp.1:c.3905-90A>G|uc012bss.1:c.3821-90A>G	|	2014-01-01	0,26	99
chr2	26864081	.	G	T	LOW	Adamts13|Adamts13	synonymous_variant|synonymous_variant	uc008iwp.1:c.3933G>T|uc012bss.1:c.3849G>T	Q769J6:p.(=)|Q769J6:p.(=)	2014-01-01	0,32	99
chr2	26864666	.	C	T	MODIFIER	Adamts13|Adamts13	intron_variant|intron_variant	uc008iwp.1:c.4090-110C>T|uc012bss.1:c.4006-110C>T	|	2014-01-01	0,6	22
chr2	26864690	.	T	G	MODIFIER	Adamts13|Adamts13	intron_variant|intron_variant	uc008iwp.1:c.4090-86T>G|uc012bss.1:c.4006-86T>G	|	2014-01-01	0,7	99
chr2	26864760	.	A	G	MODIFIER	Adamts13|Adamts13	intron_variant|intron_variant	uc008iwp.1:c.4090-16A>G|uc012bss.1:c.4006-16A>G	|	2014-01-01	0,23	99
chr2	26864937	.	G	A	LOW	Adamts13|Adamts13	synonymous_variant|synonymous_variant	uc008iwp.1:c.4251G>A|uc012bss.1:c.4167G>A	Q769J6:p.(=)|Q769J6:p.(=)	2014-01-01	1,41	99
chr2	26865052	.	T	C	MODIFIER	Adamts13|Adamts13	three_prime_utr_variant|three_prime_utr_variant	uc008iwp.1:c.*85T>C|uc012bss.1:c.*85T>C	|	2014-01-01	0,62	99
chr2	26865065	.	G	A	MODIFIER	Adamts13|Adamts13	three_prime_utr_variant|three_prime_utr_variant	uc008iwp.1:c.*98G>A|uc012bss.1:c.*98G>A	|	2014-01-01	0,60	99
chr2	26865226	.	T	C	MODIFIER		intergenic_variant			2014-01-01	0,21	67
chr2	26865504	.	T	C	MODIFIER	5930434B04Rik|5930434B04Rik|5930434B04Rik|5930434B04Rik|5930434B04Rik	five_prime_utr_variant|five_prime_utr_variant|five_prime_utr_variant|five_prime_utr_variant|five_prime_utr_variant	uc008iwq.1:c.-4T>C|uc008iwr.1:c.-4T>C|uc008iws.1:c.-4T>C|uc008iwt.1:c.-4T>C|uc008iwu.1:c.-4T>C	||||	2014-01-01	0,11	99
chr2	26865540	.	G	C	LOW	5930434B04Rik|5930434B04Rik|5930434B04Rik|5930434B04Rik|5930434B04Rik	synonymous_variant|synonymous_variant|synonymous_variant|synonymous_variant|synonymous_variant	uc008iwq.1:c.33G>C|uc008iwr.1:c.33G>C|uc008iws.1:c.33G>C|uc008iwt.1:c.33G>C|uc008iwu.1:c.33G>C	Q8BG21-2:p.(=)|p.(=)|Q8BG21-3:p.(=)|A2AR24:p.(=)|A2AR24:p.(=)	2014-01-01	1,20	99
chr2	26865610	.	G	A	MODERATE	5930434B04Rik|5930434B04Rik|5930434B04Rik|5930434B04Rik|5930434B04Rik	missense_variant|missense_variant|missense_variant|missense_variant|missense_variant	uc008iwq.1:c.103G>A|uc008iwr.1:c.103G>A|uc008iws.1:c.103G>A|uc008iwt.1:c.103G>A|uc008iwu.1:c.103G>A	Q8BG21-2:p.(Val35Met)|p.(Val35Met)|Q8BG21-3:p.(Val35Met)|A2AR24:p.(Val35Met)|A2AR24:p.(Val35Met)	2014-01-01	0,24	99
chr2	26866002	.	C	T	MODIFIER	5930434B04Rik|5930434B04Rik|5930434B04Rik|5930434B04Rik|5930434B04Rik	intron_variant|intron_variant|intron_variant|intron_variant|intron_variant	uc008iwq.1:c.118+377C>T|uc008iwr.1:c.118+377C>T|uc008iws.1:c.118+377C>T|uc008iwt.1:c.118+377C>T|uc008iwu.1:c.118+377C>T	||||	2014-01-01	0,15	99
chr2	26866181	.	C	T	MODIFIER	5930434B04Rik|5930434B04Rik|5930434B04Rik|5930434B04Rik|5930434B04Rik	intron_variant|intron_variant|intron_variant|intron_variant|intron_variant	uc008iwq.1:c.118+556C>T|uc008iwr.1:c.118+556C>T|uc008iws.1:c.118+556C>T|uc008iwt.1:c.118+556C>T|uc008iwu.1:c.118+556C>T	||||	2014-01-01	0,40	99
chr2	26866185	.	G	A	MODIFIER	5930434B04Rik|5930434B04Rik|5930434B04Rik|5930434B04Rik|5930434B04Rik	intron_variant|intron_variant|intron_variant|intron_variant|intron_variant	uc008iwq.1:c.118+560G>A|uc008iwr.1:c.118+560G>A|uc008iws.1:c.118+560G>A|uc008iwt.1:c.118+560G>A|uc008iwu.1:c.118+560G>A	||||	2014-01-01	0,43	99
chr2	26866246	.	T	G	MODIFIER	5930434B04Rik|5930434B04Rik|5930434B04Rik|5930434B04Rik|5930434B04Rik	intron_variant|intron_variant|intron_variant|intron_variant|intron_variant	uc008iwq.1:c.118+621T>G|uc008iwr.1:c.118+621T>G|uc008iws.1:c.118+621T>G|uc008iwt.1:c.118+621T>G|uc008iwu.1:c.118+621T>G	||||	2014-01-01	0,26	99
chr2	26868867	.	A	AAAAAG	MODIFIER	5930434B04Rik|5930434B04Rik|5930434B04Rik|5930434B04Rik|5930434B04Rik	intron_variant|intron_variant|intron_variant|intron_variant|intron_variant	uc008iwq.1:c.119-746_119-745insAAAAG|uc008iwr.1:c.119-80_119-79insAAAAG|uc008iws.1:c.119-746_119-745insAAAAG|uc008iwt.1:c.119-746_119-745insAAAAG|uc008iwu.1:c.119-746_119-745insAAAAG	||||	2014-01-01	0,82	99
chr2	26868939	.	C	T	MODIFIER	5930434B04Rik|5930434B04Rik|5930434B04Rik|5930434B04Rik|5930434B04Rik	intron_variant|intron_variant|intron_variant|intron_variant|intron_variant	uc008iwq.1:c.119-674C>T|uc008iwr.1:c.119-8C>T|uc008iws.1:c.119-674C>T|uc008iwt.1:c.119-674C>T|uc008iwu.1:c.119-674C>T	||||	2014-01-01	0,173	99
chr2	26868945	.	A	G	HIGH	5930434B04Rik|5930434B04Rik|5930434B04Rik|5930434B04Rik|5930434B04Rik	intron_variant|splice_acceptor_variant|intron_variant|intron_variant|intron_variant	uc008iwq.1:c.119-668A>G|uc008iwr.1:c.119-2A>G|uc008iws.1:c.119-668A>G|uc008iwt.1:c.119-668A>G|uc008iwu.1:c.119-668A>G	|p.?|||	2014-01-01	0,179	99
chr2	26869009	.	A	G	MODERATE	5930434B04Rik|5930434B04Rik|5930434B04Rik|5930434B04Rik|5930434B04Rik	intron_variant|missense_variant|intron_variant|intron_variant|intron_variant	uc008iwq.1:c.119-604A>G|uc008iwr.1:c.181A>G|uc008iws.1:c.119-604A>G|uc008iwt.1:c.119-604A>G|uc008iwu.1:c.119-604A>G	|p.(Lys61Glu)|||	2014-01-01	0,147	99
chr2	26869034	.	A	G	MODERATE	5930434B04Rik|5930434B04Rik|5930434B04Rik|5930434B04Rik|5930434B04Rik	intron_variant|missense_variant|intron_variant|intron_variant|intron_variant	uc008iwq.1:c.119-579A>G|uc008iwr.1:c.206A>G|uc008iws.1:c.119-579A>G|uc008iwt.1:c.119-579A>G|uc008iwu.1:c.119-579A>G	|p.(His69Arg)|||	2014-01-01	0,117	99
chr2	26869061	.	A	C	MODERATE	5930434B04Rik|5930434B04Rik|5930434B04Rik|5930434B04Rik|5930434B04Rik	intron_variant|missense_variant|intron_variant|intron_variant|intron_variant	uc008iwq.1:c.119-552A>C|uc008iwr.1:c.233A>C|uc008iws.1:c.119-552A>C|uc008iwt.1:c.119-552A>C|uc008iwu.1:c.119-552A>C	|p.(Lys78Thr)|||	2014-01-01	0,83	99
chr2	26869131	.	T	A	MODIFIER	5930434B04Rik|5930434B04Rik|5930434B04Rik|5930434B04Rik|5930434B04Rik	intron_variant|intron_variant|intron_variant|intron_variant|intron_variant	uc008iwq.1:c.119-482T>A|uc008iwr.1:c.246+57T>A|uc008iws.1:c.119-482T>A|uc008iwt.1:c.119-482T>A|uc008iwu.1:c.119-482T>A	||||	2014-01-01	0,10	77
chr2	26869141	.	T	C	MODIFIER	5930434B04Rik|5930434B04Rik|5930434B04Rik|5930434B04Rik|5930434B04Rik	intron_variant|intron_variant|intron_variant|intron_variant|intron_variant	uc008iwq.1:c.119-472T>C|uc008iwr.1:c.246+67T>C|uc008iws.1:c.119-472T>C|uc008iwt.1:c.119-472T>C|uc008iwu.1:c.119-472T>C	||||	2014-01-01	0,10	23
chr2	26869525	.	G	A	MODIFIER	5930434B04Rik|5930434B04Rik|5930434B04Rik|5930434B04Rik|5930434B04Rik	intron_variant|intron_variant|intron_variant|intron_variant|intron_variant	uc008iwq.1:c.119-88G>A|uc008iwr.1:c.247-88G>A|uc008iws.1:c.119-88G>A|uc008iwt.1:c.119-88G>A|uc008iwu.1:c.119-88G>A	||||	2014-01-01	0,20	64
chr2	26869565	.	A	G	MODIFIER	5930434B04Rik|5930434B04Rik|5930434B04Rik|5930434B04Rik|5930434B04Rik	intron_variant|intron_variant|intron_variant|intron_variant|intron_variant	uc008iwq.1:c.119-48A>G|uc008iwr.1:c.247-48A>G|uc008iws.1:c.119-48A>G|uc008iwt.1:c.119-48A>G|uc008iwu.1:c.119-48A>G	||||	2014-01-01	0,26	76
chr2	26869600	.	T	A	MODIFIER	5930434B04Rik|5930434B04Rik|5930434B04Rik|5930434B04Rik|5930434B04Rik	intron_variant|intron_variant|intron_variant|intron_variant|intron_variant	uc008iwq.1:c.119-13T>A|uc008iwr.1:c.247-13T>A|uc008iws.1:c.119-13T>A|uc008iwt.1:c.119-13T>A|uc008iwu.1:c.119-13T>A	||||	2014-01-01	0,35	99
chr2	26869695	.	T	C	MODIFIER	5930434B04Rik|5930434B04Rik|5930434B04Rik|5930434B04Rik|5930434B04Rik	intron_variant|intron_variant|intron_variant|intron_variant|intron_variant	uc008iwq.1:c.191+10T>C|uc008iwr.1:c.*25+10T>C|uc008iws.1:c.191+10T>C|uc008iwt.1:c.191+10T>C|uc008iwu.1:c.191+10T>C	||||	2014-01-01	0,34	99
chr2	26869809	.	T	C	MODIFIER	5930434B04Rik|5930434B04Rik|5930434B04Rik|5930434B04Rik|5930434B04Rik	intron_variant|intron_variant|intron_variant|intron_variant|intron_variant	uc008iwq.1:c.191+124T>C|uc008iwr.1:c.*25+124T>C|uc008iws.1:c.191+124T>C|uc008iwt.1:c.191+124T>C|uc008iwu.1:c.191+124T>C	||||	2014-01-01	0,14	66
chr2	26869820	.	C	T	MODIFIER	5930434B04Rik|5930434B04Rik|5930434B04Rik|5930434B04Rik|5930434B04Rik	intron_variant|intron_variant|intron_variant|intron_variant|intron_variant	uc008iwq.1:c.191+135C>T|uc008iwr.1:c.*25+135C>T|uc008iws.1:c.191+135C>T|uc008iwt.1:c.191+135C>T|uc008iwu.1:c.191+135C>T	||||	2014-01-01	0,12	38
chr2	26870943	.	G	A	MODIFIER	5930434B04Rik|5930434B04Rik|5930434B04Rik|5930434B04Rik|5930434B04Rik	intron_variant|intron_variant|intron_variant|intron_variant|intron_variant	uc008iwq.1:c.192-61G>A|uc008iwr.1:c.*26-61G>A|uc008iws.1:c.192-61G>A|uc008iwt.1:c.192-61G>A|uc008iwu.1:c.192-61G>A	||||	2014-01-01	0,14	99
chr2	26870959	.	T	C	MODIFIER	5930434B04Rik|5930434B04Rik|5930434B04Rik|5930434B04Rik|5930434B04Rik	intron_variant|intron_variant|intron_variant|intron_variant|intron_variant	uc008iwq.1:c.192-45T>C|uc008iwr.1:c.*26-45T>C|uc008iws.1:c.192-45T>C|uc008iwt.1:c.192-45T>C|uc008iwu.1:c.192-45T>C	||||	2014-01-01	0,16	99
chr2	26870995	.	A	C	MODIFIER	5930434B04Rik|5930434B04Rik|5930434B04Rik|5930434B04Rik|5930434B04Rik	intron_variant|intron_variant|intron_variant|intron_variant|intron_variant	uc008iwq.1:c.192-9A>C|uc008iwr.1:c.*26-9A>C|uc008iws.1:c.192-9A>C|uc008iwt.1:c.192-9A>C|uc008iwu.1:c.192-9A>C	||||	2014-01-01	0,18	99
chr2	26871199	.	G	T	MODIFIER	5930434B04Rik|5930434B04Rik|5930434B04Rik|5930434B04Rik|5930434B04Rik	intron_variant|three_prime_utr_variant|three_prime_utr_variant|intron_variant|intron_variant	uc008iwq.1:c.317+70G>T|uc008iwr.1:c.*221G>T|uc008iws.1:c.*66G>T|uc008iwt.1:c.317+70G>T|uc008iwu.1:c.317+70G>T	||||	2014-01-01	0,40	99
chr2	26871274	.	A	G	MODIFIER	5930434B04Rik|5930434B04Rik|5930434B04Rik|5930434B04Rik|5930434B04Rik	intron_variant|three_prime_utr_variant|three_prime_utr_variant|intron_variant|intron_variant	uc008iwq.1:c.317+145A>G|uc008iwr.1:c.*296A>G|uc008iws.1:c.*141A>G|uc008iwt.1:c.317+145A>G|uc008iwu.1:c.317+145A>G	||||	2014-01-01	0,27	99
chr2	26871313	.	C	T	MODIFIER	5930434B04Rik|5930434B04Rik|5930434B04Rik|5930434B04Rik|5930434B04Rik	intron_variant|three_prime_utr_variant|three_prime_utr_variant|intron_variant|intron_variant	uc008iwq.1:c.318-150C>T|uc008iwr.1:c.*335C>T|uc008iws.1:c.*180C>T|uc008iwt.1:c.317+184C>T|uc008iwu.1:c.317+184C>T	||||	2014-01-01	0,46	99
chr2	26871323	.	C	T	MODIFIER	5930434B04Rik|5930434B04Rik|5930434B04Rik|5930434B04Rik|5930434B04Rik	intron_variant|three_prime_utr_variant|three_prime_utr_variant|intron_variant|intron_variant	uc008iwq.1:c.318-140C>T|uc008iwr.1:c.*345C>T|uc008iws.1:c.*190C>T|uc008iwt.1:c.317+194C>T|uc008iwu.1:c.317+194C>T	||||	2014-01-01	0,45	99
chr2	26871428	.	T	C	MODIFIER	5930434B04Rik|5930434B04Rik|5930434B04Rik|5930434B04Rik|5930434B04Rik	intron_variant|three_prime_utr_variant|three_prime_utr_variant|intron_variant|intron_variant	uc008iwq.1:c.318-35T>C|uc008iwr.1:c.*450T>C|uc008iws.1:c.*295T>C|uc008iwt.1:c.317+299T>C|uc008iwu.1:c.317+299T>C	||||	2014-01-01	0,68	99
chr2	26871507	.	C	T	MODERATE	5930434B04Rik|5930434B04Rik|5930434B04Rik|5930434B04Rik|5930434B04Rik	missense_variant|three_prime_utr_variant|three_prime_utr_variant|intron_variant|intron_variant	uc008iwq.1:c.362C>T|uc008iwr.1:c.*529C>T|uc008iws.1:c.*374C>T|uc008iwt.1:c.317+378C>T|uc008iwu.1:c.317+378C>T	Q8BG21-2:p.(Pro121Leu)||||	2014-01-01	0,84	99
chr2	26871518	.	A	AC	HIGH	5930434B04Rik|5930434B04Rik|5930434B04Rik|5930434B04Rik|5930434B04Rik	frameshift_variant|three_prime_utr_variant|three_prime_utr_variant|intron_variant|intron_variant	uc008iwq.1:c.373_374insC|uc008iwr.1:c.*540_*541insC|uc008iws.1:c.*385_*386insC|uc008iwt.1:c.317+389_317+390insC|uc008iwu.1:c.317+389_317+390insC	Q8BG21-2:p.(Ile126Hisfs*38)||||	2014-01-01	0,74	99
chr2	26871542	.	T	TCTC	MODIFIER	5930434B04Rik|5930434B04Rik|5930434B04Rik|5930434B04Rik|5930434B04Rik	three_prime_utr_variant|three_prime_utr_variant|three_prime_utr_variant|intron_variant|intron_variant	uc008iwq.1:c.*10_*11insCTC|uc008iwr.1:c.*564_*565insCTC|uc008iws.1:c.*409_*410insCTC|uc008iwt.1:c.317+413_317+414insCTC|uc008iwu.1:c.317+413_317+414insCTC	||||	2014-01-01	0,69	99
chr2	26871659	.	C	T	MODIFIER	5930434B04Rik|5930434B04Rik|5930434B04Rik|5930434B04Rik|5930434B04Rik	three_prime_utr_variant|three_prime_utr_variant|three_prime_utr_variant|intron_variant|intron_variant	uc008iwq.1:c.*127C>T|uc008iwr.1:c.*681C>T|uc008iws.1:c.*526C>T|uc008iwt.1:c.317+530C>T|uc008iwu.1:c.317+530C>T	||||	2014-01-01	0,53	99
chr2	26871697	.	T	A	MODIFIER	5930434B04Rik|5930434B04Rik|5930434B04Rik|5930434B04Rik|5930434B04Rik	three_prime_utr_variant|three_prime_utr_variant|three_prime_utr_variant|intron_variant|intron_variant	uc008iwq.1:c.*165T>A|uc008iwr.1:c.*719T>A|uc008iws.1:c.*564T>A|uc008iwt.1:c.317+568T>A|uc008iwu.1:c.317+568T>A	||||	2014-01-01	0,38	99
chr2	26871843	.	A	G	MODIFIER	5930434B04Rik|5930434B04Rik|5930434B04Rik|5930434B04Rik	three_prime_utr_variant|three_prime_utr_variant|intron_variant|intron_variant	uc008iwr.1:c.*865A>G|uc008iws.1:c.*710A>G|uc008iwt.1:c.317+714A>G|uc008iwu.1:c.317+714A>G	|||	2014-01-01	0,33	99
chr2	26871950	.	A	G	MODIFIER	5930434B04Rik|5930434B04Rik|5930434B04Rik|5930434B04Rik	three_prime_utr_variant|three_prime_utr_variant|intron_variant|intron_variant	uc008iwr.1:c.*972A>G|uc008iws.1:c.*817A>G|uc008iwt.1:c.317+821A>G|uc008iwu.1:c.317+821A>G	|||	2014-01-01	1,18	99
chr2	26872113	.	G	A	MODIFIER	5930434B04Rik|5930434B04Rik|5930434B04Rik|5930434B04Rik	three_prime_utr_variant|three_prime_utr_variant|intron_variant|intron_variant	uc008iwr.1:c.*1135G>A|uc008iws.1:c.*980G>A|uc008iwt.1:c.317+984G>A|uc008iwu.1:c.317+984G>A	|||	2014-01-01	0,20	6
chr2	26872319	.	G	A	MODIFIER	5930434B04Rik|5930434B04Rik|5930434B04Rik|5930434B04Rik	three_prime_utr_variant|three_prime_utr_variant|intron_variant|intron_variant	uc008iwr.1:c.*1341G>A|uc008iws.1:c.*1186G>A|uc008iwt.1:c.317+1190G>A|uc008iwu.1:c.317+1190G>A	|||	2014-01-01	0,26	99
chr2	26872365	.	G	T	MODIFIER	5930434B04Rik|5930434B04Rik|5930434B04Rik|5930434B04Rik	three_prime_utr_variant|three_prime_utr_variant|intron_variant|intron_variant	uc008iwr.1:c.*1387G>T|uc008iws.1:c.*1232G>T|uc008iwt.1:c.317+1236G>T|uc008iwu.1:c.317+1236G>T	|||	2014-01-01	0,38	99
chr2	26872498	.	T	C	MODIFIER	5930434B04Rik|5930434B04Rik|5930434B04Rik|5930434B04Rik	three_prime_utr_variant|three_prime_utr_variant|intron_variant|intron_variant	uc008iwr.1:c.*1520T>C|uc008iws.1:c.*1365T>C|uc008iwt.1:c.317+1369T>C|uc008iwu.1:c.317+1369T>C	|||	2014-01-01	0,30	99
chr2	26872711	.	A	G	MODIFIER	5930434B04Rik|5930434B04Rik|5930434B04Rik|5930434B04Rik	three_prime_utr_variant|three_prime_utr_variant|intron_variant|intron_variant	uc008iwr.1:c.*1733A>G|uc008iws.1:c.*1578A>G|uc008iwt.1:c.318-1182A>G|uc008iwu.1:c.318-1182A>G	|||	2014-01-01	0,47	99
chr2	26872738	.	C	G	MODIFIER	5930434B04Rik|5930434B04Rik|5930434B04Rik|5930434B04Rik	three_prime_utr_variant|three_prime_utr_variant|intron_variant|intron_variant	uc008iwr.1:c.*1760C>G|uc008iws.1:c.*1605C>G|uc008iwt.1:c.318-1155C>G|uc008iwu.1:c.318-1155C>G	|||	2014-01-01	0,53	99
chr2	26872765	.	T	C	MODIFIER	5930434B04Rik|5930434B04Rik|5930434B04Rik|5930434B04Rik	three_prime_utr_variant|three_prime_utr_variant|intron_variant|intron_variant	uc008iwr.1:c.*1787T>C|uc008iws.1:c.*1632T>C|uc008iwt.1:c.318-1128T>C|uc008iwu.1:c.318-1128T>C	|||	2014-01-01	0,48	99
chr2	26872775	.	C	T	MODIFIER	5930434B04Rik|5930434B04Rik|5930434B04Rik|5930434B04Rik	three_prime_utr_variant|three_prime_utr_variant|intron_variant|intron_variant	uc008iwr.1:c.*1797C>T|uc008iws.1:c.*1642C>T|uc008iwt.1:c.318-1118C>T|uc008iwu.1:c.318-1118C>T	|||	2014-01-01	0,44	99
chr2	26872783	.	T	C	MODIFIER	5930434B04Rik|5930434B04Rik|5930434B04Rik|5930434B04Rik	three_prime_utr_variant|three_prime_utr_variant|intron_variant|intron_variant	uc008iwr.1:c.*1805T>C|uc008iws.1:c.*1650T>C|uc008iwt.1:c.318-1110T>C|uc008iwu.1:c.318-1110T>C	|||	2014-01-01	0,41	99
chr2	26872891	.	T	C	MODIFIER	5930434B04Rik|5930434B04Rik|5930434B04Rik|5930434B04Rik	three_prime_utr_variant|three_prime_utr_variant|intron_variant|intron_variant	uc008iwr.1:c.*1913T>C|uc008iws.1:c.*1758T>C|uc008iwt.1:c.318-1002T>C|uc008iwu.1:c.318-1002T>C	|||	2014-01-01	0,34	99
chr2	26872948	.	C	T	MODIFIER	5930434B04Rik|5930434B04Rik	intron_variant|intron_variant	uc008iwt.1:c.318-945C>T|uc008iwu.1:c.318-945C>T	|	2014-01-01	0,20	99
chr2	26873818	.	C	T	MODIFIER	5930434B04Rik|5930434B04Rik	intron_variant|intron_variant	uc008iwt.1:c.318-75C>T|uc008iwu.1:c.318-75C>T	|	2014-01-01	0,16	99
chr2	26873841	.	G	A	MODIFIER	5930434B04Rik|5930434B04Rik	intron_variant|intron_variant	uc008iwt.1:c.318-52G>A|uc008iwu.1:c.318-52G>A	|	2014-01-01	0,19	99
chr2	26873903	.	G	A	MODERATE	5930434B04Rik|5930434B04Rik	missense_variant|missense_variant	uc008iwt.1:c.328G>A|uc008iwu.1:c.328G>A	A2AR24:p.(Val110Ile)|A2AR24:p.(Val110Ile)	2014-01-01	0,28	99
chr2	26874021	.	C	T	MODIFIER	5930434B04Rik|5930434B04Rik	intron_variant|intron_variant	uc008iwt.1:c.425+21C>T|uc008iwu.1:c.425+21C>T	|	2014-01-01	0,19	99
chr2	26874092	.	C	G	MODIFIER	5930434B04Rik|5930434B04Rik	intron_variant|intron_variant	uc008iwt.1:c.425+92C>G|uc008iwu.1:c.425+92C>G	|	2014-01-01	0,10	99
chr2	26874094	.	A	AGTT	MODIFIER	5930434B04Rik|5930434B04Rik	intron_variant|intron_variant	uc008iwt.1:c.425+94_425+95insGTT|uc008iwu.1:c.425+94_425+95insGTT	|	2014-01-01	0,10	99
chr2	26874112	.	G	A	MODIFIER	5930434B04Rik|5930434B04Rik	intron_variant|intron_variant	uc008iwt.1:c.425+112G>A|uc008iwu.1:c.425+112G>A	|	2014-01-01	0,9	99
chr2	26874320	.	C	T	MODIFIER	5930434B04Rik|5930434B04Rik	intron_variant|intron_variant	uc008iwt.1:c.426-88C>T|uc008iwu.1:c.426-88C>T	|	2014-01-01	0,14	88
chr2	26874359	.	G	A	MODIFIER	5930434B04Rik|5930434B04Rik	intron_variant|intron_variant	uc008iwt.1:c.426-49G>A|uc008iwu.1:c.426-49G>A	|	2014-01-01	0,20	99
chr2	26874390	.	C	T	MODIFIER	5930434B04Rik|5930434B04Rik	intron_variant|intron_variant	uc008iwt.1:c.426-18C>T|uc008iwu.1:c.426-18C>T	|	2014-01-01	0,24	99
chr2	26874560	.	A	C	MODIFIER	5930434B04Rik|5930434B04Rik	three_prime_utr_variant|intron_variant	uc008iwt.1:c.*62A>C|uc008iwu.1:c.*1+61A>C	|	2014-01-01	0,22	99
chr2	26874562	.	A	G	MODIFIER	5930434B04Rik|5930434B04Rik	three_prime_utr_variant|intron_variant	uc008iwt.1:c.*64A>G|uc008iwu.1:c.*1+63A>G	|	2014-01-01	0,22	99
chr2	26874583	.	A	G	MODIFIER	5930434B04Rik|5930434B04Rik	three_prime_utr_variant|intron_variant	uc008iwt.1:c.*85A>G|uc008iwu.1:c.*1+84A>G	|	2014-01-01	0,18	99
chr2	26874633	.	GCCT	G	MODIFIER	5930434B04Rik|5930434B04Rik	three_prime_utr_variant|intron_variant	uc008iwt.1:c.*136_*138delCCT|uc008iwu.1:c.*1+135_*1+137delCCT	|	2014-01-01	0,25	99
chr2	26874757	.	C	T	MODIFIER	5930434B04Rik|5930434B04Rik	three_prime_utr_variant|intron_variant	uc008iwt.1:c.*259C>T|uc008iwu.1:c.*1+258C>T	|	2014-01-01	0,14	99
chr2	26874791	.	C	T	MODIFIER	5930434B04Rik|5930434B04Rik	three_prime_utr_variant|intron_variant	uc008iwt.1:c.*293C>T|uc008iwu.1:c.*1+292C>T	|	2014-01-01	0,16	86
chr2	26874792	.	G	GCTC	MODIFIER	5930434B04Rik|5930434B04Rik	three_prime_utr_variant|intron_variant	uc008iwt.1:c.*294_*295insCTC|uc008iwu.1:c.*1+293_*1+294insCTC	|	2014-01-01	0,16	99
chr2	26874953	.	C	T	MODIFIER	5930434B04Rik|5930434B04Rik	three_prime_utr_variant|intron_variant	uc008iwt.1:c.*455C>T|uc008iwu.1:c.*1+454C>T	|	2014-01-01	0,20	99
chr2	26874998	.	C	T	MODIFIER	5930434B04Rik|5930434B04Rik	three_prime_utr_variant|intron_variant	uc008iwt.1:c.*500C>T|uc008iwu.1:c.*1+499C>T	|	2014-01-01	0,23	99
chr2	26875067	rs27226372	C	T	MODIFIER	5930434B04Rik|5930434B04Rik	three_prime_utr_variant|intron_variant	uc008iwt.1:c.*569C>T|uc008iwu.1:c.*2-474C>T	|	2014-01-01	0,19	99
chr2	26875145	.	TTGTC	T	MODIFIER	5930434B04Rik	intron_variant	uc008iwu.1:c.*2-395_*2-392delTGTC		0/1	1,5	49
chr2	26875168	.	GTA	G	MODIFIER	5930434B04Rik	intron_variant	uc008iwu.1:c.*2-372_*2-371delTA		2014-01-01	0,4	72
chr2	26875243	.	GCT	G	MODIFIER	5930434B04Rik	intron_variant	uc008iwu.1:c.*2-297_*2-296delCT		0/1	3,1	29
chr2	26875309	.	GGC	G	MODIFIER	5930434B04Rik	intron_variant	uc008iwu.1:c.*2-231_*2-230delGC		2014-01-01	1,4	19
chr2	26875319	.	TTGTC	T	MODIFIER	5930434B04Rik	intron_variant	uc008iwu.1:c.*2-221_*2-218delTGTC		2014-01-01	0,6	97
chr2	26875325	.	GGTATGATGTGC	G	MODIFIER	5930434B04Rik	intron_variant	uc008iwu.1:c.*2-215_*2-205del		0/1	3,2	21
chr2	26875377	.	CTG	C	MODIFIER	5930434B04Rik	intron_variant	uc008iwu.1:c.*2-163_*2-162delTG		2014-01-01	0,8	99
chr2	26875414	.	CTGTGTG	C	MODIFIER	5930434B04Rik	intron_variant	uc008iwu.1:c.*2-126_*2-121delTGTGTG		2014-01-01	0,10	47
chr2	26875704	.	T	C	MODIFIER	5930434B04Rik	three_prime_utr_variant	uc008iwu.1:c.*165T>C		2014-01-01	0,28	99
chr2	26875763	.	A	G	MODIFIER	5930434B04Rik	three_prime_utr_variant	uc008iwu.1:c.*224A>G		2014-01-01	0,35	99
chr2	26875783	.	A	ATG	MODIFIER	5930434B04Rik	three_prime_utr_variant	uc008iwu.1:c.*244_*245insTG		2014-01-01	0,31	99
chr2	26875886	.	A	G	MODIFIER	5930434B04Rik	three_prime_utr_variant	uc008iwu.1:c.*347A>G		2014-01-01	0,32	99
chr2	26875893	.	C	T	MODIFIER	5930434B04Rik	three_prime_utr_variant	uc008iwu.1:c.*354C>T		2014-01-01	0,36	99
chr2	26875901	.	A	G	MODIFIER	5930434B04Rik	three_prime_utr_variant	uc008iwu.1:c.*362A>G		2014-01-01	0,37	99
chr2	26875996	.	G	A	MODIFIER	5930434B04Rik	three_prime_utr_variant	uc008iwu.1:c.*457G>A		2014-01-01	0,49	99
chr2	26876117	rs27226371	A	C	MODIFIER	5930434B04Rik	three_prime_utr_variant	uc008iwu.1:c.*578A>C		2014-01-01	0,42	99
chr2	26876231	rs27226370	G	A	MODIFIER	5930434B04Rik	three_prime_utr_variant	uc008iwu.1:c.*692G>A		2014-01-01	0,55	99
chr2	26876275	.	A	G	MODIFIER	5930434B04Rik	three_prime_utr_variant	uc008iwu.1:c.*736A>G		2014-01-01	0,69	99
chr2	26876284	rs27226369	T	C	MODIFIER	5930434B04Rik	three_prime_utr_variant	uc008iwu.1:c.*745T>C		2014-01-01	0,66	99
chr2	26876799	rs27226368	C	T	MODIFIER		intergenic_variant			2014-01-01	0,42	99
chr2	26876819	.	T	A	MODIFIER		intergenic_variant			2014-01-01	0,43	99
chr2	26877020	.	C	G	MODIFIER	Slc2a6|Slc2a6|Slc2a6	three_prime_utr_variant|three_prime_utr_variant|nc_transcript_variant	uc008iwv.1:c.*414G>C|uc012bst.1:c.*414G>C|uc012bsu.1:n.1996G>C	||	2014-01-01	0,44	99
chr2	26877085	.	G	T	MODIFIER	Slc2a6|Slc2a6|Slc2a6	three_prime_utr_variant|three_prime_utr_variant|nc_transcript_variant	uc008iwv.1:c.*349C>A|uc012bst.1:c.*349C>A|uc012bsu.1:n.1931C>A	||	2014-01-01	0,44	79
chr2	26878328	.	A	G	LOW	Slc2a6|Slc2a6|Slc2a6|Slc2a6|Slc2a6	synonymous_variant|synonymous_variant|nc_transcript_variant|three_prime_utr_variant|three_prime_utr_variant	uc008iwv.1:c.1249T>C|uc012bst.1:c.1087T>C|uc012bsu.1:n.1337T>C|uc008iww.1:c.*723T>C|uc008iwx.1:c.*11T>C	Q3UDF0:p.(=)|A2AR26:p.(=)|||	2014-01-01	0,19	99
chr2	26878473	rs27211665	A	G	MODIFIER	Slc2a6|Slc2a6|Slc2a6|Slc2a6|Slc2a6	intron_variant|intron_variant|intron_variant|three_prime_utr_variant|intron_variant	uc008iwv.1:c.1193-89T>C|uc012bst.1:c.1031-89T>C|uc012bsu.1:n.1281-89T>C|uc008iww.1:c.*578T>C|uc008iwx.1:c.1188-89T>C	||||	2014-01-01	0,37	99
chr2	26878741	.	T	C	MODERATE	Slc2a6|Slc2a6|Slc2a6|Slc2a6|Slc2a6	synonymous_variant|intron_variant|nc_transcript_variant|three_prime_utr_variant|missense_variant	uc008iwv.1:c.1059A>G|uc012bst.1:c.1030+314A>G|uc012bsu.1:n.1147A>G|uc008iww.1:c.*310A>G|uc008iwx.1:c.1054A>G	Q3UDF0:p.(=)||||A2AR26:p.(Thr352Ala)	2014-01-01	0,47	99
chr2	26878804	rs27211663	C	T	MODIFIER	Slc2a6|Slc2a6|Slc2a6|Slc2a6|Slc2a6	intron_variant|intron_variant|intron_variant|three_prime_utr_variant|intron_variant	uc008iwv.1:c.1031-35G>A|uc012bst.1:c.1030+251G>A|uc012bsu.1:n.1119-35G>A|uc008iww.1:c.*247G>A|uc008iwx.1:c.1026-35G>A	||||	2014-01-01	0,34	99
chr2	26878841	.	GC	G	MODIFIER	Slc2a6|Slc2a6|Slc2a6|Slc2a6|Slc2a6	intron_variant|intron_variant|intron_variant|three_prime_utr_variant|intron_variant	uc008iwv.1:c.1031-73delG|uc012bst.1:c.1030+213delG|uc012bsu.1:n.1119-73delG|uc008iww.1:c.*209delG|uc008iwx.1:c.1026-73delG	||||	2014-01-01	0,13	83
chr2	26878936	.	T	C	MODIFIER	Slc2a6|Slc2a6|Slc2a6|Slc2a6|Slc2a6	intron_variant|intron_variant|intron_variant|three_prime_utr_variant|intron_variant	uc008iwv.1:c.1030+119A>G|uc012bst.1:c.1030+119A>G|uc012bsu.1:n.1118+119A>G|uc008iww.1:c.*115A>G|uc008iwx.1:c.1025+119A>G	||||	2014-01-01	0,18	61
chr2	26879030	rs27211662	T	C	MODIFIER	Slc2a6|Slc2a6|Slc2a6|Slc2a6|Slc2a6	intron_variant|intron_variant|intron_variant|three_prime_utr_variant|intron_variant	uc008iwv.1:c.1030+25A>G|uc012bst.1:c.1030+25A>G|uc012bsu.1:n.1118+25A>G|uc008iww.1:c.*21A>G|uc008iwx.1:c.1025+25A>G	||||	2014-01-01	0,30	93
chr2	26879631	.	G	A	MODIFIER	Slc2a6|Slc2a6|Slc2a6|Slc2a6|Slc2a6|Slc2a6	intron_variant|intron_variant|intron_variant|intron_variant|intron_variant|three_prime_utr_variant	uc008iwv.1:c.921+72C>T|uc012bst.1:c.921+72C>T|uc012bsu.1:n.1009+72C>T|uc008iww.1:c.916+72C>T|uc008iwx.1:c.916+72C>T|uc008iwy.1:c.*3C>T	|||||	2014-01-01	0,17	65
chr2	26879835	.	C	A	HIGH	Slc2a6|Slc2a6|Slc2a6|Slc2a6|Slc2a6|Slc2a6	synonymous_variant|synonymous_variant|nc_transcript_variant|stop_gained|stop_gained|synonymous_variant	uc008iwv.1:c.789G>T|uc012bst.1:c.789G>T|uc012bsu.1:n.877G>T|uc008iww.1:c.784G>T|uc008iwx.1:c.784G>T|uc008iwy.1:c.789G>T	Q3UDF0:p.(=)|A2AR26:p.(=)||A2AR26:p.(Gly262*)|A2AR26:p.(Gly262*)|A2AR26:p.(=)	2014-01-01	0,44	99
chr2	26879946	rs27211659	C	T	MODIFIER	Slc2a6|Slc2a6|Slc2a6|Slc2a6|Slc2a6|Slc2a6	intron_variant|intron_variant|intron_variant|intron_variant|intron_variant|intron_variant	uc008iwv.1:c.769-91G>A|uc012bst.1:c.769-91G>A|uc012bsu.1:n.862-96G>A|uc008iww.1:c.769-96G>A|uc008iwx.1:c.769-96G>A|uc008iwy.1:c.769-91G>A	|||||	2014-01-01	0,21	99
chr2	26880000	.	G	T	MODIFIER	Slc2a6|Slc2a6|Slc2a6|Slc2a6|Slc2a6|Slc2a6	intron_variant|intron_variant|intron_variant|intron_variant|intron_variant|intron_variant	uc008iwv.1:c.768+105C>A|uc012bst.1:c.768+105C>A|uc012bsu.1:n.861+105C>A|uc008iww.1:c.768+105C>A|uc008iwx.1:c.768+105C>A|uc008iwy.1:c.768+105C>A	|||||	2014-01-01	0,12	99
chr2	26880001	.	A	C	MODIFIER	Slc2a6|Slc2a6|Slc2a6|Slc2a6|Slc2a6|Slc2a6	intron_variant|intron_variant|intron_variant|intron_variant|intron_variant|intron_variant	uc008iwv.1:c.768+104T>G|uc012bst.1:c.768+104T>G|uc012bsu.1:n.861+104T>G|uc008iww.1:c.768+104T>G|uc008iwx.1:c.768+104T>G|uc008iwy.1:c.768+104T>G	|||||	2014-01-01	0,13	88
chr2	26880276	.	T	C	LOW	Slc2a6|Slc2a6|Slc2a6|Slc2a6|Slc2a6|Slc2a6	synonymous_variant|synonymous_variant|nc_transcript_variant|synonymous_variant|synonymous_variant|synonymous_variant	uc008iwv.1:c.597A>G|uc012bst.1:c.597A>G|uc012bsu.1:n.690A>G|uc008iww.1:c.597A>G|uc008iwx.1:c.597A>G|uc008iwy.1:c.597A>G	Q3UDF0:p.(=)|A2AR26:p.(=)||A2AR26:p.(=)|A2AR26:p.(=)|A2AR26:p.(=)	2014-01-01	0,12	57
chr2	26880279	.	A	G	LOW	Slc2a6|Slc2a6|Slc2a6|Slc2a6|Slc2a6|Slc2a6	synonymous_variant|synonymous_variant|nc_transcript_variant|synonymous_variant|synonymous_variant|synonymous_variant	uc008iwv.1:c.594T>C|uc012bst.1:c.594T>C|uc012bsu.1:n.687T>C|uc008iww.1:c.594T>C|uc008iwx.1:c.594T>C|uc008iwy.1:c.594T>C	Q3UDF0:p.(=)|A2AR26:p.(=)||A2AR26:p.(=)|A2AR26:p.(=)|A2AR26:p.(=)	2014-01-01	0,11	22
chr2	26880367	.	C	A	MODIFIER	Slc2a6|Slc2a6|Slc2a6|Slc2a6|Slc2a6|Slc2a6	intron_variant|intron_variant|intron_variant|intron_variant|intron_variant|intron_variant	uc008iwv.1:c.560-54G>T|uc012bst.1:c.560-54G>T|uc012bsu.1:n.653-54G>T|uc008iww.1:c.560-54G>T|uc008iwx.1:c.560-54G>T|uc008iwy.1:c.560-54G>T	|||||	2014-01-01	0,8	99
chr2	26880632	rs27211656	G	A	MODIFIER	Slc2a6|Slc2a6|Slc2a6|Slc2a6|Slc2a6|Slc2a6	intron_variant|intron_variant|intron_variant|intron_variant|intron_variant|intron_variant	uc008iwv.1:c.559+111C>T|uc012bst.1:c.559+111C>T|uc012bsu.1:n.652+111C>T|uc008iww.1:c.559+111C>T|uc008iwx.1:c.559+111C>T|uc008iwy.1:c.559+111C>T	|||||	2014-01-01	0,9	96
chr2	26880670	.	C	T	MODIFIER	Slc2a6|Slc2a6|Slc2a6|Slc2a6|Slc2a6|Slc2a6	intron_variant|intron_variant|intron_variant|intron_variant|intron_variant|intron_variant	uc008iwv.1:c.559+73G>A|uc012bst.1:c.559+73G>A|uc012bsu.1:n.652+73G>A|uc008iww.1:c.559+73G>A|uc008iwx.1:c.559+73G>A|uc008iwy.1:c.559+73G>A	|||||	2014-01-01	0,13	99
chr2	26880703	.	T	C	MODIFIER	Slc2a6|Slc2a6|Slc2a6|Slc2a6|Slc2a6|Slc2a6	intron_variant|intron_variant|intron_variant|intron_variant|intron_variant|intron_variant	uc008iwv.1:c.559+40A>G|uc012bst.1:c.559+40A>G|uc012bsu.1:n.652+40A>G|uc008iww.1:c.559+40A>G|uc008iwx.1:c.559+40A>G|uc008iwy.1:c.559+40A>G	|||||	2014-01-01	0,15	99
chr2	26880718	.	C	T	MODIFIER	Slc2a6|Slc2a6|Slc2a6|Slc2a6|Slc2a6|Slc2a6	intron_variant|intron_variant|intron_variant|intron_variant|intron_variant|intron_variant	uc008iwv.1:c.559+25G>A|uc012bst.1:c.559+25G>A|uc012bsu.1:n.652+25G>A|uc008iww.1:c.559+25G>A|uc008iwx.1:c.559+25G>A|uc008iwy.1:c.559+25G>A	|||||	2014-01-01	0,20	99
chr2	26881383	.	T	C	MODIFIER	Slc2a6|Slc2a6|Slc2a6|Slc2a6|Slc2a6|Slc2a6	intron_variant|intron_variant|intron_variant|intron_variant|intron_variant|intron_variant	uc008iwv.1:c.459+38A>G|uc012bst.1:c.459+38A>G|uc012bsu.1:n.552+38A>G|uc008iww.1:c.459+38A>G|uc008iwx.1:c.459+38A>G|uc008iwy.1:c.459+38A>G	|||||	2014-01-01	0,17	74
chr2	26881457	.	C	A	LOW	Slc2a6|Slc2a6|Slc2a6|Slc2a6|Slc2a6|Slc2a6	synonymous_variant|synonymous_variant|nc_transcript_variant|synonymous_variant|synonymous_variant|synonymous_variant	uc008iwv.1:c.423G>T|uc012bst.1:c.423G>T|uc012bsu.1:n.516G>T|uc008iww.1:c.423G>T|uc008iwx.1:c.423G>T|uc008iwy.1:c.423G>T	Q3UDF0:p.(=)|A2AR26:p.(=)||A2AR26:p.(=)|A2AR26:p.(=)|A2AR26:p.(=)	2014-01-01	0,17	99
chr2	26881582	.	A	G	LOW	Slc2a6|Slc2a6|Slc2a6|Slc2a6|Slc2a6|Slc2a6	synonymous_variant|synonymous_variant|nc_transcript_variant|synonymous_variant|synonymous_variant|synonymous_variant	uc008iwv.1:c.298T>C|uc012bst.1:c.298T>C|uc012bsu.1:n.391T>C|uc008iww.1:c.298T>C|uc008iwx.1:c.298T>C|uc008iwy.1:c.298T>C	Q3UDF0:p.(=)|A2AR26:p.(=)||A2AR26:p.(=)|A2AR26:p.(=)|A2AR26:p.(=)	2014-01-01	0,15	99
chr2	26881677	.	G	A	MODIFIER	Slc2a6|Slc2a6|Slc2a6|Slc2a6|Slc2a6|Slc2a6	intron_variant|intron_variant|intron_variant|intron_variant|intron_variant|intron_variant	uc008iwv.1:c.253-50C>T|uc012bst.1:c.253-50C>T|uc012bsu.1:n.346-50C>T|uc008iww.1:c.253-50C>T|uc008iwx.1:c.253-50C>T|uc008iwy.1:c.253-50C>T	|||||	2014-01-01	0,5	46
chr2	26881685	.	G	T	MODIFIER	Slc2a6|Slc2a6|Slc2a6|Slc2a6|Slc2a6|Slc2a6	intron_variant|intron_variant|intron_variant|intron_variant|intron_variant|intron_variant	uc008iwv.1:c.253-58C>A|uc012bst.1:c.253-58C>A|uc012bsu.1:n.346-58C>A|uc008iww.1:c.253-58C>A|uc008iwx.1:c.253-58C>A|uc008iwy.1:c.253-58C>A	|||||	2014-01-01	0,6	71
chr2	26882531	.	G	A	MODIFIER	Slc2a6|Slc2a6|Slc2a6|Slc2a6|Slc2a6|Slc2a6	intron_variant|intron_variant|intron_variant|intron_variant|intron_variant|intron_variant	uc008iwv.1:c.252+130C>T|uc012bst.1:c.252+130C>T|uc012bsu.1:n.345+130C>T|uc008iww.1:c.252+130C>T|uc008iwx.1:c.252+130C>T|uc008iwy.1:c.252+130C>T	|||||	2014-01-01	0,7	6
chr2	26882548	.	C	T	MODIFIER	Slc2a6|Slc2a6|Slc2a6|Slc2a6|Slc2a6|Slc2a6	intron_variant|intron_variant|intron_variant|intron_variant|intron_variant|intron_variant	uc008iwv.1:c.252+113G>A|uc012bst.1:c.252+113G>A|uc012bsu.1:n.345+113G>A|uc008iww.1:c.252+113G>A|uc008iwx.1:c.252+113G>A|uc008iwy.1:c.252+113G>A	|||||	2014-01-01	0,13	12
chr2	26882551	.	TG	T	MODIFIER	Slc2a6|Slc2a6|Slc2a6|Slc2a6|Slc2a6|Slc2a6	intron_variant|intron_variant|intron_variant|intron_variant|intron_variant|intron_variant	uc008iwv.1:c.252+109delC|uc012bst.1:c.252+109delC|uc012bsu.1:n.345+109delC|uc008iww.1:c.252+109delC|uc008iwx.1:c.252+109delC|uc008iwy.1:c.252+109delC	|||||	2014-01-01	0,14	47
chr2	26882881	.	G	A	MODIFIER	Slc2a6|Slc2a6|Slc2a6|Slc2a6|Slc2a6|Slc2a6	intron_variant|intron_variant|intron_variant|intron_variant|intron_variant|intron_variant	uc008iwv.1:c.90-58C>T|uc012bst.1:c.90-58C>T|uc012bsu.1:n.183-58C>T|uc008iww.1:c.90-58C>T|uc008iwx.1:c.90-58C>T|uc008iwy.1:c.90-58C>T	|||||	2014-01-01	0,32	99
chr2	26882898	.	C	T	MODIFIER	Slc2a6|Slc2a6|Slc2a6|Slc2a6|Slc2a6|Slc2a6	intron_variant|intron_variant|intron_variant|intron_variant|intron_variant|intron_variant	uc008iwv.1:c.90-75G>A|uc012bst.1:c.90-75G>A|uc012bsu.1:n.183-75G>A|uc008iww.1:c.90-75G>A|uc008iwx.1:c.90-75G>A|uc008iwy.1:c.90-75G>A	|||||	2014-01-01	0,26	99
chr2	26882905	.	C	T	MODIFIER	Slc2a6|Slc2a6|Slc2a6|Slc2a6|Slc2a6|Slc2a6	intron_variant|intron_variant|intron_variant|intron_variant|intron_variant|intron_variant	uc008iwv.1:c.90-82G>A|uc012bst.1:c.90-82G>A|uc012bsu.1:n.183-82G>A|uc008iww.1:c.90-82G>A|uc008iwx.1:c.90-82G>A|uc008iwy.1:c.90-82G>A	|||||	2014-01-01	0,25	75
chr2	26882922	.	A	T	MODIFIER	Slc2a6|Slc2a6|Slc2a6|Slc2a6|Slc2a6|Slc2a6	intron_variant|intron_variant|intron_variant|intron_variant|intron_variant|intron_variant	uc008iwv.1:c.90-99T>A|uc012bst.1:c.90-99T>A|uc012bsu.1:n.183-99T>A|uc008iww.1:c.90-99T>A|uc008iwx.1:c.90-99T>A|uc008iwy.1:c.90-99T>A	|||||	2014-01-01	0,17	77
chr2	26882926	.	C	T	MODIFIER	Slc2a6|Slc2a6|Slc2a6|Slc2a6|Slc2a6|Slc2a6	intron_variant|intron_variant|intron_variant|intron_variant|intron_variant|intron_variant	uc008iwv.1:c.90-103G>A|uc012bst.1:c.90-103G>A|uc012bsu.1:n.183-103G>A|uc008iww.1:c.90-103G>A|uc008iwx.1:c.90-103G>A|uc008iwy.1:c.90-103G>A	|||||	2014-01-01	0,19	57
chr2	26882935	.	A	G	MODIFIER	Slc2a6|Slc2a6|Slc2a6|Slc2a6|Slc2a6|Slc2a6	intron_variant|intron_variant|intron_variant|intron_variant|intron_variant|intron_variant	uc008iwv.1:c.90-112T>C|uc012bst.1:c.90-112T>C|uc012bsu.1:n.183-112T>C|uc008iww.1:c.90-112T>C|uc008iwx.1:c.90-112T>C|uc008iwy.1:c.90-112T>C	|||||	2014-01-01	0,16	85
chr2	26883404	.	T	C	MODERATE	Slc2a6|Slc2a6|Slc2a6|Slc2a6|Slc2a6|Slc2a6	missense_variant|missense_variant|nc_transcript_variant|missense_variant|missense_variant|missense_variant	uc008iwv.1:c.22A>G|uc012bst.1:c.22A>G|uc012bsu.1:n.115A>G|uc008iww.1:c.22A>G|uc008iwx.1:c.22A>G|uc008iwy.1:c.22A>G	Q3UDF0:p.(Thr8Ala)|A2AR26:p.(Thr8Ala)||A2AR26:p.(Thr8Ala)|A2AR26:p.(Thr8Ala)|A2AR26:p.(Thr8Ala)	2014-01-01	0,12	89
chr2	26883632	.	T	C	MODIFIER		intergenic_variant			2014-01-01	0,2	24
chr2	26917257	.	T	C	MODIFIER	Tmem8c|Tmem8c	three_prime_utr_variant|three_prime_utr_variant	uc012bsv.1:c.*451A>G|uc008iwz.2:c.*451A>G	|	2014-01-01	1,21	99
chr2	26917268	.	T	C	MODIFIER	Tmem8c|Tmem8c	three_prime_utr_variant|three_prime_utr_variant	uc012bsv.1:c.*440A>G|uc008iwz.2:c.*440A>G	|	2014-01-01	0,20	96
chr2	26917280	.	G	A	MODIFIER	Tmem8c|Tmem8c	three_prime_utr_variant|three_prime_utr_variant	uc012bsv.1:c.*428C>T|uc008iwz.2:c.*428C>T	|	2014-01-01	1,22	99
chr2	26917303	.	A	G	MODIFIER	Tmem8c|Tmem8c	three_prime_utr_variant|three_prime_utr_variant	uc012bsv.1:c.*405T>C|uc008iwz.2:c.*405T>C	|	2014-01-01	0,23	99
chr2	26917411	.	TG	T	MODIFIER	Tmem8c|Tmem8c	three_prime_utr_variant|three_prime_utr_variant	uc012bsv.1:c.*296delC|uc008iwz.2:c.*296delC	|	2014-01-01	0,32	99
chr2	26917450	.	T	C	MODIFIER	Tmem8c|Tmem8c	three_prime_utr_variant|three_prime_utr_variant	uc012bsv.1:c.*258A>G|uc008iwz.2:c.*258A>G	|	2014-01-01	0,27	99
chr2	26917480	.	CT	C	MODIFIER	Tmem8c|Tmem8c	three_prime_utr_variant|three_prime_utr_variant	uc012bsv.1:c.*227delA|uc008iwz.2:c.*227delA	|	2014-01-01	0,19	99
chr2	26917612	.	G	A	MODIFIER	Tmem8c|Tmem8c	three_prime_utr_variant|three_prime_utr_variant	uc012bsv.1:c.*96C>T|uc008iwz.2:c.*96C>T	|	2014-01-01	0,21	99
chr2	26917618	rs27211519	C	G	MODIFIER	Tmem8c|Tmem8c	three_prime_utr_variant|three_prime_utr_variant	uc012bsv.1:c.*90G>C|uc008iwz.2:c.*90G>C	|	2014-01-01	0,21	99
chr2	26917691	.	T	TTTC	MODIFIER	Tmem8c|Tmem8c	three_prime_utr_variant|three_prime_utr_variant	uc012bsv.1:c.*16_*17insGAA|uc008iwz.2:c.*16_*17insGAA	|	2014-01-01	0,5	36
chr2	26917693	.	T	TC	MODIFIER	Tmem8c|Tmem8c	three_prime_utr_variant|three_prime_utr_variant	uc012bsv.1:c.*14_*15insG|uc008iwz.2:c.*14_*15insG	|	2014-01-01	0,4	20
chr2	26917702	.	G	GAGGGGGGC	MODIFIER	Tmem8c|Tmem8c	three_prime_utr_variant|three_prime_utr_variant	uc012bsv.1:c.*5_*6insGCCCCCCT|uc008iwz.2:c.*5_*6insGCCCCCCT	|	2014-01-01	0,9	99
chr2	26917952	.	G	T	MODIFIER	Tmem8c|Tmem8c	intron_variant|intron_variant	uc012bsv.1:c.394-95C>A|uc008iwz.2:c.517-95C>A	|	2014-01-01	0,8	99
chr2	26918160	rs27211517	T	C	MODIFIER	Tmem8c|Tmem8c	intron_variant|intron_variant	uc012bsv.1:c.393+62A>G|uc008iwz.2:c.516+62A>G	|	2014-01-01	0,28	99
chr2	26918311	rs27211516	G	A	LOW	Tmem8c|Tmem8c	synonymous_variant|synonymous_variant	uc012bsv.1:c.304C>T|uc008iwz.2:c.427C>T	NP_001153074:p.(=)|Q9D1N4:p.(=)	2014-01-01	0,42	99
chr2	26921789	rs27211499	T	C	MODIFIER	Tmem8c|Tmem8c	intron_variant|intron_variant	uc012bsv.1:c.276+22A>G|uc008iwz.2:c.399+22A>G	|	2014-01-01	0,32	99
chr2	26921853	rs27211498	G	A	LOW	Tmem8c|Tmem8c	synonymous_variant|synonymous_variant	uc012bsv.1:c.234C>T|uc008iwz.2:c.357C>T	NP_001153074:p.(=)|Q9D1N4:p.(=)	2014-01-01	0,30	99
chr2	26922765	rs27211496	G	A	MODIFIER	Tmem8c|Tmem8c	intron_variant|intron_variant	uc012bsv.1:c.127+108C>T|uc008iwz.2:c.250+108C>T	|	0/1	1,4	52
chr2	26922820	.	A	G	MODIFIER	Tmem8c|Tmem8c	intron_variant|intron_variant	uc012bsv.1:c.127+53T>C|uc008iwz.2:c.250+53T>C	|	2014-01-01	0,10	99
chr2	26922856	.	C	T	MODIFIER	Tmem8c|Tmem8c	intron_variant|intron_variant	uc012bsv.1:c.127+17G>A|uc008iwz.2:c.250+17G>A	|	2014-01-01	0,11	99
chr2	26923063	rs27211495	T	C	MODIFIER	Tmem8c|Tmem8c	intron_variant|intron_variant	uc012bsv.1:c.13-76A>G|uc008iwz.2:c.136-76A>G	|	2014-01-01	0,11	87
chr2	26923097	.	T	C	MODIFIER	Tmem8c|Tmem8c	intron_variant|intron_variant	uc012bsv.1:c.13-110A>G|uc008iwz.2:c.136-110A>G	|	2014-01-01	0,11	27
chr2	26927351	rs27211469	G	A	MODIFIER	Tmem8c	intron_variant	uc008iwz.2:c.135+50C>T		2014-01-01	1,28	99
chr2	26927482	rs27211468	G	A	LOW	Tmem8c	synonymous_variant	uc008iwz.2:c.54C>T	Q9D1N4:p.(=)	2014-01-01	0,61	99
chr2	26935041	rs27211420	G	A	MODIFIER	Adamtsl2	five_prime_utr_variant	uc008ixa.1:c.-54G>A		2014-01-01	0,17	45
chr2	26935102	rs27211419	C	T	MODIFIER	Adamtsl2	intron_variant	uc008ixa.1:c.-2+9C>T		2014-01-01	0,15	99
chr2	26937166	rs27211407	A	G	MODIFIER	Adamtsl2	intron_variant	uc008ixa.1:c.-1-58A>G		2014-01-01	0,22	99
chr2	26937237	rs27211406	C	T	MODERATE	Adamtsl2	missense_variant	uc008ixa.1:c.13C>T	A1A5B7:p.(Arg5Trp)	2014-01-01	0,34	99
chr2	26937348	.	TCC	T	MODIFIER	Adamtsl2	intron_variant	uc008ixa.1:c.90+35_90+36delCC		2014-01-01	0,18	99
chr2	26937369	.	C	CT	MODIFIER	Adamtsl2	intron_variant	uc008ixa.1:c.90+55_90+56insT		2014-01-01	0,19	99
chr2	26937881	.	T	TG	MODIFIER	Adamtsl2	intron_variant	uc008ixa.1:c.91-21_91-20insG		2014-01-01	0,26	99
chr2	26938616	rs27211402	C	T	MODIFIER	Adamtsl2	intron_variant	uc008ixa.1:c.234-104C>T		2014-01-01	0,25	57
chr2	26938669	.	GATC	G	MODIFIER	Adamtsl2	intron_variant	uc008ixa.1:c.234-50_234-48delATC		2014-01-01	0,31	99
chr2	26938826	rs27211399	G	A	MODIFIER	Adamtsl2	intron_variant	uc008ixa.1:c.309+31G>A		2014-01-01	0,32	99
chr2	26938859	.	C	A	MODIFIER	Adamtsl2	intron_variant	uc008ixa.1:c.309+64C>A		2014-01-01	0,21	99
chr2	26938875	.	T	C	MODIFIER	Adamtsl2	intron_variant	uc008ixa.1:c.309+80T>C		2014-01-01	0,21	87
chr2	26938880	rs27211398	G	A	MODIFIER	Adamtsl2	intron_variant	uc008ixa.1:c.309+85G>A		2014-01-01	0,18	99
chr2	26938917	rs27211397	T	C	MODIFIER	Adamtsl2	intron_variant	uc008ixa.1:c.309+122T>C		2014-01-01	0,16	99
chr2	26940281	.	T	C	MODIFIER	Adamtsl2	intron_variant	uc008ixa.1:c.413-16T>C		2014-01-01	0,24	99
chr2	26940712	rs27211383	G	A	MODIFIER	Adamtsl2	intron_variant	uc008ixa.1:c.682+18G>A		2014-01-01	0,23	99
chr2	26942617	.	A	ACGTGTC	MODIFIER	Adamtsl2	intron_variant	uc008ixa.1:c.683-114_683-113insCGTGTC		2014-01-01	0,11	99
chr2	26942679	rs27211368	T	C	MODIFIER	Adamtsl2	intron_variant	uc008ixa.1:c.683-52T>C		2014-01-01	0,22	99
chr2	26948965	rs27196904	G	A	MODIFIER	Adamtsl2	intron_variant	uc008ixa.1:c.940-88G>A		2014-01-01	0,8	99
chr2	26949173	rs27196902	A	G	MODERATE	Adamtsl2	missense_variant	uc008ixa.1:c.1060A>G	A1A5B7:p.(Thr354Ala)	2014-01-01	0,24	99
chr2	26951050	rs27196893	A	G	LOW	Adamtsl2	synonymous_variant	uc008ixa.1:c.1425A>G	A1A5B7:p.(=)	2014-01-01	0,38	99
chr2	26951350	.	G	T	MODIFIER	Adamtsl2	intron_variant	uc008ixa.1:c.1667+58G>T		2014-01-01	0,22	99
chr2	26951353	.	G	A	MODIFIER	Adamtsl2	intron_variant	uc008ixa.1:c.1667+61G>A		2014-01-01	0,23	99
chr2	26951370	.	C	T	MODIFIER	Adamtsl2	intron_variant	uc008ixa.1:c.1667+78C>T		2014-01-01	0,21	99
chr2	26951399	rs27196892	C	T	MODIFIER	Adamtsl2	intron_variant	uc008ixa.1:c.1667+107C>T		2014-01-01	0,13	99
chr2	26957108	.	T	C	MODIFIER	Adamtsl2	intron_variant	uc008ixa.1:c.1766-19T>C		2014-01-01	0,30	99
chr2	26957299	.	AGT	A	MODIFIER	Adamtsl2	intron_variant	uc008ixa.1:c.1892+47_1892+48delGT		2014-01-01	0,14	22
chr2	26957320	.	GTGTGTGCC	G	MODIFIER	Adamtsl2	intron_variant	uc008ixa.1:c.1892+68_1892+75delTGTGTGCC		2014-01-01	0,13	55
chr2	26958265	.	A	G	MODIFIER	Adamtsl2	intron_variant	uc008ixa.1:c.1893-24A>G		2014-01-01	0,19	85
chr2	26958322	rs27196822	T	C	LOW	Adamtsl2	synonymous_variant	uc008ixa.1:c.1926T>C	A1A5B7:p.(=)	2014-01-01	0,13	99
chr2	26958518	.	C	T	MODIFIER	Adamtsl2	intron_variant	uc008ixa.1:c.2106+16C>T		2014-01-01	1,21	99
chr2	26958552	rs27196821	T	C	MODIFIER	Adamtsl2	intron_variant	uc008ixa.1:c.2107-34T>C		2014-01-01	0,28	99
chr2	26958763	.	C	T	MODIFIER	Adamtsl2	intron_variant	uc008ixa.1:c.2262+22C>T		2014-01-01	0,16	99
chr2	26958767	.	C	G	MODIFIER	Adamtsl2	intron_variant	uc008ixa.1:c.2262+26C>G		2014-01-01	0,15	99
chr2	26958776	.	T	C	MODIFIER	Adamtsl2	intron_variant	uc008ixa.1:c.2262+35T>C		2014-01-01	0,12	99
chr2	26959262	rs27196818	G	A	MODIFIER	Adamtsl2	intron_variant	uc008ixa.1:c.2263-126G>A		2014-01-01	0,5	72
chr2	26959329	.	T	C	MODIFIER	Adamtsl2	intron_variant	uc008ixa.1:c.2263-59T>C		2014-01-01	0,4	58
chr2	26959462	rs27196817	C	T	LOW	Adamtsl2	synonymous_variant	uc008ixa.1:c.2337C>T	A1A5B7:p.(=)	2014-01-01	0,6	82
chr2	26959646	rs27196813	T	G	MODIFIER	Adamtsl2	intron_variant	uc008ixa.1:c.2433+88T>G		2014-01-01	0,3	21
chr2	26960201	.	G	GT	MODIFIER	Adamtsl2|Adamtsl2	intron_variant|five_prime_utr_variant	uc008ixa.1:c.2434-68_2434-67insT|uc008ixb.1:c.-116_-115insT	|	2014-01-01	0,11	94
chr2	26960202	.	G	T	MODIFIER	Adamtsl2|Adamtsl2	intron_variant|five_prime_utr_variant	uc008ixa.1:c.2434-67G>T|uc008ixb.1:c.-115G>T	|	2014-01-01	0,10	88
chr2	26960205	.	T	C	MODIFIER	Adamtsl2|Adamtsl2	intron_variant|five_prime_utr_variant	uc008ixa.1:c.2434-64T>C|uc008ixb.1:c.-112T>C	|	2014-01-01	0,10	75
chr2	26960349	rs27196810	C	A	LOW	Adamtsl2|Adamtsl2	synonymous_variant|synonymous_variant	uc008ixa.1:c.2514C>A|uc008ixb.1:c.33C>A	A1A5B7:p.(=)|Q9D201:p.(=)	2014-01-01	0,38	82
chr2	26960472	rs27196809	A	G	MODIFIER	Adamtsl2|Adamtsl2	intron_variant|intron_variant	uc008ixa.1:c.2610+27A>G|uc008ixb.1:c.129+27A>G	|	2014-01-01	0,11	99
chr2	26960484	.	G	T	MODIFIER	Adamtsl2|Adamtsl2	intron_variant|intron_variant	uc008ixa.1:c.2610+39G>T|uc008ixb.1:c.129+39G>T	|	2014-01-01	0,12	99
chr2	26960537	rs27196808	G	A	MODIFIER	Adamtsl2|Adamtsl2	intron_variant|intron_variant	uc008ixa.1:c.2610+92G>A|uc008ixb.1:c.129+92G>A	|	2014-01-01	0,12	99
chr2	26962818	rs27196791	A	G	MODIFIER	Adamtsl2|Adamtsl2	intron_variant|intron_variant	uc008ixa.1:c.2611-97A>G|uc008ixb.1:c.130-97A>G	|	2014-01-01	0,23	99
chr2	26962843	.	T	A	MODIFIER	Adamtsl2|Adamtsl2	intron_variant|intron_variant	uc008ixa.1:c.2611-72T>A|uc008ixb.1:c.130-72T>A	|	2014-01-01	0,23	99
chr2	26962875	rs27196790	T	C	MODIFIER	Adamtsl2|Adamtsl2	intron_variant|intron_variant	uc008ixa.1:c.2611-40T>C|uc008ixb.1:c.130-40T>C	|	2014-01-01	0,29	99
chr2	26963089	.	TG	T	MODIFIER	Adamtsl2|Adamtsl2	intron_variant|intron_variant	uc008ixa.1:c.2755+31delG|uc008ixb.1:c.274+31delG	|	2014-01-01	0,20	99
chr2	26963722	rs27196787	T	C	MODIFIER	Adamtsl2|Adamtsl2	intron_variant|intron_variant	uc008ixa.1:c.2756-119T>C|uc008ixb.1:c.275-119T>C	|	2014-01-01	0,4	48
chr2	26963756	.	G	A	MODIFIER	Adamtsl2|Adamtsl2	intron_variant|intron_variant	uc008ixa.1:c.2756-85G>A|uc008ixb.1:c.275-85G>A	|	2014-01-01	0,10	44
chr2	26963765	.	T	TG	MODIFIER	Adamtsl2|Adamtsl2	intron_variant|intron_variant	uc008ixa.1:c.2756-76_2756-75insG|uc008ixb.1:c.275-76_275-75insG	|	2014-01-01	0,8	71
chr2	26963781	.	GT	G	MODIFIER	Adamtsl2|Adamtsl2	intron_variant|intron_variant	uc008ixa.1:c.2756-59delT|uc008ixb.1:c.275-59delT	|	2014-01-01	0,10	49
chr2	26964038	rs27196785	A	G	MODIFIER	Adamtsl2|Adamtsl2	three_prime_utr_variant|three_prime_utr_variant	uc008ixa.1:c.*79A>G|uc008ixb.1:c.*79A>G	|	2014-01-01	0,12	99
chr2	26964059	rs27196784	G	A	MODIFIER	Adamtsl2|Adamtsl2	three_prime_utr_variant|three_prime_utr_variant	uc008ixa.1:c.*100G>A|uc008ixb.1:c.*100G>A	|	2014-01-01	0,10	79
chr2	26964181	.	A	G	MODIFIER		intergenic_variant			2014-01-01	0,27	99
chr2	26964213	rs27196783	T	C	MODIFIER		intergenic_variant			2014-01-01	0,40	99
chr2	26964271	rs27196782	G	C	MODIFIER		intergenic_variant			2014-01-01	0,39	99
chr2	26964520	rs27196781	T	C	MODIFIER		intergenic_variant			2014-01-01	0,31	99
chr2	26968983	rs27196765	A	G	MODIFIER	Fam163b	intron_variant	uc008ixc.2:c.93+85T>C		2014-01-01	0,24	90
chr2	26968984	rs51469036	C	G	MODIFIER	Fam163b	intron_variant	uc008ixc.2:c.93+84G>C		2014-01-01	0,26	83
chr2	27020888	.	A	G	MODIFIER		intergenic_variant			2014-01-01	0,37	99
chr2	27021436	.	CA	C	MODIFIER	Dbh	intron_variant	uc008ixe.1:c.351+51delA		2014-01-01	0,3	1
chr2	27023604	rs27181850	C	A	MODIFIER	Dbh	intron_variant	uc008ixe.1:c.352-89C>A		2014-01-01	0,8	10
chr2	27023612	.	C	T	MODIFIER	Dbh	intron_variant	uc008ixe.1:c.352-81C>T		2014-01-01	0,7	12
chr2	27023622	.	C	G	MODIFIER	Dbh	intron_variant	uc008ixe.1:c.352-71C>G		2014-01-01	0,6	6
chr2	27023635	.	A	G	MODIFIER	Dbh	intron_variant	uc008ixe.1:c.352-58A>G		2014-01-01	0,9	6
chr2	27023652	.	A	G	MODIFIER	Dbh	intron_variant	uc008ixe.1:c.352-41A>G		2014-01-01	0,9	37
chr2	27023657	.	C	T	MODIFIER	Dbh	intron_variant	uc008ixe.1:c.352-36C>T		2014-01-01	0,11	64
chr2	27025789	rs27181836	G	A	MODIFIER	Dbh	intron_variant	uc008ixe.1:c.499-43G>A		2014-01-01	0,21	96
chr2	27025801	rs27181835	C	T	MODIFIER	Dbh	intron_variant	uc008ixe.1:c.499-31C>T		2014-01-01	0,20	68
chr2	27026130	rs27181833	A	G	MODIFIER	Dbh	intron_variant	uc008ixe.1:c.756+41A>G		2014-01-01	0,13	93
chr2	27026734	rs27181829	G	C	MODIFIER	Dbh	intron_variant	uc008ixe.1:c.757-98G>C		2014-01-01	0,7	99
chr2	27027106	.	G	A	MODIFIER	Dbh	intron_variant	uc008ixe.1:c.933+98G>A		2014-01-01	0,12	74
chr2	27028087	.	G	A	MODIFIER	Dbh	intron_variant	uc008ixe.1:c.934-137G>A		2014-01-01	0,40	99
chr2	27028088	.	A	C	MODIFIER	Dbh	intron_variant	uc008ixe.1:c.934-136A>C		2014-01-01	0,41	99
chr2	27030198	.	C	T	MODIFIER	Dbh	intron_variant	uc008ixe.1:c.1037-137C>T		2014-01-01	0,13	22
chr2	27030207	.	C	A	MODIFIER	Dbh	intron_variant	uc008ixe.1:c.1037-128C>A		2014-01-01	0,13	22
chr2	27030328	rs27181812	C	G	MODIFIER	Dbh	intron_variant	uc008ixe.1:c.1037-7C>G		2014-01-01	0,17	99
chr2	27030507	.	TA	T	MODIFIER	Dbh	intron_variant	uc008ixe.1:c.1203+7delA		2014-01-01	0,17	99
chr2	27032804	.	T	G	MODIFIER	Dbh	intron_variant	uc008ixe.1:c.1204-24T>G		2014-01-01	0,21	48
chr2	27032995	rs27181798	C	G	MODIFIER	Dbh	intron_variant	uc008ixe.1:c.1347+24C>G		2014-01-01	0,22	99
chr2	27033056	.	G	GCTGCTGGGCGC	MODIFIER	Dbh	intron_variant	uc008ixe.1:c.1347+85_1347+86insCTGCTGGGCGC		2014-01-01	0,19	99
chr2	27033079	.	C	CGA	MODIFIER	Dbh	intron_variant	uc008ixe.1:c.1347+108_1347+109insGA		2014-01-01	0,18	99
chr2	27033294	rs27181797	A	G	MODIFIER	Dbh	intron_variant	uc008ixe.1:c.1386+22A>G		2014-01-01	0,19	99
chr2	27033319	.	G	A	MODIFIER	Dbh	intron_variant	uc008ixe.1:c.1386+47G>A		2014-01-01	0,18	99
chr2	27033560	rs27181795	C	G	MODIFIER	Dbh	intron_variant	uc008ixe.1:c.1387-148C>G		2014-01-01	0,10	27
chr2	27033679	.	G	C	MODIFIER	Dbh	intron_variant	uc008ixe.1:c.1387-29G>C		2014-01-01	0,13	57
chr2	27033687	.	A	G	MODIFIER	Dbh	intron_variant	uc008ixe.1:c.1387-21A>G		2014-01-01	0,15	66
chr2	27080376	.	CCACACACACACA	CCACACACACA	MODIFIER	Sardh|Sardh	intron_variant|intron_variant	uc008ixf.1:c.549+101_549+102delTG|uc008ixg.1:c.1671+101_1671+102delTG	|	0/1	10,10	51
chr2	27103908	rs29873518	A	G	MODIFIER		intergenic_variant			2014-01-01	0,6	27
chr2	27154818	.	CAGAG	CAG	MODIFIER	Vav2|VAV2	intron_variant|intron_variant	uc008ixh.1:c.651+72_651+73delCT|uc008ixi.1:n.895+72_895+73delCT	|	0/1	17,3	4
chr2	27303323	.	GT	G	MODIFIER	Brd3|Brd3|Brd3	three_prime_utr_variant|three_prime_utr_variant|nc_transcript_variant	uc008ixm.2:c.*661delA|uc008ixl.2:c.*661delA|uc008ixn.2:c.*661delA	||	0/1	179,58	99
chr2	27845535	.	CTT	CT	MODIFIER	Col5a1	intron_variant	uc008ixt.2:c.2593-21delT		0/1	41,18	99
chr2	27894749	.	G	A	MODIFIER	Col5a1	three_prime_utr_variant	uc008ixt.2:c.*2213G>A		0/1	4,1	18
chr2	29026548	.	CA	C	MODIFIER	Setx|Setx	intron_variant|intron_variant	uc008izm.1:c.6583-134delA|uc008izn.1:c.814-134delA	|	0/1	12,4	62
chr2	29050645	.	GC	G	MODIFIER	Ntng2|Ntng2|Ntng2	intron_variant|intron_variant|intron_variant	uc008izo.1:c.1538-73delG|uc008izp.1:c.1361-73delG|uc012btf.1:c.1463-73delG	||	0/1	2,2	52
chr2	29205262	.	GA	G	MODIFIER	Med27|Med27	intron_variant|intron_variant	uc008izs.1:c.204-103delA|uc008izr.1:c.204-103delA	|	0/1	12,7	99
chr2	29672844	.	AG	A	MODIFIER	Slc27a4	three_prime_utr_variant	uc008jaf.1:c.*1592delG		0/1	37,21	14
chr2	29941861	rs3152997	A	G	MODIFIER	Pkn3|Pkn3|Pkn3	intron_variant|intron_variant|intron_variant	uc008jaz.1:c.1254-96A>G|uc008jbb.1:c.1620-96A>G|uc008jbc.1:c.1254-96A>G	||	2014-01-01	0,36	99
chr2	29998036	.	CGT	C	MODIFIER	Tbc1d13	intron_variant	uc008jbj.1:c.543+96_543+97delGT		0/1	1,3	20
chr2	30093299	.	G	GC	MODIFIER	Lrrc8a	five_prime_utr_variant	uc008jbu.2:c.-144_-143insC		2014-01-01	0,1	12
chr2	30111793	rs27209219	C	T	LOW	Lrrc8a	synonymous_variant	uc008jbu.2:c.1098C>T	Q80WG5:p.(=)	2014-01-01	0,23	99
chr2	30112858	.	T	C	MODIFIER	Lrrc8a	intron_variant	uc008jbu.2:c.2157+6T>C		0/1	18,10	60
chr2	30287628	.	C	CGGGCT	MODIFIER	Ppp2r4	intron_variant	uc008jcn.2:c.342+22_342+23insGGGCT		2014-01-01	0,9	99
chr2	30291001	rs47694514	A	G	MODIFIER	Ppp2r4	intron_variant	uc008jcn.2:c.343-83A>G		2014-01-01	0,12	17
chr2	30291018	.	T	TG	MODIFIER	Ppp2r4	intron_variant	uc008jcn.2:c.343-66_343-65insG		2014-01-01	0,12	59
chr2	30291022	.	T	C	MODIFIER	Ppp2r4	intron_variant	uc008jcn.2:c.343-62T>C		2014-01-01	0,13	50
chr2	30291290	.	TG	T	MODIFIER	Ppp2r4	intron_variant	uc008jcn.2:c.460+90delG		2014-01-01	0,18	99
chr2	30293036	rs33374701	T	C	MODIFIER	Ppp2r4	intron_variant	uc008jcn.2:c.461-54T>C		2014-01-01	0,35	99
chr2	30293599	rs27193520	G	A	MODIFIER	Ppp2r4	intron_variant	uc008jcn.2:c.561-150G>A		2014-01-01	0,8	6
chr2	30293740	.	T	C	MODIFIER	Ppp2r4	intron_variant	uc008jcn.2:c.561-9T>C		2014-01-01	0,20	99
chr2	30295063	rs27193509	A	G	MODIFIER	Ppp2r4	intron_variant	uc008jcn.2:c.686-121A>G		2014-01-01	0,5	99
chr2	30295302	.	CT	C	MODIFIER	Ppp2r4	intron_variant	uc008jcn.2:c.786+19delT		2014-01-01	0,13	99
chr2	30295343	rs27193507	C	T	MODIFIER	Ppp2r4	intron_variant	uc008jcn.2:c.786+59C>T		2014-01-01	1,9	99
chr2	30295400	rs27193506	T	C	MODIFIER	Ppp2r4	intron_variant	uc008jcn.2:c.786+116T>C		2014-01-01	0,9	61
chr2	30298244	rs27193496	T	C	MODIFIER	Ppp2r4	intron_variant	uc008jcn.2:c.787-566T>C		2014-01-01	0,10	30
chr2	30298245	rs27193495	G	C	MODIFIER	Ppp2r4	intron_variant	uc008jcn.2:c.787-565G>C		2014-01-01	0,9	25
chr2	30298577	rs27193492	C	T	MODIFIER	Ppp2r4	intron_variant	uc008jcn.2:c.787-233C>T		2014-01-01	0,10	99
chr2	30301144	rs33306422	A	G	MODIFIER	Ppp2r4	intron_variant	uc008jcn.2:c.895-753A>G		2014-01-01	0,35	99
chr2	30301764	rs29961685	C	G	MODIFIER	Ppp2r4	intron_variant	uc008jcn.2:c.895-133C>G		2014-01-01	0,9	47
chr2	30301838	rs27193472	A	C	MODIFIER	Ppp2r4	intron_variant	uc008jcn.2:c.895-59A>C		2014-01-01	0,18	99
chr2	30302360	.	T	TC	MODIFIER	Ppp2r4	nc_transcript_variant	uc008jcn.2:c.*386_*387insC		2014-01-01	0,25	99
chr2	30302389	rs27193468	T	C	MODIFIER	Ppp2r4	nc_transcript_variant	uc008jcn.2:c.*415T>C		2014-01-01	0,28	99
chr2	30302632	.	G	A	MODIFIER	Ppp2r4	nc_transcript_variant	uc008jcn.2:c.*658G>A		2014-01-01	0,22	99
chr2	30302732	rs27193467	T	C	MODIFIER	Ppp2r4	nc_transcript_variant	uc008jcn.2:c.*758T>C		2014-01-01	0,42	99
chr2	30302809	rs33068021	C	A	MODIFIER	Ppp2r4	nc_transcript_variant	uc008jcn.2:c.*835C>A		2014-01-01	1,41	99
chr2	30302897	rs33606609	A	G	MODIFIER	Ppp2r4	nc_transcript_variant	uc008jcn.2:c.*923A>G		2014-01-01	1,40	99
chr2	30302966	rs33748336	T	C	MODIFIER	Ppp2r4	nc_transcript_variant	uc008jcn.2:c.*992T>C		2014-01-01	0,46	99
chr2	30303179	rs27193465	G	C	MODIFIER	Ppp2r4	nc_transcript_variant	uc008jcn.2:c.*1205G>C		2014-01-01	0,13	99
chr2	30329748	rs51490953	C	T	MODIFIER		intergenic_variant			2014-01-01	0,32	99
chr2	30569998	.	A	AC	MODIFIER	AK138941	nc_transcript_variant	uc008jcq.1:n.2565_2566insG		2014-01-01	0,0	2
chr2	30663241	.	A	G	MODIFIER		intergenic_variant			2014-01-01	0,7	99
chr2	30663311	.	A	T	MODIFIER		intergenic_variant			2014-01-01	0,16	99
chr2	30663336	rs32888358	T	A	MODIFIER		intergenic_variant			2014-01-01	0,25	99
chr2	30663598	rs29542510	A	G	MODIFIER	Mettl11a|Mettl11a|Mettl11a	nc_transcript_variant|five_prime_utr_variant|five_prime_utr_variant	uc008jcu.1:n.102A>G|uc008jcv.1:c.-48A>G|uc008jcw.1:c.-248A>G	||	2014-01-01	0,26	99
chr2	30663970	rs27216374	G	A	MODIFIER	Mettl11a|Mettl11a|Mettl11a	intron_variant|intron_variant|intron_variant	uc008jcu.1:n.107+367G>A|uc008jcv.1:c.-43+367G>A|uc008jcw.1:c.-243+367G>A	||	2014-01-01	0,5	99
chr2	30680103	.	GT	G	MODIFIER	Asb6	intron_variant	uc008jcx.1:c.592+57delA		2014-01-01	0,24	80
chr2	30680104	.	TTGGG	T,TGTGGG	MODIFIER	Asb6,Asb6	intron_variant,intron_variant	uc008jcx.1:c.592+53_592+56delCCCA,uc008jcx.1:c.592+53_592+56delCCCAinsCCCAC	,	2014-02-01	0,12,8	48
chr2	30680105	.	TG	T	MODIFIER	Asb6	intron_variant	uc008jcx.1:c.592+55delC		2014-01-01	0,19	27
chr2	30685114	.	GA	G	MODIFIER		intergenic_variant			0/1	12,13	50
chr2	30746663	rs13468166	T	C	MODIFIER	Ptges	three_prime_utr_variant	uc008jcz.1:c.*1434A>G		2014-01-01	0,34	99
chr2	30746989	rs13468165	G	A	MODIFIER	Ptges	three_prime_utr_variant	uc008jcz.1:c.*1108C>T		2014-01-01	0,19	99
chr2	30758524	.	CT	C	MODIFIER	Ptges	intron_variant	uc008jcz.1:c.129+85delA		2014-01-01	0,67	99
chr2	30858027	rs27186165	G	A	MODIFIER	Usp20	intron_variant	uc008jde.2:c.136-49G>A		2014-01-01	0,6	98
chr2	30860631	rs27186156	T	C	MODIFIER	Usp20	intron_variant	uc008jde.2:c.497+110T>C		2014-01-01	0,8	34
chr2	30887186	.	AG	A	MODIFIER	Fnbp1|Fnbp1|Fnbp1|Fnbp1	intron_variant|intron_variant|intron_variant|intron_variant	uc008jdh.1:c.1561+1363delC|uc008jdj.2:c.1843+1363delC|uc008jdk.2:c.1648+1363delC|uc008jdi.2:c.1645+1363delC	|||	0/1	4,2	7
chr2	30892216	rs32864497	A	G	MODIFIER	Fnbp1|Fnbp1|Fnbp1|Fnbp1|Fnbp1	intron_variant|intron_variant|intron_variant|intron_variant|intron_variant	uc008jdh.1:c.1144-33T>C|uc008jdj.2:c.1426-33T>C|uc008jdk.2:c.1228-33T>C|uc008jdi.2:c.1228-33T>C|uc008jdl.1:c.292-33T>C	||||	2014-01-01	0,20	38
chr2	30900450	.	AAG	A	MODIFIER	Fnbp1|Fnbp1|Fnbp1|Fnbp1|Fnbp1	intron_variant|intron_variant|intron_variant|intron_variant|intron_variant	uc008jdh.1:c.901-4418_901-4417delCT|uc008jdj.2:c.1168-36_1168-35delCT|uc008jdk.2:c.985-4418_985-4417delCT|uc008jdi.2:c.985-4418_985-4417delCT|uc008jdl.1:c.49-4418_49-4417delCT	||||	2014-01-01	0,16	99
chr2	31022445	rs27208345	T	G	MODIFIER	Gpr107|Gpr107	intron_variant|intron_variant	uc008jdp.2:c.124-96T>G|uc008jdo.2:c.124-96T>G	|	2014-01-01	0,1	68
chr2	31023780	rs51619205	T	C	MODIFIER	Gpr107|Gpr107	intron_variant|intron_variant	uc008jdp.2:c.297+46T>C|uc008jdo.2:c.297+46T>C	|	2014-01-01	0,58	99
chr2	31024461	rs27208340	G	A	MODIFIER	Gpr107|Gpr107	intron_variant|intron_variant	uc008jdp.2:c.380+62G>A|uc008jdo.2:c.380+62G>A	|	2014-01-01	0,15	31
chr2	31027354	.	AAAAC	A	MODIFIER	Gpr107|Gpr107	intron_variant|intron_variant	uc008jdp.2:c.381-107_381-104delAAAC|uc008jdo.2:c.381-107_381-104delAAAC	|	2014-01-01	0,3	77
chr2	31027378	rs27208328	C	T	MODIFIER	Gpr107|Gpr107	intron_variant|intron_variant	uc008jdp.2:c.381-84C>T|uc008jdo.2:c.381-84C>T	|	2014-01-01	0,5	31
chr2	31027542	rs13459062	A	G	MODERATE	Gpr107|Gpr107	missense_variant|missense_variant	uc008jdp.2:c.461A>G|uc008jdo.2:c.461A>G	Q148Z6:p.(Gln154Arg)|Q3UQH1:p.(Gln154Arg)	2014-01-01	0,15	22
chr2	31029592	rs33342958	A	G	MODIFIER	Gpr107|Gpr107	intron_variant|intron_variant	uc008jdp.2:c.521-130A>G|uc008jdo.2:c.521-130A>G	|	2014-01-01	0,21	99
chr2	31033444	rs27208302	A	G	MODIFIER	Gpr107|Gpr107	intron_variant|intron_variant	uc008jdp.2:c.726+29A>G|uc008jdo.2:c.726+29A>G	|	2014-01-01	0,10	99
chr2	31033714	rs27208299	G	A	MODIFIER	Gpr107|Gpr107	intron_variant|intron_variant	uc008jdp.2:c.727-60G>A|uc008jdo.2:c.727-60G>A	|	2014-01-01	0,27	99
chr2	31039047	rs52461379	A	G	MODIFIER	Gpr107|Gpr107	intron_variant|intron_variant	uc008jdp.2:c.861-53A>G|uc008jdo.2:c.861-53A>G	|	2014-01-01	0,21	99
chr2	31039060	rs27208265	A	G	MODIFIER	Gpr107|Gpr107	intron_variant|intron_variant	uc008jdp.2:c.861-40A>G|uc008jdo.2:c.861-40A>G	|	2014-01-01	0,26	99
chr2	31047505	rs51083726	C	T	MODIFIER	Gpr107|Gpr107	intron_variant|three_prime_utr_variant	uc008jdp.2:c.1303+95C>T|uc008jdo.2:c.*54C>T	|	2014-01-01	0,19	99
chr2	31047506	rs47450780	A	G	MODIFIER	Gpr107|Gpr107	intron_variant|three_prime_utr_variant	uc008jdp.2:c.1303+96A>G|uc008jdo.2:c.*55A>G	|	2014-01-01	0,19	99
chr2	31047512	.	TG	T	MODIFIER	Gpr107|Gpr107	intron_variant|three_prime_utr_variant	uc008jdp.2:c.1303+103delG|uc008jdo.2:c.*62delG	|	2014-01-01	0,15	65
chr2	31063341	rs33469271	T	G	MODIFIER	Gpr107	intron_variant	uc008jdp.2:c.1353+93T>G		2014-01-01	0,16	44
chr2	31063346	rs27208095	G	A	MODIFIER	Gpr107	intron_variant	uc008jdp.2:c.1353+98G>A		2014-01-01	0,16	80
chr2	31070784	rs27193361	C	T	MODIFIER	Gpr107	three_prime_utr_variant	uc008jdp.2:c.*924C>T		2014-01-01	1,27	99
chr2	31071614	.	C	CG	MODIFIER	Gpr107	three_prime_utr_variant	uc008jdp.2:c.*1754_*1755insG		2014-01-01	0,30	99
chr2	31071818	rs33004005	T	C	MODIFIER	Gpr107	three_prime_utr_variant	uc008jdp.2:c.*1958T>C		2014-01-01	0,26	99
chr2	31071965	rs27193352	C	T	MODIFIER	Gpr107	three_prime_utr_variant	uc008jdp.2:c.*2105C>T		2014-01-01	0,50	99
chr2	31101530	.	A	G	MODIFIER	Ncs1	five_prime_utr_variant	uc008jdq.1:c.-169A>G		2014-01-01	0,1	25
chr2	31126018	rs51327958	G	A	MODIFIER	Ncs1	intron_variant	uc008jdq.1:c.65-114G>A		2014-01-01	0,21	99
chr2	31126068	rs47592992	C	T	MODIFIER	Ncs1	intron_variant	uc008jdq.1:c.65-64C>T		2014-01-01	0,31	99
chr2	31126115	rs49865068	C	T	MODIFIER	Ncs1	intron_variant	uc008jdq.1:c.65-17C>T		2014-01-01	0,30	99
chr2	31126316	.	GGT	G	MODIFIER	Ncs1	intron_variant	uc008jdq.1:c.89+161_89+162delGT		2014-01-01	0,6	89
chr2	31136068	rs27193192	C	T	MODIFIER	Ncs1	intron_variant	uc008jdq.1:c.90-118C>T		2014-01-01	0,14	46
chr2	31136434	rs27193190	T	C	MODIFIER	Ncs1	intron_variant	uc008jdq.1:c.228+110T>C		2014-01-01	0,5	56
chr2	31136450	rs29623762	G	A	MODIFIER	Ncs1	intron_variant	uc008jdq.1:c.228+126G>A		2014-01-01	0,3	49
chr2	31137818	rs49130827	G	A	MODIFIER	Ncs1	intron_variant	uc008jdq.1:c.229-11G>A		2014-01-01	0,30	48
chr2	31142857	.	T	C	LOW	Ncs1	synonymous_variant	uc008jdq.1:c.525T>C	Q8BNY6:p.(=)	2014-01-01	0,18	99
chr2	31142860	.	T	C	LOW	Ncs1	synonymous_variant	uc008jdq.1:c.528T>C	Q8BNY6:p.(=)	2014-01-01	0,21	99
chr2	31142893	rs27193160	T	C	LOW	Ncs1	synonymous_variant	uc008jdq.1:c.561T>C	Q8BNY6:p.(=)	2014-01-01	0,22	99
chr2	31149458	rs47486207	T	G	MODIFIER	Ncs1	three_prime_utr_variant	uc008jdq.1:c.*1673T>G		2014-01-01	0,58	99
chr2	31149859	.	T	TC	MODIFIER	Ncs1	three_prime_utr_variant	uc008jdq.1:c.*2074_*2075insC		2014-01-01	0,35	99
chr2	31189478	rs27178044	C	T	MODIFIER		intergenic_variant			2014-01-01	0,9	31
chr2	31199514	rs27177973	T	A	MODIFIER		intergenic_variant			2014-01-01	0,22	69
chr2	31199515	rs29680105	A	C	MODIFIER		intergenic_variant			2014-01-01	0,21	73
chr2	31199665	rs27177972	A	G	MODIFIER		intergenic_variant			2014-01-01	0,11	51
chr2	31202013	rs27177965	G	C	MODIFIER		intergenic_variant			2014-01-01	0,14	61
chr2	31202112	rs27177964	C	T	MODIFIER		intergenic_variant			2014-01-01	0,30	99
chr2	31205551	rs29538539	C	T	MODIFIER		intergenic_variant			2014-01-01	1,19	99
chr2	31216299	rs27177895	G	A	MODIFIER		intergenic_variant			2014-01-01	0,11	99
chr2	31216423	rs27177891	G	A	MODIFIER		intergenic_variant			2014-01-01	0,22	99
chr2	31217470	rs27177886	A	G	MODIFIER		intergenic_variant			2014-01-01	0,26	99
chr2	31219702	rs29560464	C	T	MODIFIER		intergenic_variant			2014-01-01	0,12	99
chr2	31219814	rs27177866	A	G	MODIFIER		intergenic_variant			2014-01-01	0,24	64
chr2	31219895	rs27177864	A	C	MODIFIER		intergenic_variant			2014-01-01	0,14	15
chr2	31224353	rs51746266	A	G	MODIFIER		intergenic_variant			2014-01-01	0,15	99
chr2	31224401	rs50428229	A	G	MODIFIER		intergenic_variant			2014-01-01	0,31	99
chr2	31224505	rs27177847	C	T	MODIFIER		intergenic_variant			2014-01-01	0,61	99
chr2	31224605	.	TG	T	MODIFIER		intergenic_variant			2014-01-01	0,43	99
chr2	31224619	.	C	G	MODIFIER		intergenic_variant			2014-01-01	1,47	99
chr2	31224876	rs50977247	G	A	MODIFIER		intergenic_variant			2014-01-01	0,14	99
chr2	31224974	rs52286656	T	C	MODIFIER		intergenic_variant			2014-01-01	0,6	72
chr2	31226574	.	A	C	MODIFIER		intergenic_variant			2014-01-01	0,12	99
chr2	31233691	rs27177779	G	A	MODIFIER		intergenic_variant			2014-01-01	0,7	73
chr2	31236738	rs46528277	A	G	MODIFIER		intergenic_variant			2014-01-01	0,5	9
chr2	31236739	rs47642717	G	A	MODIFIER		intergenic_variant			2014-01-01	0,5	9
chr2	31238063	rs27223743	G	A	MODIFIER		intergenic_variant			2014-01-01	0,11	61
chr2	31239438	rs27223737	T	C	MODIFIER		intergenic_variant			2014-01-01	0,28	99
chr2	31239485	rs27223736	C	T	MODIFIER		intergenic_variant			2014-01-01	0,29	99
chr2	31240468	rs27223733	G	A	MODIFIER		intergenic_variant			2014-01-01	1,88	99
chr2	31240774	rs27223730	C	T	MODIFIER		intergenic_variant			2014-01-01	0,35	99
chr2	31242192	rs27223727	C	T	MODIFIER		intergenic_variant			2014-01-01	0,21	87
chr2	31242494	rs33308544	T	G	MODIFIER		intergenic_variant			2014-01-01	0,12	76
chr2	31244674	rs50065869	T	G	MODIFIER		intergenic_variant			2014-01-01	0,17	99
chr2	31244769	rs27223713	T	C	MODIFIER		intergenic_variant			2014-01-01	0,20	99
chr2	31244953	.	G	GT	MODIFIER		intergenic_variant			2014-01-01	0,27	63
chr2	31244986	rs27223712	C	A	MODIFIER		intergenic_variant			2014-01-01	0,20	91
chr2	31246515	rs27223705	A	G	MODIFIER		intergenic_variant			2014-01-01	0,34	99
chr2	31246582	rs27223704	G	A	MODIFIER		intergenic_variant			2014-01-01	0,24	99
chr2	31246890	rs27223701	G	A	MODIFIER		intergenic_variant			2014-01-01	0,12	92
chr2	31247686	rs27223695	T	C	MODIFIER		intergenic_variant			2014-01-01	0,35	99
chr2	31247726	rs29965780	T	A	MODIFIER		intergenic_variant			2014-01-01	1,26	99
chr2	31248736	rs27223687	C	T	MODIFIER		intergenic_variant			2014-01-01	0,40	99
chr2	31252292	rs33342764	G	C	MODIFIER		intergenic_variant			2014-01-01	0,18	99
[truncated: 25,238 more rows]

## Sheet: Sheet_3_filtered_variants
Chromosome	Position	ID	Reference	Alternate	Highest Severity	Gene	Variant Function	Cdna Variation	Protein Variation	anteater	anteater Allele Depth	anteater Genotype Quality
chr2	26294764	.	C	T	MODERATE	Sec16a|Sec16a	missense_variant|missense_variant	uc008ivj.1:c.2758G>A|uc008ivi.1:c.2758G>A	A2AIX1:p.(Ala920Thr)|NP_694765:p.(Ala920Thr)	2021-01-01	0,19	57
chr2	166761506	.	A	G	MODERATE	Cse1l|Cse1l|Cse1l	missense_variant|intron_variant|missense_variant	uc008nys.2:c.1703A>G|uc012cjl.1:n.1601+1117A>G|uc008nyt.1:c.110A>G	A2A5S1:p.(Glu568Gly)||NP_076054:p.(Glu37Gly)	2014-01-01	1,49	99
chr5	141217469	.	G	C	MODERATE	Amz1|Amz1	missense_variant|missense_variant	uc009aif.1:c.232G>C|uc009aig.1:c.232G>C	A1L312:p.(Glu78Gln)|A1L312:p.(Glu78Gln)	2014-01-01	0,20	57
chr12	119225903	.	T	C	MODERATE	Dnahc11	missense_variant	uc007pie.1:c.9142A>G	NP_034190:p.(Lys3048Glu)	2014-01-01	0,48	99
