# Supplementary material for: A Novel Mutation in Cse1l Disrupts Brain and Eye Development with Specific Effects on Pax6 Expression
Source: J Dev Biol. 2021 Jul 7;9(3):27. doi: 10.3390/jdb9030027 (PMC8293161; doi:10.3390/jdb9030027)
Supplement: Supplementary file 1 [file jdb-09-00027-s001.zip › jdb-1225196 - supplementary/jdb-1225196 -Table S2 Anteater RNA Seq.xlsx]

## Sheet: WT-VS-MUT.DEseq2_Method.Gen
GeneID	Length	Ctrl-Expression	Mutant-Expression	log2FoldChange(Mut/Ctrl)	Padj	Up/Down-Regulation	Pvalue	Symbol	Cellular Component	Molecular Function	Biological Process	Kegg Orthology	Nr Description
93688	4087	16.2256	12.928	-0.327766	0.999992	*	0.356963	Klhl1	GO:0030425//dendrite;GO:0005856//cytoskeleton;GO:0005737//cytoplasm;GO:0031463//Cul3-RING ubiquitin ligase complex;GO:0043025//neuronal cell body	GO:0003779//actin binding	GO:0007626//locomotory behavior;GO:0021680//cerebellar Purkinje cell layer development;GO:0016358//dendrite development;GO:0007628//adult walking behavior;GO:0016567//protein ubiquitination	K10442//kelch-like protein 1/4/5	BAD90449.1//mKIAA1490 protein, partial [Mus musculus]
219150	3831	1410.21	1220.77	-0.208121	0.999992	*	0.186741	Hmbox1	GO:0005634//nucleus;GO:0005654//nucleoplasm;GO:0000784//nuclear chromosome, telomeric region;GO:0016604//nuclear body;GO:0005829//cytosol;GO:0005697//telomerase holoenzyme complex;GO:0005737//cytoplasm	GO:0003691//double-stranded telomeric DNA binding;GO:0042162//telomeric DNA binding;GO:0042802//identical protein binding;GO:0043565//sequence-specific DNA binding;GO:0003720//telomerase activity;GO:0032403//protein complex binding	GO:0045892//negative regulation of transcription, DNA-templated;GO:0006351//transcription, DNA-templated;GO:0051973//positive regulation of telomerase activity;GO:0035563//positive regulation of chromatin binding;GO:0045893//positive regulation of transcription, DNA-templated;GO:0000122//negative regulation of transcription from RNA polymerase II promoter;GO:0032212//positive regulation of telome…	K08034//transcription factor 2, hepatocyte nuclear factor 1-beta;K08647//pappalysin-2 [EC:3.4.24.-];K08036//transcription factor 1, hepatocyte nuclear factor 1-alpha	NP_001334555.1//homeobox-containing protein 1 isoform 1 [Mus musculus];NP_001334556.1//homeobox-containing protein 1 isoform 3 [Mus musculus];XP_008247291.1//PREDICTED: homeobox-containing protein 1 isoform X2 [Oryctolagus cuniculus];XP_011243337.1//PREDICTED: homeobox-containing protein 1 isoform X9 [Mus musculus];EDL36040.1//homeobox containing 1, isoform CRA_b, partial [Mus musculus]
13666	4519	443.252	405.361	-0.12892	0.999992	*	0.51351	Eif2ak3	GO:0016020//membrane;GO:0005783//endoplasmic reticulum;GO:0016021//integral component of membrane;GO:0005789//endoplasmic reticulum membrane;GO:0005737//cytoplasm;GO:0048471//perinuclear region of cytoplasm	GO:0005524//ATP binding;GO:0042802//identical protein binding;GO:0019903//protein phosphatase binding;GO:0004694//eukaryotic translation initiation factor 2alpha kinase activity;GO:0051879//Hsp90 protein binding;GO:0003743//translation initiation factor activity;GO:0071074//eukaryotic initiation factor eIF2 binding;GO:0004674//protein serine/threonine kinase activity;GO:0004672//protein kinase ac…	GO:0034198//cellular response to amino acid starvation;GO:0034976//response to endoplasmic reticulum stress;GO:0051260//protein homooligomerization;GO:0070417//cellular response to cold;GO:0032933//SREBP signaling pathway;GO:0032092//positive regulation of protein binding;GO:0017148//negative regulation of translation;GO:0030968//endoplasmic reticulum unfolded protein response;GO:1902237//positiv…	K08860//eukaryotic translation initiation factor 2-alpha kinase 3 [EC:2.7.11.1]	NP_034251.2//eukaryotic translation initiation factor 2-alpha kinase 3 isoform 1 precursor [Mus musculus];NP_001300847.1//eukaryotic translation initiation factor 2-alpha kinase 3 isoform 2 precursor [Mus musculus]
142688	2410	378.643	377.742	-0.00343926	0.999992	*	0.982936	Asb13	GO:0005622//intracellular	NA	GO:0016567//protein ubiquitination;GO:0035556//intracellular signal transduction	K10335//ankyrin repeat and SOCS box protein 13	NP_840068.1//ankyrin repeat and SOCS box protein 13 isoform 1 [Mus musculus]
52028	5646	628.508	584.143	-0.10561	0.999992	*	0.552401	Bbs1	GO:0060170//ciliary membrane;GO:0036064//ciliary basal body;GO:0031514//motile cilium;GO:0005813//centrosome;GO:0034464//BBSome;GO:0005737//cytoplasm;GO:0005930//axoneme	GO:0005119//smoothened binding;GO:0005113//patched binding;GO:0001103//RNA polymerase II repressing transcription factor binding;GO:0005102//receptor binding;GO:0051219//phosphoprotein binding	GO:0042445//hormone metabolic process;GO:0016358//dendrite development;GO:0021766//hippocampus development;GO:0007601//visual perception;GO:0061512//protein localization to cilium;GO:0051216//cartilage development;GO:0060296//regulation of cilium beat frequency involved in ciliary motility;GO:0035721//intraciliary retrograde transport;GO:0060271//cilium assembly;GO:0044255//cellular lipid metabol…	K16746//Bardet-Biedl syndrome 1 protein	EDL33078.1//mCG8379 [Mus musculus]
246293	3163	215.856	226	0.0662539	0.999992	*	0.669565	Klhl8	GO:0005654//nucleoplasm;GO:0031463//Cul3-RING ubiquitin ligase complex	NA	GO:0016567//protein ubiquitination;GO:0042787//protein ubiquitination involved in ubiquitin-dependent protein catabolic process	K10446//kelch-like protein 8	NP_848856.1//kelch-like protein 8 [Mus musculus]
217207	4344	1667.01	1787.69	0.10084	0.999992	*	0.277528	Dhx8	GO:0005654//nucleoplasm;GO:0005681//spliceosomal complex;GO:0016604//nuclear body;GO:0005737//cytoplasm;GO:0071013//catalytic step 2 spliceosome	GO:0003723//RNA binding;GO:0004004//ATP-dependent RNA helicase activity;GO:0005524//ATP binding;GO:0042802//identical protein binding	GO:0000398//mRNA splicing, via spliceosome	K12818//ATP-dependent RNA helicase DHX8/PRP22 [EC:3.6.4.13]	BAD90286.1//mKIAA4096 protein, partial [Mus musculus]
67525	3216	569.981	571.006	0.00259266	0.999992	*	0.984917	Trim62	NA	NA	NA	K12030//tripartite motif-containing protein 62 [EC:2.3.2.27]	XP_007977707.1//PREDICTED: E3 ubiquitin-protein ligase TRIM62 [Chlorocebus sabaeus]
54638	2274	540.521	543.149	0.00699764	0.999992	*	0.953891	Ccdc22	GO:0005768//endosome	GO:0097602//cullin family protein binding	GO:0097006//regulation of plasma lipoprotein particle levels;GO:0006878//cellular copper ion homeostasis;GO:0007253//cytoplasmic sequestering of NF-kappaB;GO:0006893//Golgi to plasma membrane transport;GO:0043123//positive regulation of I-kappaB kinase/NF-kappaB signaling;GO:2000060//positive regulation of protein ubiquitination involved in ubiquitin-dependent protein catabolic process;GO:0042632…	K09291//nucleoprotein TPR;K16549//myomegalin;K10381//desmoplakin;K20478//golgin subfamily B member 1	EDL33902.1//coiled-coil domain containing 22, isoform CRA_b, partial [Mus musculus]
434215	3817	210.08	218.243	0.0549967	0.999992	*	0.748884	Lrrc32	GO:0005887//integral component of plasma membrane	NA	GO:0046007//negative regulation of activated T cell proliferation;GO:0010628//positive regulation of gene expression;GO:0050710//negative regulation of cytokine secretion	K17256//insulin-like growth factor-binding protein complex acid labile subunit	XP_021023369.1//leucine-rich repeat-containing protein 32 [Mus caroli]
74376	8280	15.5858	12.5847	-0.308565	0.999992	*	0.376873	Myo18b	GO:0030018//Z disc;GO:0016461//unconventional myosin complex;GO:0031941//filamentous actin	GO:0005524//ATP binding;GO:0003774//motor activity	GO:0048739//cardiac muscle fiber development;GO:0001701//in utero embryonic development;GO:0001570//vasculogenesis	K10362//myosin XVIII	NP_083177.2//unconventional myosin-XVIIIb [Mus musculus]
108888	2426	1283.97	1516.69	0.240322	0.999992	*	0.176856	Atad3a	GO:0042645//mitochondrial nucleoid;GO:0005743//mitochondrial inner membrane;GO:0016021//integral component of membrane;GO:0005739//mitochondrion	GO:0005524//ATP binding	GO:0043066//negative regulation of apoptotic process;GO:0016049//cell growth	K17681//ATPase family AAA domain-containing protein 3A/B	NP_849534.2//ATPase family AAA domain-containing protein 3 [Mus musculus]
17773	1503	3.08894	3.27871	0.0860152	0.999992	*	0.757865	Mtnr1a	GO:0005887//integral component of plasma membrane;GO:0043235//receptor complex	GO:0097159//organic cyclic compound binding;GO:0008502//melatonin receptor activity;GO:0042562//hormone binding	GO:0007623//circadian rhythm;GO:0030828//positive regulation of cGMP biosynthetic process	K04285//melatonin receptor type 1A	NP_032665.1//melatonin receptor type 1A [Mus musculus]
12798	1800	3242.99	3247.45	0.00198178	0.999992	*	0.982851	Cnn2	GO:0005856//cytoskeleton;GO:0016020//membrane;GO:0070062//extracellular exosome;GO:0001725//stress fiber;GO:0005925//focal adhesion	GO:0003779//actin binding;GO:0005516//calmodulin binding;GO:0045296//cadherin binding	GO:0031032//actomyosin structure organization;GO:0071260//cellular response to mechanical stimulus;GO:0042060//wound healing;GO:0042127//regulation of cell proliferation;GO:0030336//negative regulation of cell migration;GO:0010628//positive regulation of gene expression;GO:0032970//regulation of actin filament-based process;GO:0050765//negative regulation of phagocytosis;GO:0030097//hemopoiesis	K07441//beta-1,4-N-acetylglucosaminyltransferase [EC:2.4.1.141];K06712//butyrophilin;K20526//transgelin	NP_031751.1//calponin-2 [Mus musculus]
66271	766	400.729	456.149	0.186878	0.999992	*	0.193158	Tmem126a	GO:0005743//mitochondrial inner membrane;GO:0016021//integral component of membrane;GO:0005739//mitochondrion	NA	GO:0021554//optic nerve development	K18157//transmembrane protein 126A	NP_079736.1//transmembrane protein 126A [Mus musculus]
66454	2240	184.427	210.007	0.187388	0.999992	*	0.212509	Nmnat1	GO:0005634//nucleus;GO:0005654//nucleoplasm;GO:0016604//nuclear body	GO:0000309//nicotinamide-nucleotide adenylyltransferase activity;GO:0005524//ATP binding;GO:0042802//identical protein binding;GO:0004515//nicotinate-nucleotide adenylyltransferase activity	GO:0009611//response to wounding;GO:0034628//'de novo' NAD biosynthetic process from aspartate;GO:1990966//ATP generation from poly-ADP-D-ribose;GO:0009435//NAD biosynthetic process	K06210//nicotinamide mononucleotide adenylyltransferase [EC:2.7.7.1 2.7.7.18]	EDL14865.1//nicotinamide nucleotide adenylyltransferase 1, isoform CRA_b, partial [Mus musculus];AAG17286.1//D4COLE1E, partial [Mus musculus]
16590	5199	849.047	827.993	-0.0362256	0.999992	*	0.726134	Kit	GO:0009986//cell surface;GO:0005911//cell-cell junction;GO:0009898//cytoplasmic side of plasma membrane;GO:0001669//acrosomal vesicle	GO:0002020//protease binding;GO:0046872//metal ion binding;GO:0019955//cytokine binding;GO:0005524//ATP binding	GO:0031532//actin cytoskeleton reorganization;GO:0030154//cell differentiation;GO:0000187//activation of MAPK activity;GO:0060326//cell chemotaxis	K05091//proto-oncogene tyrosine-protein kinase Kit [EC:2.7.10.1]	NP_066922.2//mast/stem cell growth factor receptor Kit isoform 2 precursor [Mus musculus];NP_001116205.1//mast/stem cell growth factor receptor Kit isoform 1 precursor [Mus musculus]
56554	1287	46.5295	51.1529	0.13667	0.999992	*	0.702204	Raet1d	GO:0031362//anchored component of external side of plasma membrane;GO:0009897//external side of plasma membrane;GO:0016021//integral component of membrane;GO:0046658//anchored component of plasma membrane;GO:0005886//plasma membrane	GO:0046703//natural killer cell lectin-like receptor binding	GO:0002839//positive regulation of immune response to tumor cell;GO:0001913//T cell mediated cytotoxicity;GO:0043032//positive regulation of macrophage activation;GO:0042267//natural killer cell mediated cytotoxicity;GO:0071222//cellular response to lipopolysaccharide;GO:0071360//cellular response to exogenous dsRNA;GO:0042742//defense response to bacterium;GO:0042271//susceptibility to natural k…	K07987//retinoic acid early transcript 1	NP_064414.1//retinoic acid early-inducible protein 1-delta precursor [Mus musculus]
213452	6385	620.582	620.403	-0.000416209	0.999992	*	0.997529	Dstyk	GO:0016323//basolateral plasma membrane;GO:0016324//apical plasma membrane;GO:0005829//cytosol;GO:0030054//cell junction;GO:0005737//cytoplasm	GO:0004713//protein tyrosine kinase activity;GO:0004712//protein serine/threonine/tyrosine kinase activity;GO:0004674//protein serine/threonine kinase activity;GO:0005524//ATP binding	GO:0045743//positive regulation of fibroblast growth factor receptor signaling pathway;GO:0006468//protein phosphorylation;GO:0033674//positive regulation of kinase activity;GO:0070374//positive regulation of ERK1 and ERK2 cascade;GO:0043066//negative regulation of apoptotic process;GO:0035556//intracellular signal transduction;GO:0044344//cellular response to fibroblast growth factor stimulus	K16288//receptor-interacting serine/threonine-protein kinase 5 [EC:2.7.11.1]	NP_766104.2//dual serine/threonine and tyrosine protein kinase [Mus musculus]
19092	4696	62.5302	62.2201	-0.00717256	0.999992	*	0.978242	Prkg2	GO:0016020//membrane;GO:0031965//nuclear membrane;GO:0016324//apical plasma membrane;GO:0005886//plasma membrane	GO:0005524//ATP binding;GO:0004692//cGMP-dependent protein kinase activity;GO:0042803//protein homodimerization activity;GO:0030553//cGMP binding	GO:0007623//circadian rhythm;GO:0036289//peptidyl-serine autophosphorylation;GO:0072659//protein localization to plasma membrane;GO:0071476//cellular hypotonic response;GO:0045794//negative regulation of cell volume;GO:0006468//protein phosphorylation;GO:0032922//circadian regulation of gene expression;GO:2001226//negative regulation of chloride transport	K19477//cGMP-dependent protein kinase 2 [EC:2.7.11.12]	NP_032952.3//cGMP-dependent protein kinase 2 [Mus musculus]
229898	3021	0.332718	0.34814	0.0653641	0.999992	*	0.535256	Gbp5	GO:0016020//membrane;GO:0031410//cytoplasmic vesicle	GO:0042802//identical protein binding;GO:0005525//GTP binding;GO:0003924//GTPase activity	GO:0050702//interleukin-1 beta secretion;GO:0071346//cellular response to interferon-gamma;GO:0051289//protein homotetramerization;GO:0072616//interleukin-18 secretion;GO:1900227//positive regulation of NLRP3 inflammasome complex assembly;GO:0045089//positive regulation of innate immune response;GO:1900017//positive regulation of cytokine production involved in inflammatory response	K20898//guanylate-binding protein 5	NP_001102039.2//guanylate-binding protein 5 [Rattus norvegicus]
72946	3395	1635.92	1718.34	0.0709063	0.999992	*	0.614986	Lrrc47	NA	GO:0004826//phenylalanine-tRNA ligase activity;GO:0003723//RNA binding	NA	K04679//MAD, mothers against decapentaplegic interacting protein	NP_957678.1//leucine-rich repeat-containing protein 47 [Mus musculus]
19720	4204	2260.15	2390.73	0.0810339	0.999992	*	0.558109	Trim27	GO:0016605//PML body;GO:0005634//nucleus;GO:0005654//nucleoplasm;GO:0031965//nuclear membrane;GO:0005622//intracellular;GO:0005737//cytoplasm;GO:0005768//endosome;GO:0005730//nucleolus;GO:0005829//cytosol;GO:0001650//fibrillar center	GO:0061630//ubiquitin protein ligase activity;GO:0003677//DNA binding;GO:0042802//identical protein binding;GO:0008270//zinc ion binding;GO:0004842//ubiquitin-protein transferase activity	GO:0070534//protein K63-linked ubiquitination;GO:0034314//Arp2/3 complex-mediated actin nucleation;GO:0070206//protein trimerization;GO:0032720//negative regulation of tumor necrosis factor production;GO:1900041//negative regulation of interleukin-2 secretion;GO:0000122//negative regulation of transcription from RNA polymerase II promoter;GO:0051091//positive regulation of DNA binding transcripti…	K12009//tripartite motif-containing protein 27 [EC:2.3.2.27]	AAH69924.1//Tripartite motif-containing 27, partial [Mus musculus]
66212	552	1056.64	1181.59	0.161257	0.999992	*	0.148973	Sec61b	GO:0016020//membrane;GO:0005783//endoplasmic reticulum;GO:0031205//endoplasmic reticulum Sec complex;GO:0005784//Sec61 translocon complex;GO:0016021//integral component of membrane	GO:0043022//ribosome binding;GO:0003723//RNA binding;GO:0048408//epidermal growth factor binding;GO:0005086//ARF guanyl-nucleotide exchange factor activity	GO:0030970//retrograde protein transport, ER to cytosol;GO:0006616//SRP-dependent cotranslational protein targeting to membrane, translocation;GO:0030433//ubiquitin-dependent ERAD pathway;GO:0000060//protein import into nucleus, translocation;GO:0031204//posttranslational protein targeting to membrane, translocation	K09481//protein transport protein SEC61 subunit beta	EDL00848.1//mCG114989, partial [Mus musculus]
238276	6685	183.015	155.5	-0.23505	0.999992	*	0.227511	Akap5	GO:0005856//cytoskeleton;GO:0005886//plasma membrane	GO:0097110//scaffold protein binding;GO:0035254//glutamate receptor binding;GO:0030346//protein phosphatase 2B binding;GO:0017124//SH3 domain binding;GO:0005516//calmodulin binding;GO:0034237//protein kinase A regulatory subunit binding;GO:0008179//adenylate cyclase binding	GO:0006605//protein targeting;GO:0036394//amylase secretion;GO:0007165//signal transduction;GO:0010739//positive regulation of protein kinase A signaling;GO:0030819//positive regulation of cAMP biosynthetic process	K16522//A-kinase anchor protein 5	XP_006515905.1//PREDICTED: A-kinase anchor protein 5 isoform X1 [Mus musculus]
73230	3806	70.1463	61.1266	-0.198567	0.999992	*	0.529675	Bmper	GO:0005615//extracellular space;GO:0005576//extracellular region	NA	GO:0030514//negative regulation of BMP signaling pathway;GO:0060393//regulation of pathway-restricted SMAD protein phosphorylation;GO:0002043//blood vessel endothelial cell proliferation involved in sprouting angiogenesis;GO:0042118//endothelial cell activation;GO:0048839//inner ear development;GO:0070374//positive regulation of ERK1 and ERK2 cascade;GO:0001657//ureteric bud development;GO:001059…	K19398//Bardet-Biedl syndrome 9 protein	NP_082748.1//BMP-binding endothelial regulator protein precursor [Mus musculus]
57390	850	17.7722	17.1375	-0.0524613	0.999992	*	0.872791	Psors1c2	GO:0005576//extracellular region	NA	NA	K10385//loricrin;K16760//coiled-coil alpha-helical rod protein 1;K01194//alpha,alpha-trehalase [EC:3.2.1.28];K07604//type I keratin, acidic	NP_065601.2//psoriasis susceptibility 1 candidate gene 2 protein homolog precursor [Mus musculus]
74477	4332	681.539	668.758	-0.0273128	0.999992	*	0.775316	4933427D14Rik	GO:0005829//cytosol;GO:0005813//centrosome;GO:0034451//centriolar satellite	NA	GO:0071539//protein localization to centrosome;GO:0007099//centriole replication	K21765//protein moonraker	EDL12663.1//RIKEN cDNA 4933427D14, isoform CRA_c, partial [Mus musculus]
14729	2215	27.3214	39.9524	0.548251	0.999992	*	0.120136	Gp5	GO:0070062//extracellular exosome;GO:0016021//integral component of membrane	NA	NA	K06260//platelet glycoprotein V	NP_032174.2//platelet glycoprotein V precursor [Mus musculus]
66586	1829	586.811	643.75	0.133604	0.999992	*	0.280984	Crls1	GO:0005743//mitochondrial inner membrane;GO:0016021//integral component of membrane;GO:0031966//mitochondrial membrane;GO:0005739//mitochondrion	GO:0008808//cardiolipin synthase activity	GO:1905711//response to phosphatidylethanolamine;GO:0032049//cardiolipin biosynthetic process;GO:0097068//response to thyroxine	K08744//cardiolipin synthase (CMP-forming) [EC:2.7.8.41]	EDL28364.1//mCG19481, isoform CRA_b, partial [Mus musculus];NP_001019556.1//cardiolipin synthase (CMP-forming) isoform 1 [Mus musculus]
16410	7055	897.811	773.907	-0.21425	0.999992	*	0.215307	Itgav	GO:0035867//alphav-beta3 integrin-IGF-1-IGF1R complex;GO:0009986//cell surface;GO:0009897//external side of plasma membrane;GO:0005829//cytosol	GO:1990430//extracellular matrix protein binding;GO:0019960//C-X3-C chemokine binding;GO:0017134//fibroblast growth factor binding;GO:0050840//extracellular matrix binding	GO:0038027//apolipoprotein A-I-mediated signaling pathway;GO:0001525//angiogenesis;GO:0001568//blood vessel development;GO:0043277//apoptotic cell clearance	K06487//integrin alpha V	NP_032428.2//integrin alpha-V precursor [Mus musculus];XP_006498870.1//PREDICTED: integrin alpha-V isoform X1 [Mus musculus]
15101	4265	10.4819	9.43289	-0.152122	0.999992	*	0.6654	H60a	GO:0005887//integral component of plasma membrane;GO:0009897//external side of plasma membrane;GO:0016021//integral component of membrane	GO:0046703//natural killer cell lectin-like receptor binding	GO:0002839//positive regulation of immune response to tumor cell;GO:0043032//positive regulation of macrophage activation;GO:0042271//susceptibility to natural killer cell mediated cytotoxicity;GO:0030101//natural killer cell activation;GO:0071407//cellular response to organic cyclic compound;GO:0032816//positive regulation of natural killer cell activation;GO:0045429//positive regulation of nitr…	K07987//retinoic acid early transcript 1	NP_034530.1//histocompatibility 60a precursor [Mus musculus]
224530	1991	38.6137	24.9502	-0.63006	0.999992	*	0.057667	Acat3	GO:0070062//extracellular exosome;GO:0005634//nucleus;GO:0005730//nucleolus;GO:0005829//cytosol;GO:0005739//mitochondrion;GO:0005737//cytoplasm	GO:0003985//acetyl-CoA C-acetyltransferase activity	GO:0006635//fatty acid beta-oxidation;GO:0045797//positive regulation of intestinal cholesterol absorption	K00626//acetyl-CoA C-acetyltransferase [EC:2.3.1.9]	NP_694791.2//acetyl-Coenzyme A acetyltransferase 3 [Mus musculus]
11648	1680	0.170797	0.166631	-0.0356244	0.999992	*	0.650338	Akp3	NA	GO:0004035//alkaline phosphatase activity	NA	K01077//alkaline phosphatase [EC:3.1.3.1]	XP_021023061.1//intestinal-type alkaline phosphatase [Mus caroli]
239083	1508	3.2513	3.89771	0.261611	0.999992	*	0.186297	Ccnb1ip1	GO:0000794//condensed nuclear chromosome;GO:0000795//synaptonemal complex	GO:0061630//ubiquitin protein ligase activity;GO:0046872//metal ion binding;GO:0004842//ubiquitin-protein transferase activity	GO:0007131//reciprocal meiotic recombination;GO:0016567//protein ubiquitination;GO:0007286//spermatid development;GO:0051026//chiasma assembly;GO:0001825//blastocyst formation	K10639//E3 ubiquitin-protein ligase CCNP1IP1 [EC:2.3.2.27]	NP_001104589.1//E3 ubiquitin-protein ligase CCNB1IP1 [Mus musculus]
14610	1518	0.50508	0.488409	-0.0484208	0.999992	*	0.75856	Gja10	GO:0005921//gap junction;GO:0005922//connexin complex;GO:0016021//integral component of membrane	GO:0005243//gap junction channel activity	GO:0007416//synapse assembly;GO:0050908//detection of light stimulus involved in visual perception;GO:0009416//response to light stimulus;GO:0007154//cell communication;GO:0007276//gamete generation	K07631//gap junction alpha-10 protein	EDL05506.1//gap junction membrane channel protein alpha 10 [Mus musculus]
100043772	6546	304.541	321.227	0.0769557	0.999992	*	0.665295	Zfp850	GO:0005634//nucleus	GO:0046872//metal ion binding;GO:0003700//DNA binding transcription factor activity;GO:0003676//nucleic acid binding	GO:0006355//regulation of transcription, DNA-templated	K09228//KRAB domain-containing zinc finger protein	XP_007643946.1//PREDICTED: zinc finger protein 60 isoform X6 [Cricetulus griseus]
626848	2188	329.077	262.427	-0.326507	0.999992	*	0.0426996	Zfp971	GO:0005634//nucleus;GO:0072562//blood microparticle;GO:0005622//intracellular	GO:0046872//metal ion binding;GO:0003700//DNA binding transcription factor activity;GO:0003676//nucleic acid binding	GO:0006355//regulation of transcription, DNA-templated	K09228//KRAB domain-containing zinc finger protein	NP_001171039.1//KRAB box and zinc finger C2H2 type domain containing protein-like [Mus musculus];NP_001170877.1//KRAB box and zinc finger C2H2 type domain containing protein isoform 1 [Mus musculus]
15874	725	0.618654	0.69959	0.177378	0.999992	*	0.291579	Iapp	GO:0030141//secretory granule;GO:0005615//extracellular space;GO:0005829//cytosol;GO:0043025//neuronal cell body	GO:0042802//identical protein binding;GO:0005179//hormone activity	GO:0006006//glucose metabolic process;GO:0045779//negative regulation of bone resorption;GO:0042755//eating behavior;GO:0019233//sensory perception of pain;GO:0045596//negative regulation of cell differentiation;GO:0031018//endocrine pancreas development;GO:0097647//amylin receptor signaling pathway;GO:0030816//positive regulation of cAMP metabolic process	K08039//islet amyloid polypeptide	NP_034621.1//islet amyloid polypeptide precursor [Mus musculus]
52055	5157	164.006	132.082	-0.312315	0.999992	*	0.30459	Rab11fip5	GO:0030658//transport vesicle membrane;GO:0043231//intracellular membrane-bounded organelle;GO:0005815//microtubule organizing center;GO:0005741//mitochondrial outer membrane;GO:0000139//Golgi membrane;GO:0030141//secretory granule;GO:0055038//recycling endosome membrane;GO:0031901//early endosome membrane;GO:0005794//Golgi apparatus;GO:0005739//mitochondrion;GO:0055037//recycling endosome;GO:000…	GO:0043015//gamma-tubulin binding;GO:0017137//Rab GTPase binding	GO:2000008//regulation of protein localization to cell surface;GO:0035773//insulin secretion involved in cellular response to glucose stimulus;GO:0045055//regulated exocytosis;GO:0070164//negative regulation of adiponectin secretion;GO:0071468//cellular response to acidic pH	K12484//Rab11 family-interacting protein 1/2/5	NP_803417.3//rab11 family-interacting protein 5 isoform 2 [Mus musculus];BAC98040.1//mKIAA0857 protein, partial [Mus musculus]
18647	4928	932.497	857.36	-0.121198	0.999992	*	0.508698	Cdk14	GO:0005634//nucleus;GO:0005829//cytosol;GO:0005886//plasma membrane;GO:0000308//cytoplasmic cyclin-dependent protein kinase holoenzyme complex;GO:0005737//cytoplasm	GO:0004674//protein serine/threonine kinase activity;GO:0004693//cyclin-dependent protein serine/threonine kinase activity;GO:0005524//ATP binding;GO:0004672//protein kinase activity;GO:0030332//cyclin binding	GO:0060828//regulation of canonical Wnt signaling pathway;GO:0051301//cell division;GO:0016055//Wnt signaling pathway;GO:0000086//G2/M transition of mitotic cell cycle	K08821//cyclin-dependent kinase 14 [EC:2.7.11.22]	NP_035204.2//cyclin-dependent kinase 14 isoform 1 [Mus musculus];BAC98036.1//mKIAA0834 protein, partial [Mus musculus]
72486	3456	1092.32	1083.56	-0.0116217	0.999992	*	0.899824	Rnf219	NA	NA	GO:0048026//positive regulation of mRNA splicing, via spliceosome	K22282//fatty acid hydroxylase domain-containing protein 2;K06791//immunoglobulin superfamily, member 11;K21958//extracellular serine/threonine protein kinase FAM20C [EC:2.7.11.1]	Q8K2Y0.2//RecName: Full=RING finger protein 219
20962	1132	4.15044	3.52412	-0.236002	0.999992	*	0.456104	Sycp3	GO:0000793//condensed chromosome;GO:0005634//nucleus;GO:0005654//nucleoplasm;GO:0000780//condensed nuclear chromosome, centromeric region;GO:0000800//lateral element;GO:0005694//chromosome;GO:0000775//chromosome, centromeric region;GO:0001673//male germ cell nucleus;GO:0000794//condensed nuclear chromosome;GO:0000795//synaptonemal complex;GO:0000802//transverse filament	GO:0003677//DNA binding;GO:0046982//protein heterodimerization activity	GO:0007129//synapsis;GO:0000278//mitotic cell cycle;GO:0016321//female meiosis chromosome segregation;GO:0051309//female meiosis chromosome separation;GO:0007066//female meiosis sister chromatid cohesion;GO:0007283//spermatogenesis;GO:0007130//synaptonemal complex assembly;GO:0035092//sperm chromatin condensation;GO:1990830//cellular response to leukemia inhibitory factor;GO:0035093//spermatogene…	K19528//synaptonemal complex protein 3	EDL21485.1//synaptonemal complex protein 3, isoform CRA_b, partial [Mus musculus];NP_035647.2//synaptonemal complex protein 3 [Mus musculus]
99982	3050	3025.36	3052.63	0.0129472	0.999992	*	0.858294	Kdm1a	GO:0005634//nucleus;GO:0005654//nucleoplasm;GO:0000784//nuclear chromosome, telomeric region;GO:1990391//DNA repair complex;GO:0005667//transcription factor complex;GO:0043234//protein complex;GO:0000790//nuclear chromatin	GO:0032453//histone demethylase activity (H3-K4 specific);GO:0034648//histone demethylase activity (H3-dimethyl-K4 specific);GO:0050660//flavin adenine dinucleotide binding;GO:0042162//telomeric DNA binding;GO:0050681//androgen receptor binding;GO:0003682//chromatin binding;GO:0003700//DNA binding transcription factor activity;GO:0032451//demethylase activity;GO:0016491//oxidoreductase activity;G…	GO:0055001//muscle cell development;GO:0043433//negative regulation of DNA binding transcription factor activity;GO:0034720//histone H3-K4 demethylation;GO:0010569//regulation of double-strand break repair via homologous recombination;GO:0034644//cellular response to UV;GO:2000648//positive regulation of stem cell proliferation;GO:0010725//regulation of primitive erythrocyte differentiation;GO:19…	K11450//lysine-specific histone demethylase 1A [EC:1.-.-.-]	XP_013375040.1//PREDICTED: lysine-specific histone demethylase 1A isoform X1 [Chinchilla lanigera];BAC97980.1//mKIAA0601 protein, partial [Mus musculus];XP_006539392.1//PREDICTED: lysine-specific histone demethylase 1A isoform X1 [Mus musculus]
27275	3974	528.815	568.659	0.104801	0.999992	*	0.4966	Nufip1	GO:0048786//presynaptic active zone;GO:0005634//nucleus;GO:0016363//nuclear matrix;GO:0008023//transcription elongation factor complex;GO:0005730//nucleolus;GO:0043234//protein complex;GO:0001650//fibrillar center;GO:0005726//perichromatin fibrils;GO:0022626//cytosolic ribosome;GO:0070761//pre-snoRNP complex	GO:0030515//snoRNA binding;GO:0003723//RNA binding;GO:0046872//metal ion binding;GO:0030674//protein binding, bridging;GO:0042802//identical protein binding;GO:0051117//ATPase binding	GO:0045944//positive regulation of transcription from RNA polymerase II promoter;GO:0000492//box C/D snoRNP assembly;GO:0051259//protein oligomerization	K17337//cellular retinoic acid-binding protein 1	NP_038773.1//nuclear fragile X mental retardation-interacting protein 1 [Mus musculus]
231050	2562	545.154	530.216	-0.0400838	0.999992	*	0.783419	Galnt11	GO:0016021//integral component of membrane;GO:0000139//Golgi membrane	GO:0004653//polypeptide N-acetylgalactosaminyltransferase activity;GO:0046872//metal ion binding;GO:0030246//carbohydrate binding;GO:0005112//Notch binding	GO:0008593//regulation of Notch signaling pathway;GO:0060271//cilium assembly;GO:0007368//determination of left/right symmetry;GO:0007220//Notch receptor processing;GO:0061314//Notch signaling involved in heart development;GO:0018243//protein O-linked glycosylation via threonine	K00710//polypeptide N-acetylgalactosaminyltransferase [EC:2.4.1.41]	NP_659157.1//polypeptide N-acetylgalactosaminyltransferase 11 [Mus musculus]
626391	2903	51.4315	70.6634	0.458311	0.999992	*	0.0738112	Zfp951	NA	NA	NA	K09228//KRAB domain-containing zinc finger protein	XP_011247917.1//PREDICTED: zinc finger protein 431-like isoform X1 [Mus musculus]
235132	8869	873.013	854.134	-0.031541	0.999992	*	0.74191	Zbtb44	GO:0005634//nucleus	GO:0046872//metal ion binding;GO:0003677//DNA binding;GO:0003676//nucleic acid binding	GO:0006355//regulation of transcription, DNA-templated;GO:0006351//transcription, DNA-templated	K10515//zinc finger and BTB domain-containing protein 44	NP_001108602.1//zinc finger and BTB domain-containing protein 44 isoform a [Mus musculus];EDL25335.1//BTB (POZ) domain containing 15, isoform CRA_a, partial [Mus musculus]
54201	6893	627.884	559.257	-0.166985	0.999992	*	0.355186	Zfp316	NA	NA	NA	K09228//KRAB domain-containing zinc finger protein	XP_006859924.1//PREDICTED: zinc finger protein 316 [Chrysochloris asiatica]
382252	3359	428.216	394.679	-0.117657	0.999992	*	0.40191	Bclaf3	GO:0005739//mitochondrion	NA	NA	K13112//thyroid hormone receptor-associated protein 3	NP_001028644.2//uncharacterized protein CXorf23 homolog [Mus musculus];XP_011246139.1//PREDICTED: uncharacterized protein CXorf23 homolog isoform X2 [Mus musculus];XP_006528962.1//PREDICTED: uncharacterized protein CXorf23 homolog isoform X1 [Mus musculus];XP_017174023.1//PREDICTED: uncharacterized protein CXorf23 homolog isoform X5 [Mus musculus];XP_017174022.1//PREDICTED: uncharacterized protei…
238393	2042	3.6763	2.92265	-0.330978	0.999992	*	0.301722	Serpina3f	NA	NA	NA	K04525//serpin peptidase inhibitor, clade A	XP_021011015.1//serine protease inhibitor A3F-like [Mus caroli]
11798	6553	1861.05	1623.13	-0.197333	0.999992	*	0.164524	Xiap	GO:0005634//nucleus;GO:0005737//cytoplasm	GO:0061630//ubiquitin protein ligase activity;GO:0046872//metal ion binding;GO:0043027//cysteine-type endopeptidase inhibitor activity involved in apoptotic process;GO:0042802//identical protein binding;GO:0004842//ubiquitin-protein transferase activity;GO:0016874//ligase activity	GO:0043154//negative regulation of cysteine-type endopeptidase activity involved in apoptotic process;GO:0051402//neuron apoptotic process;GO:0031398//positive regulation of protein ubiquitination;GO:0043066//negative regulation of apoptotic process;GO:0090263//positive regulation of canonical Wnt signaling pathway;GO:0016055//Wnt signaling pathway;GO:1990001//inhibition of cysteine-type endopept…	K04725//E3 ubiquitin-protein ligase XIAP [EC:2.3.2.27]	XP_008590723.1//PREDICTED: E3 ubiquitin-protein ligase XIAP [Galeopterus variegatus];XP_011249278.1//PREDICTED: E3 ubiquitin-protein ligase XIAP isoform X1 [Mus musculus]
230753	4368	8196.76	8267.89	0.0124645	0.999992	*	0.839811	Thrap3	GO:0070062//extracellular exosome;GO:0005634//nucleus;GO:0005654//nucleoplasm;GO:0016592//mediator complex;GO:0016607//nuclear speck;GO:0035145//exon-exon junction complex	GO:0003723//RNA binding;GO:0046966//thyroid hormone receptor binding;GO:0001046//core promoter sequence-specific DNA binding;GO:0005524//ATP binding;GO:0001104//RNA polymerase II transcription cofactor activity;GO:0004872//receptor activity;GO:0003713//transcription coactivator activity;GO:0003712//transcription cofactor activity;GO:0051219//phosphoprotein binding	GO:0006355//regulation of transcription, DNA-templated;GO:0000381//regulation of alternative mRNA splicing, via spliceosome;GO:0030521//androgen receptor signaling pathway;GO:0045893//positive regulation of transcription, DNA-templated;GO:0007623//circadian rhythm;GO:0006397//mRNA processing;GO:0006351//transcription, DNA-templated;GO:0048511//rhythmic process;GO:0006366//transcription from RNA p…	K13112//thyroid hormone receptor-associated protein 3	NP_666265.3//thyroid hormone receptor-associated protein 3 [Mus musculus]
20873	3567	1605.01	1618.61	0.0121751	0.999992	*	0.880919	Plk4	GO:0005814//centriole;GO:0005730//nucleolus;GO:0032154//cleavage furrow;GO:0005829//cytosol;GO:0005813//centrosome;GO:0001741//XY body;GO:0098536//deuterosome	GO:0004674//protein serine/threonine kinase activity;GO:0005524//ATP binding;GO:0042802//identical protein binding	GO:0046601//positive regulation of centriole replication;GO:0007099//centriole replication;GO:0098535//de novo centriole assembly involved in multi-ciliated epithelial cell differentiation;GO:0060707//trophoblast giant cell differentiation	K08863//polo-like kinase 4 [EC:2.7.11.21]	NP_035625.2//serine/threonine-protein kinase PLK4 isoform 1 [Mus musculus];EDL35144.1//mCG142332, isoform CRA_d, partial [Mus musculus]
109254	2440	0.167176	0.163173	-0.0349697	0.999992	*	0.653427	Adtrp	GO:0012505//endomembrane system;GO:0016021//integral component of membrane;GO:0005886//plasma membrane	NA	NA	NA	NP_780626.1//androgen-dependent TFPI-regulating protein isoform 1 [Mus musculus];XP_006516898.1//PREDICTED: androgen-dependent TFPI-regulating protein isoform X1 [Mus musculus]
70549	12150	1668.33	1629.3	-0.0341525	0.999992	*	0.757436	Tln2	GO:0005856//cytoskeleton;GO:0005925//focal adhesion;GO:0005737//cytoplasm;GO:0001726//ruffle;GO:0005911//cell-cell junction;GO:0015629//actin cytoskeleton;GO:0005886//plasma membrane;GO:0045202//synapse	GO:0051015//actin filament binding;GO:0003779//actin binding;GO:0005198//structural molecule activity;GO:0005200//structural constituent of cytoskeleton	GO:0007043//cell-cell junction assembly;GO:0007155//cell adhesion;GO:0007016//cytoskeletal anchoring at plasma membrane	K06271//talin	XP_012298567.1//talin-2 isoform X2 [Aotus nancymaae]
383619	2541	195.403	167.924	-0.218642	0.999992	*	0.259395	Aim2	GO:0005654//nucleoplasm;GO:0005829//cytosol;GO:0005739//mitochondrion;GO:0005737//cytoplasm;GO:0097169//AIM2 inflammasome complex	GO:0042802//identical protein binding;GO:0003690//double-stranded DNA binding	GO:0050702//interleukin-1 beta secretion;GO:0035690//cellular response to drug;GO:0002218//activation of innate immune response;GO:2001056//positive regulation of cysteine-type endopeptidase activity;GO:0035458//cellular response to interferon-beta;GO:0033209//tumor necrosis factor-mediated signaling pathway;GO:0045087//innate immune response;GO:0032088//negative regulation of NF-kappaB transcrip…	K12966//absent in melanoma 2	NP_001013801.2//interferon-inducible protein AIM2 [Mus musculus]
216971	3855	1020.33	1016.12	-0.00596329	0.999992	*	0.956856	Fam222b	GO:0005654//nucleoplasm	NA	NA	K22020//mucin-19	XP_005077091.1//protein FAM222B isoform X1 [Mesocricetus auratus];NP_663405.1//protein FAM222B isoform 1 [Mus musculus]
66241	1460	977.298	1007.25	0.0435547	0.999992	*	0.679737	Tmem9	GO:0005765//lysosomal membrane;GO:0005770//late endosome;GO:0031902//late endosome membrane;GO:0016021//integral component of membrane;GO:0005764//lysosome	NA	GO:0006810//transport	K09067//achaete-scute complex protein;K06013//STE24 endopeptidase [EC:3.4.24.84]	XP_021492310.1//transmembrane protein 9 isoform X1 [Meriones unguiculatus]
72948	5108	58.5569	43.151	-0.440447	0.999992	*	0.131727	Tppp	GO:0005634//nucleus;GO:0005874//microtubule;GO:0005829//cytosol;GO:0043209//myelin sheath;GO:0005739//mitochondrion;GO:0097427//microtubule bundle;GO:0005737//cytoplasm;GO:0048471//perinuclear region of cytoplasm	GO:0015631//tubulin binding;GO:0008017//microtubule binding	GO:0031334//positive regulation of protein complex assembly;GO:0032273//positive regulation of protein polymerization;GO:0046785//microtubule polymerization;GO:0001578//microtubule bundle formation	K16532//centrosomal protein CEP72;K20027//palmitoyltransferase ZDHHC1/11 [EC:2.3.1.225]	NP_878259.1//tubulin polymerization-promoting protein [Mus musculus]
21881	3242	7250.26	7753.22	0.0967635	0.999992	*	0.506841	Tkt	NA	NA	NA	K00615//transketolase [EC:2.2.1.1]	XP_005348809.1//PREDICTED: transketolase isoform X1 [Microtus ochrogaster]
381399	2115	0.33528	0.335498	0.000937011	0.999992	*	0.993532	Bpifb4	GO:0005576//extracellular region;GO:0005737//cytoplasm	GO:0008289//lipid binding	NA	K03006//DNA-directed RNA polymerase II subunit RPB1 [EC:2.7.7.6];K19036//ATP-dependent RNA/DNA helicase IGHMBP2 [EC:3.6.4.12 3.6.4.13]	NP_001030047.2//BPI fold-containing family B member 4 precursor [Mus musculus]
257632	4621	6.81491	6.14956	-0.148212	0.999992	*	0.674199	Nod2	NA	NA	NA	K10165//nucleotide-binding oligomerization domain-containing protein 2	XP_008770593.1//PREDICTED: nucleotide-binding oligomerization domain-containing protein 2 isoform X1 [Rattus norvegicus]
66230	738	216.834	246.146	0.182923	0.999992	*	0.399328	Mrps28	GO:0005763//mitochondrial small ribosomal subunit;GO:0005739//mitochondrion	GO:0003723//RNA binding	NA	K17407//small subunit ribosomal protein S28	NP_079710.3//28S ribosomal protein S28, mitochondrial [Mus musculus]
11651	2641	5295.32	5374.54	0.0214229	0.999992	*	0.785056	Akt1	GO:0036064//ciliary basal body;GO:0005829//cytosol;GO:0005911//cell-cell junction;GO:0005737//cytoplasm	GO:0071889//14-3-3 protein binding;GO:0005524//ATP binding;GO:0042802//identical protein binding;GO:0032794//GTPase activating protein binding	GO:0008637//apoptotic mitochondrial changes;GO:0006924//activation-induced cell death of T cells;GO:0030030//cell projection organization;GO:0007568//aging	K04456//RAC serine/threonine-protein kinase [EC:2.7.11.1]	EDL18587.1//thymoma viral proto-oncogene 1, isoform CRA_b, partial [Mus musculus]
19727	3662	539.029	536.138	-0.00775653	0.999992	*	0.961397	Rfxank	GO:0045171//intercellular bridge;GO:0005634//nucleus;GO:0005654//nucleoplasm;GO:0005829//cytosol;GO:0005737//cytoplasm	GO:0003677//DNA binding;GO:0042826//histone deacetylase binding;GO:0003712//transcription cofactor activity	GO:0045944//positive regulation of transcription from RNA polymerase II promoter;GO:0006351//transcription, DNA-templated;GO:0007265//Ras protein signal transduction	K08062//regulatory factor X-associated ankyrin-containing protein	EDL28786.1//regulatory factor X-associated ankyrin-containing protein, isoform CRA_b, partial [Mus musculus]
192156	1761	621.292	611.732	-0.0223736	0.999992	*	0.857292	Mvd	GO:0005829//cytosol	GO:0005524//ATP binding;GO:0030544//Hsp70 protein binding;GO:0042803//protein homodimerization activity;GO:0004163//diphosphomevalonate decarboxylase activity	GO:0008299//isoprenoid biosynthetic process;GO:0019287//isopentenyl diphosphate biosynthetic process, mevalonate pathway;GO:0006695//cholesterol biosynthetic process;GO:0008284//positive regulation of cell proliferation	K01597//diphosphomevalonate decarboxylase [EC:4.1.1.33]	NP_619597.2//diphosphomevalonate decarboxylase [Mus musculus]
74011	7044	577.609	493.739	-0.226346	0.999992	*	0.208609	Slc25a27	GO:0005634//nucleus;GO:0005694//chromosome;GO:0005737//cytoplasm;GO:0043025//neuronal cell body;GO:0016021//integral component of membrane;GO:0005743//mitochondrial inner membrane;GO:0045177//apical part of cell;GO:0031966//mitochondrial membrane;GO:0005739//mitochondrion	GO:0003677//DNA binding;GO:0005524//ATP binding;GO:0009378//four-way junction helicase activity;GO:0043140//ATP-dependent 3'-5' DNA helicase activity;GO:0022857//transmembrane transporter activity	GO:0035356//cellular triglyceride homeostasis;GO:0006284//base-excision repair;GO:0006260//DNA replication;GO:0070997//neuron death;GO:0032508//DNA duplex unwinding;GO:0006839//mitochondrial transport;GO:0010917//negative regulation of mitochondrial membrane potential;GO:0048839//inner ear development;GO:0006810//transport;GO:0051562//negative regulation of mitochondrial calcium ion concentration…	K15112//solute carrier family 25 (mitochondrial uncoupling protein), member 27	NP_082987.1//mitochondrial uncoupling protein 4 [Mus musculus];NP_001011241.1//mitochondrial uncoupling protein 4 [Xenopus tropicalis];XP_006519518.1//PREDICTED: kidney mitochondrial carrier protein 1 isoform X1 [Mus musculus];XP_017173169.1//PREDICTED: mitochondrial uncoupling protein 4 isoform X3 [Mus musculus];EDL23410.1//solute carrier family 25, member 27, isoform CRA_b [Mus musculus]
432555	2971	3.55387	4.04706	0.187483	0.999992	*	0.565383	Gm5431	NA	NA	NA	K17072//interferon gamma inducible protein 47	AGY29630.1//immunity-related GTPase Irgb9-b8 tandem [Mus musculus molossinus]
64051	3920	137.557	115.01	-0.258272	0.999992	*	0.268391	Sv2a	GO:0048786//presynaptic active zone;GO:0005783//endoplasmic reticulum;GO:0030672//synaptic vesicle membrane;GO:0005911//cell-cell junction;GO:0031594//neuromuscular junction;GO:0016021//integral component of membrane;GO:0043005//neuron projection	GO:0004872//receptor activity;GO:0022857//transmembrane transporter activity;GO:0019901//protein kinase binding	GO:0006836//neurotransmitter transport;GO:0006874//cellular calcium ion homeostasis	K06258//MFS transporter, VNT family, synaptic vesicle glycoprotein 2	XP_001926797.1//synaptic vesicle glycoprotein 2A [Sus scrofa]
27274	2494	20.617	12.8509	-0.681964	0.999992	*	0.0442463	Zfp354b	NA	NA	NA	K09228//KRAB domain-containing zinc finger protein	XP_021068665.1//zinc finger protein 850 isoform X1 [Mus pahari]
78076	653	0.16562	0.169743	0.0354713	0.999992	*	0.650929	Lcn8	GO:0005576//extracellular region	NA	GO:0006810//transport;GO:0009725//response to hormone	NA	NP_149157.1//epididymal-specific lipocalin-8 precursor [Mus musculus]
327987	11787	2160.17	2052.02	-0.0740966	0.999992	*	0.590427	Med13	GO:0016020//membrane;GO:0005634//nucleus;GO:0005654//nucleoplasm;GO:0016592//mediator complex	GO:0003713//transcription coactivator activity;GO:0046966//thyroid hormone receptor binding;GO:0001104//RNA polymerase II transcription cofactor activity;GO:0004872//receptor activity;GO:0003712//transcription cofactor activity	GO:0070328//triglyceride homeostasis;GO:0045944//positive regulation of transcription from RNA polymerase II promoter;GO:0042632//cholesterol homeostasis;GO:1904168//negative regulation of thyroid hormone receptor activity;GO:0006367//transcription initiation from RNA polymerase II promoter;GO:0030518//intracellular steroid hormone receptor signaling pathway;GO:0030521//androgen receptor signalin…	K15164//mediator of RNA polymerase II transcription subunit 13	NP_001074400.1//mediator of RNA polymerase II transcription subunit 13 [Mus musculus]
239691	1375	12.7103	8.38137	-0.600746	0.999992	*	0.0806491	AU021092	GO:0016020//membrane;GO:0070062//extracellular exosome;GO:0005829//cytosol	GO:0042803//protein homodimerization activity	NA	K17598//synaptotagmin-like protein	NP_001028392.2//UPF0764 protein C16orf89 homolog precursor [Mus musculus]
19165	2017	71.0227	77.2975	0.122142	0.999992	*	0.575985	Psen2	GO:0030424//axon;GO:0005938//cell cortex;GO:0005813//centrosome;GO:0000139//Golgi membrane;GO:0009986//cell surface;GO:0005887//integral component of plasma membrane;GO:0016021//integral component of membrane;GO:0005637//nuclear inner membrane;GO:0005789//endoplasmic reticulum membrane;GO:0000776//kinetochore	GO:0004175//endopeptidase activity;GO:0042500//aspartic endopeptidase activity, intramembrane cleaving	GO:0006509//membrane protein ectodomain proteolysis;GO:0042987//amyloid precursor protein catabolic process;GO:0048854//brain morphogenesis;GO:0035556//intracellular signal transduction;GO:0001666//response to hypoxia;GO:0050435//amyloid-beta metabolic process;GO:0060048//cardiac muscle contraction;GO:0016485//protein processing;GO:0007219//Notch signaling pathway;GO:0043085//positive regulation …	K04522//presenilin 2 [EC:3.4.23.-]	NP_035313.2//presenilin-2 [Mus musculus]
634650	2720	0.467713	0.515168	0.139419	0.999992	*	0.355212	Gbp11	GO:0070062//extracellular exosome;GO:0031410//cytoplasmic vesicle;GO:0020005//symbiont-containing vacuole membrane	GO:0005525//GTP binding;GO:0003924//GTPase activity	GO:0071346//cellular response to interferon-gamma;GO:0044406//adhesion of symbiont to host;GO:0042832//defense response to protozoan;GO:0035458//cellular response to interferon-beta;GO:0071222//cellular response to lipopolysaccharide;GO:0050830//defense response to Gram-positive bacterium	K20908//guanylate-binding protein 6	NP_001034736.3//guanylate binding protein 11 [Mus musculus]
71367	1369	1.14904	1.18344	0.0425552	0.999992	*	0.845462	Chst9	GO:0016021//integral component of membrane;GO:0000139//Golgi membrane	GO:0001537//N-acetylgalactosamine 4-O-sulfotransferase activity	GO:0006790//sulfur compound metabolic process;GO:0016051//carbohydrate biosynthetic process	K09673//carbohydrate 4-sulfotransferase 9 [EC:2.8.2.-]	EDL01605.1//carbohydrate (N-acetylgalactosamine 4-0) sulfotransferase 9, isoform CRA_b, partial [Mus musculus]
14419	806	10.912	14.5034	0.410478	0.999992	*	0.25031	Gal	GO:0030141//secretory granule;GO:0005615//extracellular space;GO:0005794//Golgi apparatus;GO:0005737//cytoplasm;GO:0043025//neuronal cell body	GO:0001664//G-protein coupled receptor binding;GO:0031765//type 2 galanin receptor binding;GO:0031764//type 1 galanin receptor binding;GO:0031766//type 3 galanin receptor binding;GO:0005184//neuropeptide hormone activity;GO:0031763//galanin receptor binding;GO:0004966//galanin receptor activity	GO:0007399//nervous system development;GO:0050672//negative regulation of lymphocyte proliferation;GO:0043627//response to estrogen;GO:0051464//positive regulation of cortisol secretion;GO:0043065//positive regulation of apoptotic process;GO:0007218//neuropeptide signaling pathway;GO:1902608//positive regulation of large conductance calcium-activated potassium channel activity;GO:0050776//regulat…	K05244//galanin	NP_001316596.1//galanin peptides isoform 2 precursor [Mus musculus];NP_034383.1//galanin peptides isoform 1 preproprotein [Mus musculus]
12028	869	930.243	1125.83	0.275308	0.999992	*	0.085706	Bax	GO:0097136//Bcl-2 family protein complex;GO:0097144//BAX complex;GO:0005829//cytosol;GO:0071944//cell periphery;GO:0005789//endoplasmic reticulum membrane;GO:0005737//cytoplasm	GO:0051434//BH3 domain binding;GO:0030544//Hsp70 protein binding;GO:0051087//chaperone binding;GO:0015267//channel activity	GO:1902262//apoptotic process involved in blood vessel morphogenesis;GO:0097296//activation of cysteine-type endopeptidase activity involved in apoptotic signaling pathway;GO:0008637//apoptotic mitochondrial changes;GO:1902263//apoptotic process involved in embryonic digit morphogenesis;GO:0008635//activation of cysteine-type endopeptidase activity involved in apoptotic process by cytochrome c;GO…	K02159//apoptosis regulator BAX	NP_031553.1//apoptosis regulator BAX [Mus musculus];XP_015860368.1//PREDICTED: apoptosis regulator BAX isoform X1 [Peromyscus maniculatus bairdii]
239420	13022	3.94357	2.98286	-0.402807	0.999992	*	0.167245	Csmd3	NA	NA	NA	K17495//CUB and sushi domain-containing protein	XP_004011825.1//PREDICTED: CUB and sushi domain-containing protein 3 isoform X1 [Ovis aries]
72123	4155	481.8	475.216	-0.0198499	0.999992	*	0.869738	Ccdc71l	NA	NA	NA	K16628//collagen, type VII, alpha	NP_001156375.1//coiled-coil domain-containing protein 71L [Mus musculus]
216616	2036	92.7718	84.9278	-0.12745	0.999992	*	0.628461	Efemp1	GO:0070062//extracellular exosome;GO:0005615//extracellular space;GO:0005578//proteinaceous extracellular matrix	GO:0008083//growth factor activity;GO:0005006//epidermal growth factor-activated receptor activity;GO:0005509//calcium ion binding;GO:0005154//epidermal growth factor receptor binding	GO:0032331//negative regulation of chondrocyte differentiation;GO:0048050//post-embryonic eye morphogenesis;GO:0043010//camera-type eye development;GO:0006355//regulation of transcription, DNA-templated;GO:0007173//epidermal growth factor receptor signaling pathway;GO:0048048//embryonic eye morphogenesis;GO:0018108//peptidyl-tyrosine phosphorylation	K18262//EGF-containing fibulin-like extracellular matrix protein 1	NP_666127.2//EGF-containing fibulin-like extracellular matrix protein 1 precursor [Mus musculus]
210009	3848	493.592	527.282	0.095256	0.999992	*	0.447746	Mtrr	GO:0005737//cytoplasm	GO:0003958//NADPH-hemoprotein reductase activity;GO:0050660//flavin adenine dinucleotide binding;GO:0047138//aquacobalamin reductase activity;GO:0070402//NADPH binding;GO:0050444//aquacobalamin reductase (NADPH) activity;GO:0010181//FMN binding;GO:0016723//oxidoreductase activity, oxidizing metal ions, NAD or NADP as acceptor;GO:0030586//[methionine synthase] reductase activity;GO:0016491//oxidor…	GO:0043418//homocysteine catabolic process;GO:0055114//oxidation-reduction process;GO:0006306//DNA methylation;GO:0033353//S-adenosylmethionine cycle;GO:0050667//homocysteine metabolic process;GO:1904042//negative regulation of cystathionine beta-synthase activity;GO:0050821//protein stabilization;GO:0046655//folic acid metabolic process;GO:0009086//methionine biosynthetic process	K00597//methionine synthase reductase [EC:1.16.1.8]	XP_021035945.1//methionine synthase reductase [Mus caroli];NP_766068.1//methionine synthase reductase [Mus musculus]
434223	8675	5.75036	6.59386	0.19747	0.999992	*	0.561643	Gm1966	NA	NA	NA	K12797//caspase recruitment domain-containing protein 6	XP_021010505.1//interferon-induced very large GTPase 1-like [Mus caroli]
57753	3977	949.522	1051.02	0.146523	0.999992	*	0.198076	Noc3l	GO:0005634//nucleus;GO:0005730//nucleolus;GO:0016607//nuclear speck;GO:0005739//mitochondrion	GO:0003723//RNA binding;GO:0003682//chromatin binding	GO:0045444//fat cell differentiation	K14834//nucleolar complex protein 3	NP_067290.2//nucleolar complex protein 3 homolog [Mus musculus]
20983	3901	151.784	105.287	-0.527691	0.999992	*	0.121465	Syt4	GO:0030425//dendrite;GO:0030054//cell junction;GO:0031982//vesicle;GO:0043025//neuronal cell body;GO:0031045//dense core granule;GO:0016021//integral component of membrane;GO:0005886//plasma membrane;GO:0097449//astrocyte projection;GO:0030424//axon;GO:0070382//exocytic vesicle;GO:0043231//intracellular membrane-bounded organelle;GO:0036477//somatodendritic compartment;GO:0030667//secretory granu…	GO:0000149//SNARE binding;GO:0030348//syntaxin-3 binding;GO:0017075//syntaxin-1 binding;GO:0005544//calcium-dependent phospholipid binding;GO:0030276//clathrin binding;GO:0046982//protein heterodimerization activity;GO:0042803//protein homodimerization activity;GO:0005509//calcium ion binding;GO:0019905//syntaxin binding;GO:0001786//phosphatidylserine binding	GO:0045955//negative regulation of calcium ion-dependent exocytosis;GO:0061782//vesicle fusion with vesicle;GO:0033604//negative regulation of catecholamine secretion;GO:0048489//synaptic vesicle transport;GO:0050709//negative regulation of protein secretion;GO:0030100//regulation of endocytosis;GO:2000301//negative regulation of synaptic vesicle exocytosis;GO:0048791//calcium ion-regulated exocy…	K19904//synaptotagmin-4	BAD90189.1//mKIAA1342 protein, partial [Mus musculus]
13661	4387	0.484968	0.501932	0.0496017	0.999992	*	0.752578	Ehf	GO:0005634//nucleus;GO:0005654//nucleoplasm;GO:0005794//Golgi apparatus	GO:0000981//RNA polymerase II transcription factor activity, sequence-specific DNA binding;GO:0000978//RNA polymerase II proximal promoter sequence-specific DNA binding;GO:0003677//DNA binding;GO:0001077//transcriptional activator activity, RNA polymerase II proximal promoter sequence-specific DNA binding;GO:0003700//DNA binding transcription factor activity	GO:0050673//epithelial cell proliferation;GO:0006357//regulation of transcription from RNA polymerase II promoter;GO:0030154//cell differentiation;GO:0045944//positive regulation of transcription from RNA polymerase II promoter;GO:0045893//positive regulation of transcription, DNA-templated;GO:0030855//epithelial cell differentiation	K17102//ETS homologous factor	EDL27690.1//ets homologous factor, isoform CRA_d, partial [Mus musculus]
269682	7055	867.862	819.782	-0.082226	0.999992	*	0.517899	Golga3	GO:0016020//membrane;GO:0005634//nucleus;GO:0005654//nucleoplasm;GO:0032580//Golgi cisterna membrane;GO:0005793//endoplasmic reticulum-Golgi intermediate compartment;GO:0000139//Golgi membrane;GO:0005730//nucleolus;GO:0005829//cytosol;GO:0005794//Golgi apparatus;GO:0017119//Golgi transport complex;GO:0090498//extrinsic component of Golgi membrane	GO:0045296//cadherin binding	GO:0030154//cell differentiation;GO:0007275//multicellular organism development;GO:0007283//spermatogenesis	K20478//golgin subfamily B member 1	NP_001334318.1//golgin subfamily A member 3 isoform 1 [Mus musculus];EDL20034.1//golgi autoantigen, golgin subfamily a, 3, isoform CRA_b, partial [Mus musculus]
22355	3403	101.725	95.7508	-0.087315	0.999992	*	0.696882	Vipr2	GO:0016021//integral component of membrane;GO:0005886//plasma membrane	GO:0004999//vasoactive intestinal polypeptide receptor activity	GO:0048662//negative regulation of smooth muscle cell proliferation;GO:0007190//activation of adenylate cyclase activity;GO:0007166//cell surface receptor signaling pathway	K04590//vasoactive intestinal peptide receptor 2	NP_058934.1//vasoactive intestinal polypeptide receptor 2 precursor [Rattus norvegicus]
320802	1231	7.10248	5.88928	-0.270232	0.999992	*	0.439947	Ifitm10	GO:0016021//integral component of membrane;GO:0005886//plasma membrane	NA	GO:0009607//response to biotic stimulus	K06566//interferon induced transmembrane protein	NP_001334470.1//interferon-induced transmembrane protein 10 isoform 1 [Mus musculus];XP_011240304.1//PREDICTED: interferon-induced transmembrane protein 10 isoform X1 [Mus musculus];EDL18141.1//RIKEN cDNA 6330512M04, partial [Mus musculus];XP_014651223.1//PREDICTED: interferon-induced transmembrane protein 10 [Ceratotherium simum simum]
71131	3637	379.908	352.602	-0.107608	0.999992	*	0.472586	Zfp689	NA	NA	NA	K09228//KRAB domain-containing zinc finger protein	XP_003418902.1//PREDICTED: zinc finger protein 689 [Loxodonta africana]
70503	2509	6.90925	7.40909	0.100766	0.999992	*	0.778004	Ddo	GO:0005777//peroxisome	GO:0008445//D-aspartate oxidase activity;GO:0003884//D-amino-acid oxidase activity;GO:0005102//receptor binding;GO:0048037//cofactor binding;GO:0071949//FAD binding	GO:0019478//D-amino acid catabolic process;GO:0007320//insemination;GO:0042445//hormone metabolic process;GO:0006531//aspartate metabolic process;GO:0046416//D-amino acid metabolic process;GO:0007625//grooming behavior;GO:0006533//aspartate catabolic process	K00272//D-aspartate oxidase [EC:1.4.3.1]	EDL04958.1//D-aspartate oxidase, isoform CRA_b, partial [Mus musculus];EDL04957.1//D-aspartate oxidase, isoform CRA_a, partial [Mus musculus];NP_081718.2//D-aspartate oxidase isoform 1 precursor [Mus musculus];EDL04959.1//D-aspartate oxidase, isoform CRA_c, partial [Mus musculus]
214951	1557	83.7149	92.5832	0.145265	0.999992	*	0.490984	Rhbdl1	NA	NA	NA	K02857//rhomboid-related protein 1/2/3 [EC:3.4.21.105]	EDL22464.1//rhomboid, veinlet-like 1 (Drosophila), isoform CRA_b, partial [Mus musculus]
66129	972	103.801	96.5884	-0.103898	0.999992	*	0.632685	Aaed1	NA	GO:0016209//antioxidant activity	GO:0055114//oxidation-reduction process	K15717//prostamide/prostaglandin F2alpha synthase [EC:1.11.1.20]	NP_079646.1//thioredoxin-like protein AAED1 [Mus musculus]
73191	2308	349.667	266.735	-0.390572	0.999992	*	0.0852646	Fezf1	GO:0005634//nucleus;GO:0005829//cytosol	GO:0000978//RNA polymerase II proximal promoter sequence-specific DNA binding;GO:0001078//transcriptional repressor activity, RNA polymerase II proximal promoter sequence-specific DNA binding	GO:0045666//positive regulation of neuron differentiation;GO:0021772//olfactory bulb development;GO:0045893//positive regulation of transcription, DNA-templated;GO:0043697//cell dedifferentiation;GO:0021797//forebrain anterior/posterior pattern specification;GO:0001764//neuron migration;GO:0007411//axon guidance;GO:0008285//negative regulation of cell proliferation	K09228//KRAB domain-containing zinc finger protein	XP_011792791.1//PREDICTED: fez family zinc finger protein 1 isoform X1 [Colobus angolensis palliatus];XP_006202295.1//PREDICTED: fez family zinc finger protein 1 isoform X1 [Vicugna pacos]
76293	1529	1488.56	1235.03	-0.269374	0.999992	*	0.250061	Mfap4	GO:0031012//extracellular matrix;GO:0070062//extracellular exosome;GO:0005615//extracellular space;GO:0071953//elastic fiber;GO:0001527//microfibril;GO:0005576//extracellular region;GO:0005578//proteinaceous extracellular matrix	NA	GO:0009650//UV protection;GO:0007155//cell adhesion;GO:0097435//supramolecular fiber organization;GO:0010712//regulation of collagen metabolic process;GO:0048251//elastic fiber assembly;GO:0071493//cellular response to UV-B	K10104//ficolin	NP_001334474.1//microfibril-associated glycoprotein 4 isoform 1 precursor [Mus musculus];NP_083844.1//microfibril-associated glycoprotein 4 isoform 2 precursor [Mus musculus]
195646	2270	4.04438	3.51827	-0.201054	0.999992	*	0.498928	Hs3st2	GO:0016021//integral component of membrane;GO:0000139//Golgi membrane	GO:0008146//sulfotransferase activity;GO:0008467//[heparan sulfate]-glucosamine 3-sulfotransferase 1 activity;GO:0033871//[heparan sulfate]-glucosamine 3-sulfotransferase 2 activity	GO:0007623//circadian rhythm	K07808//[heparan sulfate]-glucosamine 3-sulfotransferase 2 [EC:2.8.2.29]	NP_852035.1//heparan sulfate glucosamine 3-O-sulfotransferase 2 [Rattus norvegicus]
16527	3810	6.23559	6.67347	0.0979129	0.999992	*	0.782679	Kcnk3	GO:0005615//extracellular space;GO:0005887//integral component of plasma membrane;GO:0005886//plasma membrane	GO:0005252//open rectifier potassium channel activity;GO:0008083//growth factor activity;GO:0046982//protein heterodimerization activity;GO:0042803//protein homodimerization activity;GO:0022841//potassium ion leak channel activity;GO:0005216//ion channel activity;GO:0008022//protein C-terminus binding;GO:0044548//S100 protein binding	GO:0071456//cellular response to hypoxia;GO:0042493//response to drug;GO:0034220//ion transmembrane transport;GO:0071294//cellular response to zinc ion;GO:0030322//stabilization of membrane potential;GO:0007420//brain development;GO:0051481//negative regulation of cytosolic calcium ion concentration;GO:0090102//cochlea development;GO:0071805//potassium ion transmembrane transport	K04914//potassium channel subfamily K member 3	NP_034738.1//potassium channel subfamily K member 3 [Mus musculus]
12262	1063	50.316	45.0241	-0.16032	0.999992	*	0.651945	C1qc	NA	NA	NA	K06237//collagen, type IV, alpha	XP_020369783.1//LOW QUALITY PROTEIN: uncharacterized protein LOC109914588 [Rhincodon typus]
319185	431	2.55461	2.76259	0.112917	0.999992	*	0.663129	Hist1h2bl	GO:0070062//extracellular exosome;GO:0005634//nucleus;GO:0005654//nucleoplasm;GO:0005615//extracellular space;GO:0005829//cytosol;GO:0000786//nucleosome	GO:0003677//DNA binding;GO:0046982//protein heterodimerization activity	GO:0061844//antimicrobial humoral immune response mediated by antimicrobial peptide;GO:0006334//nucleosome assembly;GO:0050830//defense response to Gram-positive bacterium;GO:0002227//innate immune response in mucosa;GO:0019731//antibacterial humoral response	K11252//histone H2B	XP_021071619.1//histone H2B type 1-F/J/L-like isoform X2 [Mus pahari]
22227	1644	2.07101	1.92127	-0.108273	0.999992	*	0.717075	Ucp1	GO:0005740//mitochondrial envelope;GO:0005743//mitochondrial inner membrane;GO:0016021//integral component of membrane;GO:0005739//mitochondrion	GO:0017077//oxidative phosphorylation uncoupler activity;GO:0036041//long-chain fatty acid binding;GO:1901612//cardiolipin binding;GO:0032555//purine ribonucleotide binding;GO:0019003//GDP binding;GO:0005525//GTP binding;GO:0022857//transmembrane transporter activity	GO:0002024//diet induced thermogenesis;GO:0034614//cellular response to reactive oxygen species;GO:1990845//adaptive thermogenesis;GO:0009409//response to cold;GO:0006091//generation of precursor metabolites and energy;GO:1903495//cellular response to dehydroepiandrosterone;GO:1903426//regulation of reactive oxygen species biosynthetic process;GO:0032870//cellular response to hormone stimulus;GO:…	K08769//solute carrier family 25 (mitochondrial uncoupling protein), member 7	NP_033489.1//mitochondrial brown fat uncoupling protein 1 [Mus musculus]
19252	1952	299.097	275.634	-0.117857	0.999992	*	0.366749	Dusp1	GO:0005634//nucleus;GO:0005737//cytoplasm	GO:0008330//protein tyrosine/threonine phosphatase activity;GO:0017017//MAP kinase tyrosine/serine/threonine phosphatase activity;GO:0008138//protein tyrosine/serine/threonine phosphatase activity;GO:0004725//protein tyrosine phosphatase activity;GO:0019838//growth factor binding	GO:0090266//regulation of mitotic cell cycle spindle assembly checkpoint;GO:0035335//peptidyl-tyrosine dephosphorylation;GO:0043407//negative regulation of MAP kinase activity;GO:0009416//response to light stimulus;GO:0001706//endoderm formation;GO:0035556//intracellular signal transduction;GO:0000188//inactivation of MAPK activity;GO:0043065//positive regulation of apoptotic process;GO:0033574//…	K21278//dual specificity protein phosphatase 1 [EC:3.1.3.16 3.1.3.48]	NP_038670.1//dual specificity protein phosphatase 1 [Mus musculus]
320022	2950	2.67011	2.98877	0.16265	0.999992	*	0.557452	Terb1	GO:0000784//nuclear chromosome, telomeric region;GO:0000781//chromosome, telomeric region;GO:0005637//nuclear inner membrane	GO:0003677//DNA binding	GO:0007129//synapsis;GO:0045141//meiotic telomere clustering;GO:0070197//meiotic attachment of telomere to nuclear envelope	NA	NP_851289.2//telomere repeats-binding bouquet formation protein 1 [Mus musculus]
68001	1163	368.582	420.693	0.19078	0.999992	*	0.354336	1110004E09Rik	GO:0005856//cytoskeleton;GO:0005929//cilium;GO:0005634//nucleus;GO:0005829//cytosol	NA	GO:0048858//cell projection morphogenesis	NA	NP_080778.2//UPF0769 protein C21orf59 homolog [Mus musculus]
208151	7964	55.8099	49.9929	-0.1588	0.999992	*	0.544555	Tmem132b	GO:0016021//integral component of membrane	NA	NA	K17599//transmembrane protein 132	NP_001177281.1//transmembrane protein 132B precursor [Mus musculus]
74012	4197	800.637	817.49	0.0300541	0.999992	*	0.803142	Rap2b	GO:0016020//membrane;GO:0070062//extracellular exosome;GO:0044291//cell-cell contact zone;GO:0030496//midbody;GO:0055038//recycling endosome membrane;GO:0045121//membrane raft;GO:0005829//cytosol;GO:0035579//specific granule membrane;GO:0005923//bicellular tight junction;GO:0055037//recycling endosome;GO:0070821//tertiary granule membrane;GO:0005886//plasma membrane	GO:0019904//protein domain specific binding;GO:0019003//GDP binding;GO:0005525//GTP binding;GO:0003924//GTPase activity	GO:0031532//actin cytoskeleton reorganization;GO:0007165//signal transduction;GO:0030168//platelet activation;GO:0030336//negative regulation of cell migration;GO:0031954//positive regulation of protein autophosphorylation;GO:0061097//regulation of protein tyrosine kinase activity;GO:0043312//neutrophil degranulation;GO:0034613//cellular protein localization;GO:0070527//platelet aggregation;GO:00…	K07838//Ras-related protein Rap-2B	NP_082988.1//ras-related protein Rap-2b precursor [Mus musculus]
108089	5129	2184.95	2100.37	-0.0569592	0.999992	*	0.520565	Rnf144a	NA	NA	NA	K11975//E3 ubiquitin-protein ligase RNF144 [EC:2.3.2.27]	BAD32182.1//mKIAA0161 protein, partial [Mus musculus]
272009	2999	74.5734	68.5606	-0.121282	0.999992	*	0.644432	Srsf12	GO:0005634//nucleus	GO:0003723//RNA binding	GO:0000381//regulation of alternative mRNA splicing, via spliceosome;GO:0000395//mRNA 5'-splice site recognition	K12900//FUS-interacting serine-arginine-rich protein 1;K15176//RNA polymerase-associated protein CTR9	XP_006538021.1//PREDICTED: serine/arginine-rich splicing factor 12 isoform X1 [Mus musculus];NP_808442.2//serine/arginine-rich splicing factor 12 [Mus musculus]
50875	3590	2071.6	1970.13	-0.0724555	0.999992	*	0.399991	Tmod3	GO:0005865//striated muscle thin filament;GO:0001726//ruffle;GO:0005913//cell-cell adherens junction;GO:0030027//lamellipodium;GO:0031941//filamentous actin	GO:0003779//actin binding;GO:0098641//cadherin binding involved in cell-cell adhesion;GO:0005523//tropomyosin binding;GO:0051011//microtubule minus-end binding	GO:0048821//erythrocyte development;GO:0007015//actin filament organization;GO:0030036//actin cytoskeleton organization;GO:0051694//pointed-end actin filament capping;GO:0006936//muscle contraction;GO:1901992//positive regulation of mitotic cell cycle phase transition;GO:0030239//myofibril assembly;GO:0051271//negative regulation of cellular component movement	K10370//tropomodulin	NP_058659.1//tropomodulin-3 [Mus musculus];XP_013812605.1//PREDICTED: tropomodulin-3 [Apteryx australis mantelli]
16716	5455	29.8995	32.5896	0.12429	0.999992	*	0.679304	Ky	NA	NA	NA	K10955//mucin-2;K14786//protein KRI1	EDL21049.1//kyphoscoliosis peptidase, isoform CRA_a, partial [Mus musculus]
66962	1846	244.888	253.997	0.0526922	0.999992	*	0.704538	Swsap1	GO:0005634//nucleus;GO:0097196//Shu complex	GO:0003697//single-stranded DNA binding;GO:0016887//ATPase activity	GO:0000724//double-strand break repair via homologous recombination;GO:0050821//protein stabilization	NA	NP_080146.1//ATPase SWSAP1 [Mus musculus]
58520	1185	644.184	667.226	0.0507019	0.999992	*	0.641141	Erg28	GO:0016021//integral component of membrane	NA	NA	NA	XP_005343433.1//PREDICTED: probable ergosterol biosynthetic protein 28 [Microtus ochrogaster];XP_008697717.1//PREDICTED: probable ergosterol biosynthetic protein 28 [Ursus maritimus]
100504429	1015	0.167176	0.163173	-0.0349697	0.999992	*	0.653427	Spin2d	GO:0005654//nucleoplasm;GO:0005829//cytosol	NA	GO:0007276//gamete generation	NA	NP_001229931.1//spindlin-2A family member [Mus musculus]
100504491	864	0.997286	0.997821	0.000774043	0.999992	*	0.997498	Dcdc2b	GO:0005622//intracellular	NA	GO:0035556//intracellular signal transduction	K08805//doublecortin-like kinase 1/2 [EC:2.7.11.1];K18598//echinoderm microtubule-associated protein-like 6	NP_001182659.1//doublecortin domain-containing protein 2B [Mus musculus]
317652	765	0.170797	0.166631	-0.0356244	0.999992	*	0.650338	Klk15	NA	GO:0004252//serine-type endopeptidase activity	NA	K09623//kallikrein 15 [EC:3.4.21.-]	SFW93248.1//TPA: kallikrein e [Mus musculus]
98682	4801	118.775	97.7675	-0.280805	0.999992	*	0.355654	Mfsd6	GO:0016020//membrane;GO:0016021//integral component of membrane	NA	GO:0002250//adaptive immune response	K07204//regulatory associated protein of mTOR	XP_006496438.1//PREDICTED: major facilitator superfamily domain-containing protein 6 isoform X2 [Mus musculus];NP_835182.1//major facilitator superfamily domain-containing protein 6 isoform 2 [Mus musculus];EDK99979.1//RIKEN cDNA 2210010L05, partial [Mus musculus]
246228	3140	188.722	175.898	-0.101524	0.999992	*	0.527281	Vwa1	GO:0070062//extracellular exosome;GO:0005615//extracellular space;GO:0005614//interstitial matrix;GO:0005576//extracellular region;GO:0005578//proteinaceous extracellular matrix;GO:0005604//basement membrane	GO:0042802//identical protein binding	GO:0048266//behavioral response to pain;GO:0030198//extracellular matrix organization	K08132//collagen, type XII, alpha	NP_680085.3//von Willebrand factor A domain-containing protein 1 precursor [Mus musculus]
217138	1410	4.53578	4.76218	0.0702728	0.999992	*	0.831994	Prr15l	NA	NA	NA	K02864//large subunit ribosomal protein L10	BAC39930.1//unnamed protein product, partial [Mus musculus]
12565	2903	3.74336	2.86212	-0.387247	0.999992	*	0.216583	Cdh9	GO:0016021//integral component of membrane;GO:0005886//plasma membrane	GO:0005509//calcium ion binding	GO:0007156//homophilic cell adhesion via plasma membrane adhesion molecules	K06801//cadherin 9, type 2, T1-cadherin	XP_004678124.1//PREDICTED: cadherin-9 [Condylura cristata]
320997	2618	2.27057	2.03984	-0.154597	0.999992	*	0.609032	Cyp4f39	GO:0016021//integral component of membrane	GO:0016705//oxidoreductase activity, acting on paired donors, with incorporation or reduction of molecular oxygen;GO:0020037//heme binding;GO:0005506//iron ion binding;GO:0004497//monooxygenase activity	NA	K00490//cytochrome P450 family 4 subfamily F [EC:1.14.14.1];K17731//cytochrome P450 family 4 subfamily F polypeptide 22	NP_796281.1//cytochrome P450, family 2, subfamily E, polypeptide 2 homolog [Mus musculus]
433294	1086	0.930219	1.07797	0.212671	0.999992	*	0.334493	Mettl21c	GO:0005634//nucleus;GO:0043234//protein complex	GO:0016279//protein-lysine N-methyltransferase activity;GO:0031072//heat shock protein binding	GO:0010880//regulation of release of sequestered calcium ion into cytosol by sarcoplasmic reticulum;GO:0006479//protein methylation;GO:0008628//hormone-mediated apoptotic signaling pathway;GO:0007519//skeletal muscle tissue development;GO:0071549//cellular response to dexamethasone stimulus	K21805//protein N-lysine methyltransferase METTL21C [EC:2.1.1.-]	NP_001013821.1//protein-lysine methyltransferase METTL21C [Mus musculus]
224860	4068	553.232	556.516	0.00853753	0.999992	*	0.94654	Plcl2	NA	NA	NA	K15370//inactive phospholipase C-like protein 2	XP_021073363.1//inactive phospholipase C-like protein 2 [Mus pahari]
67704	991	318.285	334.906	0.0734388	0.999992	*	0.586328	1810037I17Rik	GO:0016021//integral component of membrane	NA	NA	NA	NP_077781.1//uncharacterized protein C4orf3 homolog [Mus musculus]
14065	2026	26.6028	31.9451	0.264014	0.999992	*	0.363661	F2rl3	GO:0005887//integral component of plasma membrane	GO:0015057//thrombin-activated receptor activity;GO:0004930//G-protein coupled receptor activity	GO:0051482//positive regulation of cytosolic calcium ion concentration involved in phospholipase C-activating G-protein coupled signaling pathway;GO:0035025//positive regulation of Rho protein signal transduction;GO:0007596//blood coagulation;GO:0051281//positive regulation of release of sequestered calcium ion into cytosol	K04236//coagulation factor II (thrombin) receptor-like 3	NP_032001.2//proteinase-activated receptor 4 preproprotein [Mus musculus]
232174	4702	1172.13	1300.1	0.149492	0.999992	*	0.2767	Cyp26b1	GO:0031090//organelle membrane;GO:0005789//endoplasmic reticulum membrane;GO:0005737//cytoplasm	GO:0016709//oxidoreductase activity, acting on paired donors, with incorporation or reduction of molecular oxygen, NAD(P)H as one donor, and incorporation of one atom of oxygen;GO:0020037//heme binding;GO:0008401//retinoic acid 4-hydroxylase activity;GO:0005506//iron ion binding;GO:0004497//monooxygenase activity;GO:0001972//retinoic acid binding	GO:0001768//establishment of T cell polarity;GO:0034653//retinoic acid catabolic process;GO:0048385//regulation of retinoic acid receptor signaling pathway;GO:0045580//regulation of T cell differentiation;GO:0007283//spermatogenesis;GO:0055114//oxidation-reduction process;GO:0070268//cornification;GO:0042573//retinoic acid metabolic process;GO:2001037//positive regulation of tongue muscle cell di…	K12664//cytochrome P450 family 26 subfamily B	EDK99118.1//cytochrome P450, family 26, subfamily b, polypeptide 1, isoform CRA_b, partial [Mus musculus]
70350	1855	6139.86	6164.65	0.00581281	0.999992	*	0.953342	Basp1	GO:0070062//extracellular exosome;GO:0005634//nucleus;GO:0016607//nuclear speck;GO:0030054//cell junction;GO:0031982//vesicle;GO:0005737//cytoplasm;GO:0030426//growth cone;GO:0008180//COP9 signalosome;GO:0005886//plasma membrane	GO:0003714//transcription corepressor activity;GO:0019904//protein domain specific binding;GO:0044212//transcription regulatory region DNA binding	GO:0045892//negative regulation of transcription, DNA-templated;GO:0021762//substantia nigra development;GO:0072112//glomerular visceral epithelial cell differentiation	K17272//brain acid soluble protein 1	NP_081671.1//brain acid soluble protein 1 [Mus musculus]
13196	6174	2383.78	2331.82	-0.0317933	0.999992	*	0.67569	Asap1	GO:0031253//cell projection membrane;GO:0002102//podosome;GO:0005829//cytosol;GO:0043197//dendritic spine;GO:0005886//plasma membrane	GO:0032266//phosphatidylinositol-3-phosphate binding;GO:0005546//phosphatidylinositol-4,5-bisphosphate binding;GO:0045296//cadherin binding;GO:0046872//metal ion binding;GO:0005547//phosphatidylinositol-3,4,5-trisphosphate binding;GO:0017124//SH3 domain binding;GO:0001786//phosphatidylserine binding;GO:0005096//GTPase activator activity	GO:0061000//negative regulation of dendritic spine development;GO:0060271//cilium assembly;GO:0071803//positive regulation of podosome assembly;GO:1903527//positive regulation of membrane tubulation	K12488//Arf-GAP with SH3 domain, ANK repeat and PH domain-containing protein	NP_001263390.1//arf-GAP with SH3 domain, ANK repeat and PH domain-containing protein 1 isoform b [Mus musculus];NP_034156.2//arf-GAP with SH3 domain, ANK repeat and PH domain-containing protein 1 isoform a [Mus musculus];AAH48818.1//Asap1 protein, partial [Mus musculus];XP_021038389.1//arf-GAP with SH3 domain, ANK repeat and PH domain-containing protein 1 [Mus caroli];NP_001263396.1//arf-GAP with…
268752	2011	176.305	147.903	-0.25342	0.999992	*	0.267548	Wdfy2	NA	NA	NA	K12182//hepatocyte growth factor-regulated tyrosine kinase substrate	XP_011754940.1//PREDICTED: WD repeat and FYVE domain-containing protein 2 isoform X2 [Macaca nemestrina]
213011	2765	148.19	128.56	-0.205006	0.999992	*	0.312987	Zfp583	NA	NA	NA	K09228//KRAB domain-containing zinc finger protein	XP_012415365.1//PREDICTED: zinc finger protein 850 isoform X1 [Trichechus manatus latirostris]
217666	3338	390.871	395.898	0.0184371	0.999992	*	0.891895	L2hgdh	NA	NA	NA	K00109//2-hydroxyglutarate dehydrogenase [EC:1.1.99.2]	EDL36602.1//L-2-hydroxyglutarate dehydrogenase, partial [Mus musculus]
74129	2979	2.27439	2.04128	-0.156004	0.999992	*	0.527845	Dmgdh	NA	NA	NA	K00315//dimethylglycine dehydrogenase [EC:1.5.8.4]	AAH89599.1//Dimethylglycine dehydrogenase precursor [Mus musculus]
434341	6945	1.17549	1.14281	-0.0406707	0.999992	*	0.852153	Nlrc5	GO:0005634//nucleus;GO:0005829//cytosol;GO:0005813//centrosome;GO:0005737//cytoplasm	GO:0000979//RNA polymerase II core promoter sequence-specific DNA binding;GO:0005524//ATP binding	GO:0051607//defense response to virus;GO:0045345//positive regulation of MHC class I biosynthetic process;GO:0060335//positive regulation of interferon-gamma-mediated signaling pathway;GO:0060340//positive regulation of type I interferon-mediated signaling pathway;GO:0045944//positive regulation of transcription from RNA polymerase II promoter;GO:0045087//innate immune response;GO:0032088//negati…	K08060//class II, major histocompatibility complex, transactivator	NP_001028379.2//protein NLRC5 [Mus musculus]
230597	4498	1126.9	1104.62	-0.0288039	0.999992	*	0.743487	Zfyve9	GO:0043231//intracellular membrane-bounded organelle;GO:0031901//early endosome membrane;GO:0043234//protein complex;GO:0005829//cytosol;GO:0005737//cytoplasm	GO:0046872//metal ion binding;GO:0019904//protein domain specific binding;GO:0005545//1-phosphatidylinositol binding;GO:0046332//SMAD binding	GO:0007179//transforming growth factor beta receptor signaling pathway;GO:0007184//SMAD protein import into nucleus;GO:0007183//SMAD protein complex assembly;GO:0017015//regulation of transforming growth factor beta receptor signaling pathway	K04679//MAD, mothers against decapentaplegic interacting protein	NP_001334092.1//zinc finger FYVE domain-containing protein 9 isoform 1 [Mus musculus];NP_899123.2//zinc finger FYVE domain-containing protein 9 isoform 2 [Mus musculus]
330188	2053	0.338894	0.338964	0.000301417	0.999992	*	0.997926	Ccdc63	GO:0005930//axoneme	NA	GO:0003341//cilium movement;GO:0007286//spermatid development;GO:0036158//outer dynein arm assembly	K10352//myosin heavy chain;K04514//Rho-associated protein kinase 1 [EC:2.7.11.1];K17388//Rho-associated protein kinase 2 [EC:2.7.11.1];K16551//A-kinase anchor protein 9;K06638//mitotic spindle assembly checkpoint protein MAD1;K10388//plectin;K04626//taste receptor type 1 member 3;K20478//golgin subfamily B member 1	NP_001276738.1//coiled-coil domain-containing protein 63 isoform 1 [Mus musculus];NP_899130.1//coiled-coil domain-containing protein 63 isoform 2 [Mus musculus]
320091	4177	13.2354	11.9071	-0.152575	0.999992	*	0.669454	Ano4	GO:0005622//intracellular;GO:0016021//integral component of membrane;GO:0005886//plasma membrane	GO:0005229//intracellular calcium activated chloride channel activity;GO:0017128//phospholipid scramblase activity;GO:0046983//protein dimerization activity	GO:0061591//calcium activated galactosylceramide scrambling;GO:0061589//calcium activated phosphatidylserine scrambling;GO:0061590//calcium activated phosphatidylcholine scrambling	K19499//anoctamin-4	XP_011888114.1//PREDICTED: anoctamin-4 isoform X1 [Cercocebus atys]
102657	3197	1237.32	1176.5	-0.0727242	0.999992	*	0.567899	Cd276	GO:0070062//extracellular exosome;GO:0009897//external side of plasma membrane;GO:0016021//integral component of membrane	GO:0042802//identical protein binding;GO:0005102//receptor binding	GO:0042110//T cell activation;GO:0042102//positive regulation of T cell proliferation;GO:0045669//positive regulation of osteoblast differentiation;GO:0050728//negative regulation of inflammatory response;GO:0045085//negative regulation of interleukin-2 biosynthetic process;GO:1900042//positive regulation of interleukin-2 secretion;GO:0042130//negative regulation of T cell proliferation;GO:003050…	K06746//immune costimulatory protein B7-H3	NP_598744.1//CD276 antigen precursor [Mus musculus]
241732	3087	146.611	138.38	-0.083358	0.999992	*	0.64345	Tspyl3	GO:0005634//nucleus	NA	GO:0006334//nucleosome assembly	K11286//TSPY-like 3	EDL06018.1//mCG49000, partial [Mus musculus]
68612	931	3788.89	3747.72	-0.0157623	0.999992	*	0.854652	Ube2c	GO:0005634//nucleus;GO:0000151//ubiquitin ligase complex;GO:0005829//cytosol;GO:0005886//plasma membrane;GO:0005737//cytoplasm;GO:0005680//anaphase-promoting complex	GO:0061630//ubiquitin protein ligase activity;GO:0005524//ATP binding;GO:0044389//ubiquitin-like protein ligase binding;GO:0031625//ubiquitin protein ligase binding;GO:0061631//ubiquitin conjugating enzyme activity;GO:0004842//ubiquitin-protein transferase activity	GO:0070936//protein K48-linked ubiquitination;GO:0016567//protein ubiquitination;GO:0070979//protein K11-linked ubiquitination;GO:0010994//free ubiquitin chain polymerization;GO:0006511//ubiquitin-dependent protein catabolic process;GO:0031145//anaphase-promoting complex-dependent catabolic process;GO:0051301//cell division;GO:0010458//exit from mitosis;GO:0030071//regulation of mitotic metaphase…	K06688//ubiquitin-conjugating enzyme E2 C [EC:2.3.2.23]	NP_081061.1//ubiquitin-conjugating enzyme E2 C [Mus musculus]
13589	7330	5563.16	5498.64	-0.016831	0.999992	*	0.84607	Mapre1	GO:0042995//cell projection;GO:0005874//microtubule;GO:0035371//microtubule plus-end;GO:0005881//cytoplasmic microtubule;GO:0015630//microtubule cytoskeleton;GO:0005813//centrosome;GO:0030981//cortical microtubule cytoskeleton;GO:0031253//cell projection membrane;GO:0005794//Golgi apparatus;GO:0005819//spindle	GO:0003723//RNA binding;GO:0042802//identical protein binding;GO:0051010//microtubule plus-end binding;GO:0045296//cadherin binding	GO:1903033//positive regulation of microtubule plus-end binding;GO:0051301//cell division;GO:0035372//protein localization to microtubule;GO:0007049//cell cycle;GO:0031115//negative regulation of microtubule polymerization	K10436//microtubule-associated protein, RP/EB family	AAH52405.1//Mapre1 protein, partial [Mus musculus]
228026	5202	1238.81	1253.23	0.0166983	0.999992	*	0.941478	Pdk1	GO:0005634//nucleus;GO:0005730//nucleolus;GO:0005739//mitochondrion;GO:0005886//plasma membrane;GO:0005967//mitochondrial pyruvate dehydrogenase complex	GO:0005524//ATP binding;GO:0016301//kinase activity;GO:0004672//protein kinase activity;GO:0004740//pyruvate dehydrogenase (acetyl-transferring) kinase activity	GO:0006006//glucose metabolic process;GO:0008283//cell proliferation;GO:0008631//intrinsic apoptotic signaling pathway in response to oxidative stress;GO:0010906//regulation of glucose metabolic process;GO:0010510//regulation of acetyl-CoA biosynthetic process from pyruvate;GO:0035556//intracellular signal transduction;GO:0097411//hypoxia-inducible factor-1alpha signaling pathway	K12077//pyruvate dehydrogenase kinase isoform 1 [EC:2.7.11.2]	NP_766253.2//[Pyruvate dehydrogenase (acetyl-transferring)] kinase isozyme 1, mitochondrial precursor [Mus musculus]
381974	1847	0.15995	0.163809	0.034395	0.999992	*	0.656026	Mrgprg	GO:0005887//integral component of plasma membrane;GO:0016021//integral component of membrane	GO:0004930//G-protein coupled receptor activity	NA	K08395//Mas-related G protein-coupled receptor member G	NP_987077.1//mas-related G-protein coupled receptor member G [Mus musculus]
56774	3433	0.492885	0.510684	0.0511793	0.999992	*	0.745902	Slc6a14	GO:0070062//extracellular exosome;GO:0005887//integral component of plasma membrane;GO:0031526//brush border membrane;GO:0016021//integral component of membrane;GO:0031982//vesicle	GO:0005328//neurotransmitter:sodium symporter activity;GO:0005275//amine transmembrane transporter activity;GO:0005215//transporter activity	GO:0006810//transport;GO:0006865//amino acid transport;GO:0006520//cellular amino acid metabolic process;GO:0009636//response to toxic substance	K05038//solute carrier family 6 (neurotransmitter transporter, amino acid) member 5/7/9/14	NP_064433.3//sodium- and chloride-dependent neutral and basic amino acid transporter B(0+) [Mus musculus]
211151	672	379.404	526.554	0.472846	0.999992	*	0.0548687	Churc1	NA	GO:0008270//zinc ion binding	GO:0007275//multicellular organism development;GO:0006351//transcription, DNA-templated;GO:0045893//positive regulation of transcription, DNA-templated	K05954//protein farnesyltransferase subunit beta [EC:2.5.1.58]	NP_001126496.1//protein Churchill [Pongo abelii]
114128	1897	834.03	884.15	0.0841918	0.999992	*	0.472601	Laptm4b	GO:0005765//lysosomal membrane;GO:0042995//cell projection;GO:0032585//multivesicular body membrane;GO:0031902//late endosome membrane;GO:0097487//multivesicular body, internal vesicle;GO:0005764//lysosome;GO:0005768//endosome;GO:0016021//integral component of membrane;GO:0005886//plasma membrane;GO:0005769//early endosome	GO:0097001//ceramide binding;GO:0031625//ubiquitin protein ligase binding;GO:0019900//kinase binding;GO:1902936//phosphatidylinositol bisphosphate binding	GO:0032509//endosome transport via multivesicular body sorting pathway;GO:0032911//negative regulation of transforming growth factor beta1 production;GO:1905671//regulation of lysosome organization;GO:1905166//negative regulation of lysosomal protein catabolic process;GO:0007032//endosome organization;GO:0097213//regulation of lysosomal membrane permeability	K12387//lysosomal-associated transmembrane protein	NP_277056.1//lysosomal-associated transmembrane protein 4B [Mus musculus]
320027	3117	8.66072	11.1705	0.367135	0.999992	*	0.303676	Fstl4	NA	NA	NA	K17341//hemicentin	EDL33607.1//follistatin-like 4, isoform CRA_b, partial [Mus musculus]
71373	2224	24.708	23.0695	-0.0989896	0.999992	*	0.774172	Prr16	NA	NA	GO:0045727//positive regulation of translation;GO:0045793//positive regulation of cell size	NA	NP_001074693.1//protein Largen [Mus musculus]
319262	4227	161.185	140.067	-0.202605	0.999992	*	0.291543	Fchsd1	GO:0031594//neuromuscular junction;GO:0055037//recycling endosome	NA	GO:0030833//regulation of actin filament polymerization;GO:0007274//neuromuscular synaptic transmission	K20125//F-BAR and double SH3 domains protein	EDL10106.1//FCH and double SH3 domains 1, isoform CRA_f, partial [Mus musculus]
74018	5806	883.336	805.133	-0.133734	0.999992	*	0.324255	Als2	GO:0016020//membrane;GO:0030425//dendrite;GO:0031982//vesicle;GO:0005737//cytoplasm;GO:0043025//neuronal cell body;GO:0030426//growth cone;GO:0005829//cytosol;GO:0043197//dendritic spine;GO:0005769//early endosome;GO:0030424//axon;GO:0043231//intracellular membrane-bounded organelle;GO:0005634//nucleus;GO:0005813//centrosome;GO:0030027//lamellipodium;GO:0014069//postsynaptic density;GO:0043005//n…	GO:0048365//Rac GTPase binding;GO:0042802//identical protein binding;GO:0030676//Rac guanyl-nucleotide exchange factor activity;GO:0043539//protein serine/threonine kinase activator activity;GO:0017112//Rab guanyl-nucleotide exchange factor activity;GO:0042803//protein homodimerization activity;GO:0017137//Rab GTPase binding;GO:0005089//Rho guanyl-nucleotide exchange factor activity;GO:0005096//G…	GO:0007041//lysosomal transport;GO:0001881//receptor recycling;GO:0007528//neuromuscular junction development;GO:0051260//protein homooligomerization;GO:0043547//positive regulation of GTPase activity;GO:0016050//vesicle organization;GO:0048812//neuron projection morphogenesis;GO:0045860//positive regulation of protein kinase activity;GO:0016197//endosomal transport;GO:0008219//cell death;GO:0001…	K04575//amyotrophic lateral sclerosis 2 protein	XP_021055037.1//alsin [Mus pahari];NP_666221.1//alsin isoform 2 [Mus musculus];EDL00123.1//amyotrophic lateral sclerosis 2 (juvenile) homolog (human), isoform CRA_a, partial [Mus musculus]
66404	2142	995.253	1060.26	0.0912795	0.999992	*	0.416382	Rtf2	GO:0005634//nucleus	NA	GO:0071171//site-specific DNA replication termination at RTS1 barrier;GO:1902979//mitotic DNA replication termination	K14650//transcription initiation factor TFIID subunit 3	EDL06606.1//mCG2574, partial [Mus musculus]
56274	2928	676.086	703.447	0.0572351	0.999992	*	0.56285	Stk3	GO:0005634//nucleus;GO:0043234//protein complex;GO:0005737//cytoplasm	GO:0000287//magnesium ion binding;GO:0004674//protein serine/threonine kinase activity;GO:0005524//ATP binding;GO:0004672//protein kinase activity;GO:0042802//identical protein binding;GO:0046983//protein dimerization activity	GO:0023014//signal transduction by protein phosphorylation;GO:0046330//positive regulation of JNK cascade;GO:0001841//neural tube formation;GO:0097284//hepatocyte apoptotic process;GO:0051897//positive regulation of protein kinase B signaling;GO:0007346//regulation of mitotic cell cycle;GO:0060800//regulation of cell differentiation involved in embryonic placenta development;GO:0035329//hippo sig…	K04412//serine/threonine kinase 3	NP_062609.2//serine/threonine-protein kinase 3 [Mus musculus]
269966	5857	2569.06	2627.39	0.0323862	0.999992	*	0.684669	Nup98	GO:0043231//intracellular membrane-bounded organelle;GO:0005634//nucleus;GO:0005654//nucleoplasm;GO:0005643//nuclear pore;GO:0031965//nuclear membrane;GO:0005635//nuclear envelope;GO:0042405//nuclear inclusion body;GO:0044615//nuclear pore nuclear basket;GO:0034399//nuclear periphery;GO:0030529//intracellular ribonucleoprotein complex;GO:0016604//nuclear body;GO:0031080//nuclear pore outer ring;G…	GO:0003723//RNA binding;GO:0003729//mRNA binding;GO:0001105//RNA polymerase II transcription coactivator activity;GO:0005487//nucleocytoplasmic transporter activity;GO:1990841//promoter-specific chromatin binding;GO:0017056//structural constituent of nuclear pore;GO:0008236//serine-type peptidase activity;GO:0008139//nuclear localization sequence binding	GO:0006810//transport;GO:0034398//telomere tethering at nuclear periphery;GO:0006260//DNA replication;GO:0006405//RNA export from nucleus;GO:0051028//mRNA transport;GO:0048026//positive regulation of mRNA splicing, via spliceosome;GO:0000973//posttranscriptional tethering of RNA polymerase II gene DNA at nuclear periphery;GO:0006606//protein import into nucleus;GO:0051292//nuclear pore complex as…	K14297//nuclear pore complex protein Nup98-Nup96	NP_001274096.1//nuclear pore complex protein Nup98-Nup96 isoform 5 [Mus musculus];EDL16584.1//nucleoporin 98, isoform CRA_c [Mus musculus];XP_006507959.1//PREDICTED: nuclear pore complex protein Nup98-Nup96 isoform X2 [Mus musculus];NP_001274095.1//nuclear pore complex protein Nup98-Nup96 isoform 4 [Mus musculus];EDL16583.1//nucleoporin 98, isoform CRA_b, partial [Mus musculus]
75799	1001	3.98449	3.98893	0.00160923	0.999992	*	0.996179	4930444P10Rik	NA	NA	NA	NA	KOF95510.1//hypothetical protein OCBIM_22038072mg [Octopus bimaculoides];XP_006495645.1//PREDICTED: putative uncharacterized protein C8orf89 homolog isoform X1 [Mus musculus]
26367	3234	0.167176	0.163173	-0.0349697	0.999992	*	0.653427	Ceacam2	GO:0016021//integral component of membrane	NA	NA	K06499//carcinoembryonic antigen-related cell adhesion molecule	BAI49177.1//CEA-related cell adhesion molecule 2 [Mus musculus];XP_021074388.1//carcinoembryonic antigen-related cell adhesion molecule 1 isoform X7 [Mus pahari];XP_021074382.1//carcinoembryonic antigen-related cell adhesion molecule 1 isoform X2 [Mus pahari]
238333	2028	5.64343	6.60545	0.227084	0.999992	*	0.518346	Samd15	GO:0030687//preribosome, large subunit precursor	NA	GO:0000027//ribosomal large subunit assembly;GO:0006364//rRNA processing	K04574//neurofilament heavy polypeptide	NP_001277217.1//sterile alpha motif domain-containing protein 15 [Mus musculus]
140497	1139	0.66235	0.662537	0.000407488	0.999992	*	0.998065	Cd300c2	GO:0016021//integral component of membrane;GO:0005886//plasma membrane	NA	GO:0002376//immune system process;GO:0050715//positive regulation of cytokine secretion	K06719//CD300 antigen	EDL34456.1//mCG146304, isoform CRA_b, partial [Mus musculus]
23983	1710	8373.36	8667.47	0.0498052	0.999992	*	0.652776	Pcbp1	GO:0016020//membrane;GO:0070062//extracellular exosome;GO:0005634//nucleus;GO:0005654//nucleoplasm;GO:0016607//nuclear speck;GO:0005737//cytoplasm;GO:0005829//cytosol;GO:0036464//cytoplasmic ribonucleoprotein granule	GO:0098847//sequence-specific single stranded DNA binding;GO:0003729//mRNA binding;GO:0003697//single-stranded DNA binding;GO:0000981//RNA polymerase II transcription factor activity, sequence-specific DNA binding;GO:0003723//RNA binding;GO:0008494//translation activator activity;GO:0003730//mRNA 3'-UTR binding;GO:0045296//cadherin binding	GO:0006397//mRNA processing;GO:0016070//RNA metabolic process;GO:0000398//mRNA splicing, via spliceosome;GO:0039694//viral RNA genome replication;GO:0045944//positive regulation of transcription from RNA polymerase II promoter	K12889//poly(rC)-binding protein 1	XP_010362558.1//PREDICTED: poly(rC)-binding protein 1 [Rhinopithecus roxellana]
217154	3049	23.1974	20.8537	-0.15366	0.999992	*	0.649746	Stac2	GO:0005622//intracellular	GO:0046872//metal ion binding	GO:0035556//intracellular signal transduction	K05730//guanine nucleotide exchange factor VAV	NP_666140.1//SH3 and cysteine-rich domain-containing protein 2 [Mus musculus]
67636	1411	207.162	217.878	0.0727592	0.999992	*	0.637266	Etfrf1	GO:0005739//mitochondrion	NA	GO:0022904//respiratory electron transport chain	K00560//thymidylate synthase [EC:2.1.1.45];K20301//trafficking protein particle complex subunit 2;K11846//ubiquitin carboxyl-terminal hydrolase 18/41 [EC:3.4.19.12]	NP_598449.1//electron transfer flavoprotein regulatory factor 1 [Mus musculus]
75219	4632	678.443	635.339	-0.0947001	0.999992	*	0.333775	Dusp18	GO:0005654//nucleoplasm;GO:0005737//cytoplasm	GO:0017017//MAP kinase tyrosine/serine/threonine phosphatase activity;GO:0004725//protein tyrosine phosphatase activity	GO:0035970//peptidyl-threonine dephosphorylation	K14165//atypical dual specificity phosphatase [EC:3.1.3.16 3.1.3.48]	XP_008839265.1//PREDICTED: dual specificity protein phosphatase 18 [Nannospalax galili];XP_017503517.1//PREDICTED: dual specificity protein phosphatase 18 [Manis javanica]
320181	4864	2.5411	2.46391	-0.0445037	0.999992	*	0.881954	Fndc7	GO:0005576//extracellular region	NA	NA	K05698//receptor-type tyrosine-protein phosphatase eta [EC:3.1.3.48];K06252//tenascin;K17493//calmodulin-regulated spectrin-associated protein	NP_001159437.1//fibronectin type III domain-containing protein 7 isoform 2 precursor [Mus musculus];NP_796065.2//fibronectin type III domain-containing protein 7 isoform 1 precursor [Mus musculus]
66496	816	1266.6	1271.5	0.00556734	0.999992	*	0.951479	Ppdpf	NA	NA	GO:0001708//cell fate specification;GO:0031017//exocrine pancreas development	NA	NP_079874.1//pancreatic progenitor cell differentiation and proliferation factor [Mus musculus]
11754	4396	12.2096	15.1495	0.311259	0.999992	*	0.371019	Aoc3	GO:0043231//intracellular membrane-bounded organelle;GO:0005615//extracellular space;GO:0005783//endoplasmic reticulum;GO:0005902//microvillus;GO:0005737//cytoplasm;GO:0009986//cell surface;GO:0005794//Golgi apparatus;GO:0016021//integral component of membrane;GO:0005886//plasma membrane;GO:0005769//early endosome	GO:0046982//protein heterodimerization activity;GO:0052595//aliphatic-amine oxidase activity;GO:0052593//tryptamine:oxygen oxidoreductase (deaminating) activity;GO:0042803//protein homodimerization activity;GO:0052594//aminoacetone:oxygen oxidoreductase(deaminating) activity;GO:0008131//primary amine oxidase activity;GO:0005509//calcium ion binding;GO:0005507//copper ion binding;GO:0052596//phene…	GO:0008217//regulation of blood pressure;GO:0002675//positive regulation of acute inflammatory response;GO:1902283//negative regulation of primary amine oxidase activity;GO:0042755//eating behavior;GO:0035902//response to immobilization stress;GO:0010828//positive regulation of glucose transport;GO:0007568//aging;GO:0046677//response to antibiotic;GO:0002523//leukocyte migration involved in infla…	K00276//primary-amine oxidase [EC:1.4.3.21]	AAD09199.1//semicarbazide-sensitive amine oxidase [Mus musculus]
208117	4558	403.387	326.955	-0.303076	0.999992	*	0.103301	Aph1b	GO:0070765//gamma-secretase complex;GO:0005783//endoplasmic reticulum;GO:0005887//integral component of plasma membrane;GO:0030133//transport vesicle;GO:0016021//integral component of membrane;GO:0005886//plasma membrane	GO:0004175//endopeptidase activity;GO:0008233//peptidase activity	GO:0016485//protein processing;GO:0007220//Notch receptor processing;GO:0007219//Notch signaling pathway;GO:0043085//positive regulation of catalytic activity	K06172//gamma-secretase subunit APH-1A	NP_808251.1//gamma-secretase subunit APH-1B [Mus musculus]
66044	1283	165.185	185.845	0.170017	0.999992	*	0.441329	Dtd1	GO:0005730//nucleolus;GO:0005829//cytosol;GO:0005737//cytoplasm	GO:0046872//metal ion binding;GO:0003677//DNA binding;GO:0002161//aminoacyl-tRNA editing activity;GO:0000049//tRNA binding;GO:0051500//D-tyrosyl-tRNA(Tyr) deacylase activity	GO:0006399//tRNA metabolic process;GO:0006260//DNA replication	K07560//D-tyrosyl-tRNA(Tyr) deacylase [EC:3.1.-.-]	NP_079590.1//D-tyrosyl-tRNA(Tyr) deacylase 1 [Mus musculus]
68259	4090	847.606	776.437	-0.126526	0.999992	*	0.246984	Ift80	GO:0036064//ciliary basal body;GO:0030992//intraciliary transport particle B;GO:0005929//cilium;GO:0005813//centrosome;GO:0005737//cytoplasm	NA	GO:0001649//osteoblast differentiation;GO:0060349//bone morphogenesis;GO:1905515//non-motile cilium assembly;GO:2000051//negative regulation of non-canonical Wnt signaling pathway;GO:0002062//chondrocyte differentiation;GO:0060271//cilium assembly;GO:0042073//intraciliary transport;GO:0035735//intraciliary transport involved in cilium assembly;GO:0050680//negative regulation of epithelial cell pr…	K19678//intraflagellar transport protein 80	NP_080917.1//intraflagellar transport protein 80 homolog [Mus musculus];XP_005344151.1//PREDICTED: intraflagellar transport protein 80 homolog [Microtus ochrogaster]
380629	3667	382.504	360.907	-0.0838454	0.999992	*	0.651713	Heca	GO:0016020//membrane;GO:0005634//nucleus;GO:0005737//cytoplasm	NA	GO:0045930//negative regulation of mitotic cell cycle	K14000//ribosome-binding protein 1;K10867//nibrin	NP_001028604.1//headcase protein homolog [Mus musculus]
17022	2075	599.25	491.628	-0.285591	0.999992	*	0.314983	Lum	GO:0005583//fibrillar collagen trimer;GO:0031012//extracellular matrix;GO:0070062//extracellular exosome;GO:0005615//extracellular space;GO:0005578//proteinaceous extracellular matrix	GO:0005518//collagen binding	GO:0014070//response to organic cyclic compound;GO:0070848//response to growth factor;GO:0045944//positive regulation of transcription from RNA polymerase II promoter;GO:0030199//collagen fibril organization;GO:0007601//visual perception;GO:0051216//cartilage development;GO:0032914//positive regulation of transforming growth factor beta1 production	K08122//lumican	NP_032550.2//lumican precursor [Mus musculus]
100041062	549	0.170797	0.166631	-0.0356244	0.999992	*	0.650338	Gm13286	GO:0005615//extracellular space	GO:0005132//type I interferon receptor binding;GO:0005125//cytokine activity	GO:0051607//defense response to virus;GO:0043330//response to exogenous dsRNA;GO:0002250//adaptive immune response;GO:0042100//B cell proliferation;GO:0006959//humoral immune response;GO:0002286//T cell activation involved in immune response;GO:0002323//natural killer cell activation involved in immune response;GO:0033141//positive regulation of peptidyl-serine phosphorylation of STAT protein;GO:…	K05414//interferon alpha	NP_001230079.1//interferon zeta-like precursor [Mus musculus]
64379	3369	22.4165	23.4967	0.0678967	0.999992	*	0.830318	Irx6	GO:0005634//nucleus	GO:0001228//transcriptional activator activity, RNA polymerase II transcription regulatory region sequence-specific DNA binding;GO:0043565//sequence-specific DNA binding;GO:0001227//transcriptional repressor activity, RNA polymerase II transcription regulatory region sequence-specific DNA binding	GO:0045892//negative regulation of transcription, DNA-templated;GO:0006355//regulation of transcription, DNA-templated;GO:0060040//retinal bipolar neuron differentiation;GO:0009584//detection of visible light;GO:0010842//retina layer formation;GO:0045893//positive regulation of transcription, DNA-templated	NA	EDL11087.1//Iroquois related homeobox 6 (Drosophila), isoform CRA_a, partial [Mus musculus]
75785	6683	803.557	699.203	-0.200687	0.999992	*	0.300792	Klhl24	GO:0030424//axon;GO:0005737//cytoplasm;GO:0031463//Cul3-RING ubiquitin ligase complex;GO:0005912//adherens junction;GO:0043204//perikaryon;GO:0030057//desmosome	NA	GO:2000312//regulation of kainate selective glutamate receptor activity;GO:0045109//intermediate filament organization;GO:0016567//protein ubiquitination;GO:0051865//protein autoubiquitination	K10461//kelch-like protein 24/35	BAB29759.2//unnamed protein product [Mus musculus]
232431	2072	59.8874	77.5921	0.373659	0.999992	*	0.196868	Gprc5a	GO:0070062//extracellular exosome;GO:0005730//nucleolus;GO:0016021//integral component of membrane;GO:0005886//plasma membrane	GO:0004930//G-protein coupled receptor activity;GO:0045296//cadherin binding	NA	K08468//G protein-coupled receptor family C group 5 member A	AAL87526.1//retinoic acid inducible protein 3, partial [Mus musculus]
13603	1783	207.516	215.996	0.0577804	0.999992	*	0.773118	Opn3	GO:0016021//integral component of membrane;GO:0001750//photoreceptor outer segment	GO:0008020//G-protein coupled photoreceptor activity	GO:0007602//phototransduction;GO:0018298//protein-chromophore linkage	K04256//c-opsin	NP_034228.1//opsin-3 [Mus musculus]
171205	1217	0.168095	0.172334	0.035937	0.999992	*	0.648752	Vmn1r8	GO:0016021//integral component of membrane;GO:0005886//plasma membrane	GO:0004872//receptor activity;GO:0016503//pheromone receptor activity	GO:0007606//sensory perception of chemical stimulus;GO:0019236//response to pheromone	K04614//vomeronasal1 receptor	XP_021009891.1//vomeronasal type-1 receptor 90-like [Mus caroli]
104099	6388	1052.35	1059.19	0.00935205	0.999992	*	0.928367	Itga9	GO:0034679//integrin alpha9-beta1 complex;GO:0009925//basal plasma membrane	GO:0046872//metal ion binding;GO:0005518//collagen binding;GO:0043236//laminin binding	GO:0007155//cell adhesion;GO:0030593//neutrophil chemotaxis;GO:0042060//wound healing;GO:0007229//integrin-mediated signaling pathway	K06585//integrin alpha 9	AAI50825.1//Integrin alpha 9 [Mus musculus];BAE24106.1//unnamed protein product, partial [Mus musculus]
58212	3970	261.547	218.119	-0.261954	0.999992	*	0.308455	Srrm3	NA	NA	NA	K13172//serine/arginine repetitive matrix protein 2	NP_067378.2//serine/arginine repetitive matrix protein 3 [Mus musculus];XP_015316028.1//PREDICTED: serine/arginine repetitive matrix protein 3 isoform X1 [Bos taurus]
242851	1174	10.5321	10.3942	-0.0190058	0.999992	*	0.957425	Gnat3	GO:0001917//photoreceptor inner segment;GO:0016324//apical plasma membrane;GO:0005834//heterotrimeric G-protein complex;GO:0001669//acrosomal vesicle;GO:0001750//photoreceptor outer segment;GO:0005737//cytoplasm;GO:0043234//protein complex;GO:0005930//axoneme	GO:0031683//G-protein beta/gamma-subunit complex binding;GO:0046872//metal ion binding;GO:0001664//G-protein coupled receptor binding;GO:0004871//signal transducer activity;GO:0005525//GTP binding;GO:0003924//GTPase activity	GO:0050909//sensory perception of taste;GO:0007186//G-protein coupled receptor signaling pathway;GO:0035094//response to nicotine;GO:0050916//sensory perception of sweet taste;GO:0007601//visual perception;GO:0050917//sensory perception of umami taste;GO:0050913//sensory perception of bitter taste;GO:0001580//detection of chemical stimulus involved in sensory perception of bitter taste;GO:0007188…	K19729//guanine nucleotide-binding protein G(t) subunit alpha 3	NP_001074612.1//guanine nucleotide-binding protein G(t) subunit alpha-3 [Mus musculus]
627626	6875	18.919	19.0187	0.00758086	0.999992	*	0.981671	Ptchd4	GO:0016021//integral component of membrane	NA	NA	K12385//Niemann-Pick C1 protein;K11101//patched 2;K06225//patched 1	NP_001342199.1//patched domain-containing protein 4 isoform 1 [Mus musculus];NP_082750.1//patched domain-containing protein 4 isoform 2 [Mus musculus]
80883	4652	93.6541	77.6913	-0.26959	0.999992	*	0.364245	Ntng1	GO:0046658//anchored component of plasma membrane;GO:0005886//plasma membrane	NA	GO:0007409//axonogenesis	K07522//netrin-G1	NP_001156822.1//netrin-G1 isoform d precursor [Mus musculus];NP_001156820.1//netrin-G1 isoform b precursor [Mus musculus];NP_109624.1//netrin-G1 isoform a precursor [Mus musculus];BAD32353.1//mKIAA0976 protein, partial [Mus musculus]
224648	8567	1306.26	1372.22	0.0710725	0.999992	*	0.448596	Uhrf1bp1	NA	GO:0042802//identical protein binding;GO:0042826//histone deacetylase binding	NA	K08114//receptor-type tyrosine-protein phosphatase zeta [EC:3.1.3.48];K15446//tRNA:m4X modification enzyme [EC:2.1.1.225]	BAD90218.1//mKIAA4127 protein, partial [Mus musculus]
12983	4776	222.317	267.763	0.268338	0.999992	*	0.408606	Csf2rb	GO:0016021//integral component of membrane	GO:0004896//cytokine receptor activity	GO:0001558//regulation of cell growth;GO:0019221//cytokine-mediated signaling pathway	K04738//cytokine receptor common subunit beta	NP_031806.3//cytokine receptor common subunit beta precursor [Mus musculus]
11500	3469	3.00312	2.58825	-0.214484	0.999992	*	0.428562	Adam7	GO:0016021//integral component of membrane;GO:0005886//plasma membrane	GO:0004175//endopeptidase activity;GO:0004222//metalloendopeptidase activity	NA	K16071//disintegrin and metalloproteinase domain-containing protein 7 [EC:3.4.24.-]	NP_031428.2//disintegrin and metalloproteinase domain-containing protein 7 preproprotein [Mus musculus]
227615	914	97.7956	94.0411	-0.0564777	0.999992	*	0.785476	Tmem203	GO:0005783//endoplasmic reticulum;GO:0016021//integral component of membrane;GO:0005789//endoplasmic reticulum membrane	NA	GO:0007283//spermatogenesis;GO:0006874//cellular calcium ion homeostasis	K14527//ribonuclease P/MRP protein subunit RPP20 [EC:3.1.26.5]	XP_015361220.1//PREDICTED: transmembrane protein 203 [Marmota marmota marmota]
73032	1032	31.5564	25.482	-0.30845	0.999992	*	0.385812	Ttc9b	NA	NA	NA	K14650//transcription initiation factor TFIID subunit 3;K09291//nucleoprotein TPR	NP_082693.1//tetratricopeptide repeat protein 9B [Mus musculus]
103284	2102	361.409	375.226	0.0541287	0.999992	*	0.75261	Zc3h10	NA	NA	NA	K19475//WAS/WASL-interacting protein	EDL24581.1//zinc finger CCCH type containing 10, partial [Mus musculus]
19227	1455	10.521	11.9751	0.186767	0.999992	*	0.599886	Pthlh	GO:0005654//nucleoplasm;GO:0005794//Golgi apparatus;GO:0005829//cytosol;GO:0005576//extracellular region	GO:0051428//peptide hormone receptor binding;GO:0005179//hormone activity	GO:0010468//regulation of gene expression;GO:0032331//negative regulation of chondrocyte differentiation;GO:0032330//regulation of chondrocyte differentiation;GO:0007189//adenylate cyclase-activating G-protein coupled receptor signaling pathway;GO:0001501//skeletal system development;GO:0030819//positive regulation of cAMP biosynthetic process	NA	EDL10731.1//parathyroid hormone-like peptide, isoform CRA_a, partial [Mus musculus]
224703	1664	289.861	291.995	0.0105847	0.999992	*	0.946857	2021-03-02	GO:0005783//endoplasmic reticulum;GO:0031410//cytoplasmic vesicle;GO:0016021//integral component of membrane	GO:0008270//zinc ion binding;GO:0004842//ubiquitin-protein transferase activity	NA	K10657//E3 ubiquitin-protein ligase MARCH2 [EC:2.3.2.27]	XP_021041585.1//E3 ubiquitin-protein ligase MARCH2 isoform X3 [Mus caroli];XP_021041583.1//E3 ubiquitin-protein ligase MARCH2 isoform X1 [Mus caroli]
321019	2942	31.6926	27.8066	-0.188715	0.999992	*	0.511144	Gpr183	GO:0016021//integral component of membrane;GO:0005886//plasma membrane	GO:0008142//oxysterol binding;GO:0004930//G-protein coupled receptor activity	GO:0007186//G-protein coupled receptor signaling pathway;GO:0061470//T follicular helper cell differentiation;GO:0030316//osteoclast differentiation;GO:0030595//leukocyte chemotaxis;GO:0002407//dendritic cell chemotaxis;GO:0002313//mature B cell differentiation involved in immune response;GO:0002250//adaptive immune response;GO:0030890//positive regulation of B cell proliferation;GO:0010818//T ce…	K04305//Epstein-Barr virus induced gene 2	NP_898852.2//G-protein coupled receptor 183 [Mus musculus]
78655	2434	1976.21	2260.1	0.193652	0.999992	*	0.217182	Eif3j1	GO:0005852//eukaryotic translation initiation factor 3 complex	GO:0003743//translation initiation factor activity	NA	K03245//translation initiation factor 3 subunit J	NP_653128.2//eukaryotic translation initiation factor 3 subunit J [Mus musculus]
243983	2407	517.437	581.19	0.167626	0.999992	*	0.154352	Zdhhc13	GO:0016020//membrane;GO:0005783//endoplasmic reticulum;GO:0005794//Golgi apparatus;GO:0016021//integral component of membrane;GO:0030660//Golgi-associated vesicle membrane;GO:0000139//Golgi membrane;GO:0030659//cytoplasmic vesicle membrane	GO:0016409//palmitoyltransferase activity;GO:0004871//signal transducer activity;GO:0015095//magnesium ion transmembrane transporter activity;GO:0019706//protein-cysteine S-palmitoyltransferase activity	GO:0043123//positive regulation of I-kappaB kinase/NF-kappaB signaling	K20032//palmitoyltransferase ZDHHC13/17 [EC:2.3.1.225]	NP_082307.1//palmitoyltransferase ZDHHC13 [Mus musculus]
72999	2492	270.977	264.421	-0.0353359	0.999992	*	0.801884	Insig2	GO:0005783//endoplasmic reticulum;GO:0032937//SREBP-SCAP-Insig complex	GO:0008134//transcription factor binding	GO:0033993//response to lipid;GO:0016126//sterol biosynthetic process;GO:0008203//cholesterol metabolic process;GO:0006641//triglyceride metabolic process;GO:0032868//response to insulin;GO:0010894//negative regulation of steroid biosynthetic process;GO:0006695//cholesterol biosynthetic process;GO:0032933//SREBP signaling pathway;GO:0060363//cranial suture morphogenesis;GO:0006991//response to st…	NA	XP_021501151.1//insulin-induced gene 2 protein isoform X2 [Meriones unguiculatus];EDL39789.1//insulin induced gene 2, isoform CRA_a, partial [Mus musculus]
12334	3205	1895.81	1806.21	-0.0698485	0.999992	*	0.545826	Capn2	GO:0070062//extracellular exosome;GO:0030425//dendrite;GO:0005634//nucleus;GO:0005783//endoplasmic reticulum;GO:0097038//perinuclear endoplasmic reticulum;GO:0005925//focal adhesion;GO:0000785//chromatin;GO:0005764//lysosome;GO:0005737//cytoplasm;GO:0045121//membrane raft;GO:0005829//cytosol;GO:0005794//Golgi apparatus;GO:0031143//pseudopodium;GO:0005886//plasma membrane	GO:0004198//calcium-dependent cysteine-type endopeptidase activity;GO:0008233//peptidase activity;GO:0008092//cytoskeletal protein binding;GO:0005509//calcium ion binding;GO:0046982//protein heterodimerization activity	GO:0016540//protein autoprocessing;GO:0051603//proteolysis involved in cellular protein catabolic process;GO:0007520//myoblast fusion;GO:0001666//response to hypoxia;GO:0071230//cellular response to amino acid stimulus;GO:0001824//blastocyst development;GO:0006508//proteolysis;GO:0051493//regulation of cytoskeleton organization	K03853//calpain-2 [EC:3.4.22.53]	BAA22964.1//m-calpain large subunit [Mus musculus]
78267	2399	314.377	288.07	-0.126075	0.999992	*	0.500898	Klhdc8b	GO:0005829//cytosol;GO:0031463//Cul3-RING ubiquitin ligase complex;GO:0030496//midbody	NA	GO:0051301//cell division;GO:0016567//protein ubiquitination;GO:0007049//cell cycle	K15046//influenza virus NS1A-binding protein;K10446//kelch-like protein 8	EDL21288.1//kelch domain containing 8B, isoform CRA_b, partial [Mus musculus]
51813	2612	529.435	506.778	-0.0631001	0.999992	*	0.605511	Ccnc	NA	NA	NA	K15161//cyclin-C	EDL05560.1//cyclin C, isoform CRA_d, partial [Mus musculus];AAI00397.1//Ccnc protein, partial [Mus musculus]
27403	6631	379.294	360.506	-0.073293	0.999992	*	0.672111	Abca7	GO:0016020//membrane;GO:0043231//intracellular membrane-bounded organelle;GO:0010008//endosome membrane;GO:0016324//apical plasma membrane;GO:0030054//cell junction;GO:0005622//intracellular;GO:0032587//ruffle membrane;GO:0001891//phagocytic cup;GO:0000139//Golgi membrane;GO:0009986//cell surface;GO:0005794//Golgi apparatus;GO:0016021//integral component of membrane;GO:0005886//plasma membrane	GO:0005524//ATP binding;GO:0042626//ATPase activity, coupled to transmembrane movement of substances;GO:0034188//apolipoprotein A-I receptor activity;GO:0090554//phosphatidylcholine-translocating ATPase activity;GO:0016887//ATPase activity;GO:0090556//phosphatidylserine-translocating ATPase activity;GO:0005548//phospholipid transporter activity;GO:0005215//transporter activity	GO:0010875//positive regulation of cholesterol efflux;GO:1902430//negative regulation of amyloid-beta formation;GO:0006869//lipid transport;GO:0033344//cholesterol efflux;GO:0050766//positive regulation of phagocytosis;GO:1900223//positive regulation of amyloid-beta clearance;GO:0018149//peptide cross-linking;GO:0045332//phospholipid translocation;GO:0006909//phagocytosis;GO:1902995//positive reg…	K05645//ATP-binding cassette, subfamily A (ABC1), member 7	XP_015852430.1//PREDICTED: ATP-binding cassette sub-family A member 7 isoform X1 [Peromyscus maniculatus bairdii];EDL89355.1//ATP-binding cassette, sub-family A (ABC1), member 7 [Rattus norvegicus]
74359	2585	265.559	265.489	-0.000382971	0.999992	*	0.998111	4931414P19Rik	GO:0005576//extracellular region	GO:0003723//RNA binding	NA	NA	NP_083166.1//uncharacterized protein C14orf93 homolog precursor [Mus musculus]
74256	7983	377.138	385.511	0.0316806	0.999992	*	0.801296	Cyld	GO:0005881//cytoplasmic microtubule;GO:0005813//centrosome;GO:0048471//perinuclear region of cytoplasm;GO:0030496//midbody;GO:0036064//ciliary basal body;GO:0097542//ciliary tip;GO:0005829//cytosol;GO:0031234//extrinsic component of cytoplasmic side of plasma membrane;GO:0005819//spindle	GO:0061578//Lys63-specific deubiquitinase activity;GO:0004843//thiol-dependent ubiquitin-specific protease activity;GO:0036459//thiol-dependent ubiquitinyl hydrolase activity;GO:0008270//zinc ion binding;GO:1990380//Lys48-specific deubiquitinase activity;GO:0070064//proline-rich region binding;GO:0019901//protein kinase binding	GO:0070507//regulation of microtubule cytoskeleton organization;GO:0007346//regulation of mitotic cell cycle;GO:1902017//regulation of cilium assembly;GO:0010803//regulation of tumor necrosis factor-mediated signaling pathway;GO:1903829//positive regulation of cellular protein localization;GO:0090090//negative regulation of canonical Wnt signaling pathway;GO:0045581//negative regulation of T cell…	K08601//ubiquitin thioesterase [EC:3.4.19.12]	NP_001263208.1//ubiquitin carboxyl-terminal hydrolase CYLD isoform c [Mus musculus];BAC65671.1//mKIAA0849 protein, partial [Mus musculus]
252875	3724	573.826	604.345	0.0747588	0.999992	*	0.505315	Mios	GO:0005765//lysosomal membrane;GO:0061700//GATOR2 complex	NA	GO:0034198//cellular response to amino acid starvation;GO:0034629//cellular protein complex localization;GO:0032008//positive regulation of TOR signaling	K20407//WD repeat-containing protein mio	EDL13938.1//cDNA sequence BC020002, isoform CRA_b, partial [Mus musculus]
78593	3913	16.5422	19.1096	0.208151	0.999992	*	0.530866	Nrip3	NA	GO:0004190//aspartic-type endopeptidase activity	NA	K13215//nuclear receptor-interacting protein 2	NP_065635.1//nuclear receptor-interacting protein 3 [Mus musculus]
56360	1773	143.059	141.605	-0.0147333	0.999992	*	0.941243	Acot9	GO:0005739//mitochondrion	GO:0047617//acyl-CoA hydrolase activity;GO:0052689//carboxylic ester hydrolase activity;GO:0003986//acetyl-CoA hydrolase activity	GO:0006637//acyl-CoA metabolic process	K17361//acyl-coenzyme A thioesterase 9 [EC:3.1.2.-]	NP_062710.2//acyl-coenzyme A thioesterase 9, mitochondrial isoform 1 [Mus musculus]
224697	4209	1030.02	897.041	-0.199429	0.999992	*	0.223499	Adamts10	GO:0031012//extracellular matrix;GO:0001527//microfibril;GO:0005578//proteinaceous extracellular matrix	GO:0004222//metalloendopeptidase activity;GO:0008270//zinc ion binding	NA	K08625//a disintegrin and metalloproteinase with thrombospondin motifs 10 [EC:3.4.24.-]	XP_015864604.1//PREDICTED: A disintegrin and metalloproteinase with thrombospondin motifs 10 isoform X1 [Peromyscus maniculatus bairdii];NP_001316132.1//A disintegrin and metalloproteinase with thrombospondin motifs 10 isoform 5 [Mus musculus];NP_001316072.1//A disintegrin and metalloproteinase with thrombospondin motifs 10 isoform 2 [Mus musculus];NP_766207.2//A disintegrin and metalloproteinase…
241118	2650	165.641	124.51	-0.411797	0.999992	*	0.191027	Asic4	NA	NA	NA	K04831//acid-sensing ion channel 4	XP_003510645.2//PREDICTED: acid-sensing ion channel 4 isoform X1 [Cricetulus griseus]
70747	4228	301.144	257.232	-0.227382	0.999992	*	0.113085	Tspan2	GO:0005887//integral component of plasma membrane;GO:0016021//integral component of membrane;GO:0043209//myelin sheath;GO:0005886//plasma membrane	NA	GO:0042552//myelination;GO:0061564//axon development;GO:0014005//microglia development;GO:0048709//oligodendrocyte differentiation;GO:0007166//cell surface receptor signaling pathway;GO:0007420//brain development;GO:0006954//inflammatory response;GO:0014002//astrocyte development	K17354//tetraspanin-2	NP_001230061.1//tetraspanin-2 isoform 2 [Mus musculus];NP_081809.2//tetraspanin-2 isoform 1 [Mus musculus]
18595	6567	1983.5	1682.49	-0.237447	0.999992	*	0.463004	Pdgfra	GO:0016020//membrane;GO:0005634//nucleus;GO:0031226//intrinsic component of plasma membrane;GO:0009897//external side of plasma membrane;GO:0030054//cell junction;GO:0005902//microvillus;GO:0005737//cytoplasm;GO:0009986//cell surface;GO:0005887//integral component of plasma membrane;GO:0043234//protein complex;GO:0005886//plasma membrane	GO:0005161//platelet-derived growth factor receptor binding;GO:0038085//vascular endothelial growth factor binding;GO:0005524//ATP binding;GO:0042803//protein homodimerization activity;GO:0005021//vascular endothelial growth factor-activated receptor activity;GO:0048407//platelet-derived growth factor binding;GO:0004672//protein kinase activity;GO:0005018//platelet-derived growth factor alpha-rec…	GO:0016477//cell migration;GO:0030335//positive regulation of cell migration;GO:0048008//platelet-derived growth factor receptor signaling pathway;GO:0060326//cell chemotaxis;GO:2000739//regulation of mesenchymal stem cell differentiation;GO:0048557//embryonic digestive tract morphogenesis;GO:0009653//anatomical structure morphogenesis;GO:0048146//positive regulation of fibroblast proliferation;G…	K04363//platelet-derived growth factor receptor alpha [EC:2.7.10.1]	NP_001334647.1//platelet-derived growth factor receptor alpha isoform 2 precursor [Mus musculus];EDL37883.1//platelet derived growth factor receptor, alpha polypeptide, isoform CRA_a, partial [Mus musculus]
70527	2157	264.353	233.921	-0.176447	0.999992	*	0.263572	Stambp	NA	NA	NA	K11866//STAM-binding protein [EC:3.4.19.12]	EDK99091.1//Stam binding protein, isoform CRA_d, partial [Mus musculus]
11615	2093	288.559	362.449	0.328915	0.999992	*	0.118806	Gm4737	GO:0070062//extracellular exosome;GO:0005829//cytosol;GO:0042470//melanosome	GO:0004013//adenosylhomocysteinase activity;GO:0005507//copper ion binding;GO:0043621//protein self-association;GO:0051287//NAD binding	GO:0033353//S-adenosylmethionine cycle;GO:0019510//S-adenosylhomocysteine catabolic process;GO:0006730//one-carbon metabolic process	K01251//adenosylhomocysteinase [EC:3.3.1.1]	EDL06108.1//mCG21063, isoform CRA_b, partial [Mus musculus]
239611	22806	2.94323	3.3617	0.191788	0.999992	*	0.535359	Muc19	GO:0005576//extracellular region	NA	GO:0002244//hematopoietic progenitor cell differentiation;GO:0060689//cell differentiation involved in salivary gland development;GO:0050728//negative regulation of inflammatory response	K22020//mucin-19	NP_997126.2//mucin-19 precursor [Mus musculus]
235431	3626	899.386	790.036	-0.187022	0.999992	*	0.175155	Coro2b	GO:0016020//membrane;GO:0015629//actin cytoskeleton;GO:0005737//cytoplasm	GO:0051015//actin filament binding	GO:0030036//actin cytoskeleton organization	K13887//coronin-2	XP_002723869.2//PREDICTED: coronin-2B [Oryctolagus cuniculus]
100503353	3382	221.246	185.081	-0.257495	0.999992	*	0.0923644	Gm14440	GO:0005622//intracellular	GO:0046872//metal ion binding;GO:0003700//DNA binding transcription factor activity;GO:0003676//nucleic acid binding	GO:0006355//regulation of transcription, DNA-templated	K09228//KRAB domain-containing zinc finger protein	NP_001171039.1//KRAB box and zinc finger C2H2 type domain containing protein-like [Mus musculus]
69129	1126	22.3859	18.5203	-0.273485	0.999992	*	0.4086	Pex11g	GO:0005779//integral component of peroxisomal membrane;GO:0031231//intrinsic component of peroxisomal membrane;GO:0043234//protein complex;GO:0005777//peroxisome	NA	GO:0044375//regulation of peroxisome size;GO:0016559//peroxisome fission	K13353//peroxin-11C	NP_081227.1//peroxisomal membrane protein 11C [Mus musculus]
414872	10654	1890.48	1699.42	-0.15371	0.999992	*	0.273886	Zyg11b	GO:0031462//Cul2-RING ubiquitin ligase complex	GO:0004842//ubiquitin-protein transferase activity	GO:0051438//regulation of ubiquitin-protein transferase activity	K10350//Zyg-11 protein homolog	NP_001028806.2//protein zyg-11 homolog B [Mus musculus]
67197	830	609.619	679.913	0.157441	0.999992	*	0.241073	Zcrb1	GO:0005654//nucleoplasm;GO:0005689//U12-type spliceosomal complex	GO:0003723//RNA binding;GO:0008270//zinc ion binding	GO:0000398//mRNA splicing, via spliceosome	K13154//U11/U12 small nuclear ribonucleoprotein 31 kDa protein	EDL04283.1//mCG19744, isoform CRA_b, partial [Mus musculus]
236781	2278	0.320323	0.343866	0.102321	0.999992	*	0.433494	Gpr119	GO:0016021//integral component of membrane;GO:0005886//plasma membrane;GO:0043235//receptor complex	GO:0031210//phosphatidylcholine binding;GO:0004930//G-protein coupled receptor activity	GO:0030073//insulin secretion	K08424//G protein-coupled receptor 119	NP_861416.1//glucose-dependent insulinotropic receptor [Mus musculus]
67367	3809	1977.42	1901.67	-0.0563532	0.999992	*	0.495919	Paxbp1	GO:0005634//nucleus;GO:0005829//cytosol	GO:0000978//RNA polymerase II proximal promoter sequence-specific DNA binding;GO:0008134//transcription factor binding;GO:0003700//DNA binding transcription factor activity	GO:0031062//positive regulation of histone methylation;GO:0045944//positive regulation of transcription from RNA polymerase II promoter;GO:0006351//transcription, DNA-templated;GO:0007517//muscle organ development;GO:2000288//positive regulation of myoblast proliferation;GO:0014842//regulation of skeletal muscle satellite cell proliferation	K13211//GC-rich sequence DNA-binding factor	AQS27630.1//hypothetical protein [Mus musculus];EDL03840.1//mCG115613, isoform CRA_b, partial [Mus musculus]
216527	1866	808.663	859.37	0.0877396	0.999992	*	0.427959	Ccm2	GO:0043234//protein complex;GO:0005739//mitochondrion;GO:0005737//cytoplasm	NA	GO:0007507//heart development;GO:0060837//blood vessel endothelial cell differentiation;GO:0001701//in utero embryonic development;GO:0001568//blood vessel development;GO:0001885//endothelial cell development;GO:0035264//multicellular organism growth;GO:0045216//cell-cell junction organization;GO:0001944//vasculature development;GO:0061154//endothelial tube morphogenesis;GO:0048839//inner ear dev…	NA	NP_001177273.1//cerebral cavernous malformations protein 2 homolog isoform 3 [Mus musculus];NP_001177272.1//cerebral cavernous malformations protein 2 homolog isoform 2 [Mus musculus];NP_666126.1//cerebral cavernous malformations protein 2 homolog isoform 1 [Mus musculus]
227746	1858	264.164	284.906	0.109052	0.999992	*	0.520694	Rabepk	GO:0010008//endosome membrane	NA	NA	K20285//Rab9 effector protein with kelch motifs	XP_021011362.1//rab9 effector protein with kelch motifs isoform X2 [Mus caroli];XP_021011361.1//rab9 effector protein with kelch motifs isoform X1 [Mus caroli];NP_663497.2//rab9 effector protein with kelch motifs [Mus musculus];XP_006498047.1//PREDICTED: rab9 effector protein with kelch motifs isoform X1 [Mus musculus]
320460	4524	3.95003	4.66871	0.24116	0.999992	*	0.481106	Vwc2l	GO:0005615//extracellular space;GO:0030054//cell junction;GO:0045202//synapse;GO:0032281//AMPA glutamate receptor complex	NA	GO:0030514//negative regulation of BMP signaling pathway;GO:0045666//positive regulation of neuron differentiation	K16720//reduction in cnn dots 2;K17280//chordin-like protein 2;K14566//U3 small nucleolar RNA-associated protein 24	NP_001297587.1//von Willebrand factor C domain-containing protein 2-like isoform 2 precursor [Mus musculus];NP_796138.2//von Willebrand factor C domain-containing protein 2-like isoform 1 precursor [Mus musculus]
56710	3354	57.5084	42.787	-0.426599	0.999992	*	0.221236	Brinp1	GO:0030425//dendrite;GO:0005783//endoplasmic reticulum;GO:0005737//cytoplasm;GO:0043025//neuronal cell body	NA	GO:0050768//negative regulation of neurogenesis;GO:0035176//social behavior;GO:0045666//positive regulation of neuron differentiation;GO:0045930//negative regulation of mitotic cell cycle;GO:0045786//negative regulation of cell cycle;GO:0008219//cell death;GO:0007050//cell cycle arrest;GO:0001662//behavioral fear response;GO:0071300//cellular response to retinoic acid;GO:0035640//exploration beha…	NA	NP_064351.2//BMP/retinoic acid-inducible neural-specific protein 1 precursor [Mus musculus]
27398	1044	500.982	556.623	0.151943	0.999992	*	0.32301	Mrpl2	GO:0005762//mitochondrial large ribosomal subunit;GO:0005739//mitochondrion	GO:0003723//RNA binding;GO:0003735//structural constituent of ribosome	GO:0032543//mitochondrial translation;GO:0006412//translation	K02886//large subunit ribosomal protein L2	NP_079578.1//39S ribosomal protein L2, mitochondrial isoform 1 precursor [Mus musculus];NP_001303671.1//39S ribosomal protein L2, mitochondrial isoform 2 [Mus musculus]
227059	5072	3352.76	3251.23	-0.0443626	0.999992	*	0.626646	Slc39a10	GO:0005887//integral component of plasma membrane;GO:0005886//plasma membrane	GO:0005385//zinc ion transmembrane transporter activity	GO:0071578//zinc II ion transmembrane import;GO:0030890//positive regulation of B cell proliferation;GO:0002903//negative regulation of B cell apoptotic process;GO:1903615//positive regulation of protein tyrosine phosphatase activity;GO:0006882//cellular zinc ion homeostasis;GO:0050861//positive regulation of B cell receptor signaling pathway	K14716//solute carrier family 39 (zinc transporter), member 10	XP_006495995.1//PREDICTED: zinc transporter ZIP10 isoform X1 [Mus musculus]
74490	2179	26.8711	28.734	0.0967049	0.999992	*	0.74961	Mamstr	GO:0005634//nucleus	GO:0001076//transcription factor activity, RNA polymerase II transcription factor binding	GO:0045944//positive regulation of transcription from RNA polymerase II promoter;GO:0006351//transcription, DNA-templated;GO:0010831//positive regulation of myotube differentiation	K11471//additional sex combs-like protein;K15297//regulating synaptic membrane exocytosis protein 2	NP_766006.2//MEF2-activating motif and SAP domain-containing transcriptional regulator [Mus musculus]
18577	4515	144.235	137.129	-0.0728872	0.999992	*	0.714647	Pde4a	GO:0016020//membrane;GO:0005634//nucleus;GO:0005654//nucleoplasm;GO:0005829//cytosol;GO:0005886//plasma membrane;GO:0005737//cytoplasm;GO:0048471//perinuclear region of cytoplasm	GO:0030552//cAMP binding;GO:0046872//metal ion binding;GO:0004114//3',5'-cyclic-nucleotide phosphodiesterase activity;GO:0004115//3',5'-cyclic-AMP phosphodiesterase activity	GO:0042493//response to drug;GO:0007608//sensory perception of smell;GO:0010738//regulation of protein kinase A signaling;GO:0006198//cAMP catabolic process;GO:0007165//signal transduction;GO:0035690//cellular response to drug;GO:0043949//regulation of cAMP-mediated signaling	K13293//cAMP-specific phosphodiesterase 4 [EC:3.1.4.53]	NP_899668.1//cAMP-specific 3',5'-cyclic phosphodiesterase 4A isoform 5 [Mus musculus];AAH27224.2//Pde4a protein, partial [Mus musculus];AAF19201.2//cAMP-specific phosphodiesterase [Mus musculus]
100043332	1321	2.80722	2.51549	-0.158301	0.999992	*	0.590809	Ankrd66	GO:0005622//intracellular	NA	NA	K15502//serine/threonine-protein phosphatase 6 regulatory ankyrin repeat subunit A;K18405//tudor domain-containing protein 1/4/6/7	NP_001241882.1//ankyrin repeat domain-containing protein 66 [Mus musculus]
29861	2278	420.343	331.701	-0.341683	0.999992	*	0.100127	Dpf1	NA	GO:0046872//metal ion binding;GO:0003676//nucleic acid binding	NA	K22198//BRG1-associated factor 45B/C	XP_006540098.1//PREDICTED: zinc finger protein neuro-d4 isoform X4 [Mus musculus];XP_013377877.1//PREDICTED: zinc finger protein neuro-d4 isoform X6 [Chinchilla lanigera];XP_006540095.1//PREDICTED: zinc finger protein neuro-d4 isoform X1 [Mus musculus]
14758	3332	1214.66	1087.44	-0.159618	0.999992	*	0.395938	Gpm6b	GO:0045121//membrane raft;GO:0016021//integral component of membrane;GO:0005886//plasma membrane	NA	GO:2000009//negative regulation of protein localization to cell surface;GO:0032956//regulation of actin cytoskeleton organization;GO:0001503//ossification;GO:0051612//negative regulation of serotonin uptake;GO:0030501//positive regulation of bone mineralization;GO:0051893//regulation of focal adhesion assembly;GO:0085029//extracellular matrix assembly;GO:0015031//protein transport	K17271//myelin proteolipid protein;K12822//RNA-binding protein 25	XP_004459168.1//PREDICTED: neuronal membrane glycoprotein M6-b isoform X3 [Dasypus novemcinctus];NP_001171430.1//neuronal membrane glycoprotein M6-b isoform 5 [Mus musculus];XP_019601848.1//PREDICTED: neuronal membrane glycoprotein M6-b isoform X1 [Rhinolophus sinicus];AAF87992.1//proteolipid M6B isoform alpha-beta-TMD-psi [Mus musculus];XP_001489311.1//PREDICTED: neuronal membrane glycoprotein M…
228875	2010	623.013	777.642	0.319844	0.999992	*	0.0369718	Slc35c2	GO:0005654//nucleoplasm;GO:0005794//Golgi apparatus;GO:0016021//integral component of membrane;GO:0033116//endoplasmic reticulum-Golgi intermediate compartment membrane;GO:0005793//endoplasmic reticulum-Golgi intermediate compartment;GO:0005801//cis-Golgi network	NA	GO:0045747//positive regulation of Notch signaling pathway;GO:0036065//fucosylation;GO:0036066//protein O-linked fucosylation;GO:0010629//negative regulation of gene expression;GO:0015786//UDP-glucose transmembrane transport	K15280//solute carrier family 35, member C2	NP_659142.1//solute carrier family 35 member C2 isoform 1 [Mus musculus];EDL06452.1//solute carrier family 35, member C2, isoform CRA_b, partial [Mus musculus]
11964	4189	1411.2	1348.58	-0.0654828	0.999992	*	0.517325	Atp6v1a	GO:0005765//lysosomal membrane;GO:0070062//extracellular exosome;GO:0016324//apical plasma membrane;GO:0043209//myelin sheath;GO:0005902//microvillus;GO:0005829//cytosol;GO:0005739//mitochondrion;GO:0033180//proton-transporting V-type ATPase, V1 domain;GO:0005886//plasma membrane	GO:0005524//ATP binding;GO:0046961//proton-transporting ATPase activity, rotational mechanism	GO:0006879//cellular iron ion homeostasis;GO:0046034//ATP metabolic process;GO:0015991//ATP hydrolysis coupled proton transport;GO:0036295//cellular response to increased oxygen levels	K02145//V-type H+-transporting ATPase subunit A [EC:3.6.3.14]	XP_021041200.1//V-type proton ATPase catalytic subunit A isoform X1 [Mus caroli]
224105	5741	2894.74	2956	0.0302077	0.999992	*	0.653732	Pak2	GO:0016020//membrane;GO:0030141//secretory granule;GO:0005634//nucleus;GO:0005829//cytosol;GO:0005737//cytoplasm;GO:0048471//perinuclear region of cytoplasm	GO:0031267//small GTPase binding;GO:0005524//ATP binding;GO:0048365//Rac GTPase binding;GO:0042802//identical protein binding;GO:0030296//protein tyrosine kinase activator activity;GO:0019901//protein kinase binding;GO:0045296//cadherin binding;GO:0004674//protein serine/threonine kinase activity;GO:0004672//protein kinase activity	GO:0023014//signal transduction by protein phosphorylation;GO:0050731//positive regulation of peptidyl-tyrosine phosphorylation;GO:0016310//phosphorylation;GO:0016477//cell migration;GO:0007346//regulation of mitotic cell cycle;GO:0040008//regulation of growth;GO:0071560//cellular response to transforming growth factor beta stimulus;GO:0071407//cellular response to organic cyclic compound;GO:2001…	K04410//p21-activated kinase 2 [EC:2.7.11.1]	NP_796300.1//serine/threonine-protein kinase PAK 2 precursor [Mus musculus]
382073	1221	125.629	129.884	0.0480471	0.999992	*	0.79213	Ccdc84	NA	NA	NA	K13708//dedicator of cytokinesis protein 1;K04499//RuvB-like protein 1 (pontin 52)	AAH55929.1//Coiled-coil domain containing 84, partial [Mus musculus];EDL25595.1//coiled-coil domain containing 84, isoform CRA_d, partial [Mus musculus]
384059	3174	16.1882	15.8002	-0.0350034	0.999992	*	0.919698	Tlr12	GO:0016021//integral component of membrane	NA	GO:0007165//signal transduction;GO:0042832//defense response to protozoan;GO:0045087//innate immune response;GO:0006954//inflammatory response	K18807//toll-like receptor 12	NP_991392.1//toll-like receptor 12 precursor [Mus musculus]
67991	6444	199.597	176.325	-0.178856	0.999992	*	0.449271	Nacc2	NA	NA	NA	K10486//BTB/POZ domain-containing protein 14	AAH22103.1//Nacc2 protein [Mus musculus]
319670	10136	896.836	871.577	-0.041217	0.999992	*	0.762688	Eml5	GO:0070062//extracellular exosome	NA	NA	K18597//echinoderm microtubule-associated protein-like 5	XP_008763049.1//PREDICTED: echinoderm microtubule-associated protein-like 5 isoform X2 [Rattus norvegicus];NP_001003402.2//echinoderm microtubule-associated protein-like 5 [Rattus norvegicus];XP_007105762.1//PREDICTED: echinoderm microtubule-associated protein-like 5, partial [Physeter catodon];XP_003750261.1//PREDICTED: echinoderm microtubule-associated protein-like 5 isoform X3 [Rattus norvegic…
20890	1519	1.73978	1.91856	0.141114	0.999992	*	0.605484	Wnt8a	GO:0005615//extracellular space;GO:0005578//proteinaceous extracellular matrix	GO:0048018//receptor ligand activity;GO:0005102//receptor binding;GO:0005109//frizzled binding	GO:0007492//endoderm development;GO:0000902//cell morphogenesis;GO:0045165//cell fate commitment;GO:0009949//polarity specification of anterior/posterior axis;GO:0030182//neuron differentiation;GO:0003002//regionalization;GO:0061317//canonical Wnt signaling pathway involved in cardiac muscle cell fate commitment;GO:0010085//polarity specification of proximal/distal axis;GO:0060070//canonical Wnt …	K00714//wingless-type MMTV integration site family, member 8	NP_033316.1//protein Wnt-8a precursor [Mus musculus]
239647	2216	96.3298	95.9485	-0.00572188	0.999992	*	0.981162	Pced1b	NA	NA	NA	NA	EDL04228.1//cDNA sequence BC038822, isoform CRA_a, partial [Mus musculus]
68026	2387	6474.68	6643.05	0.0370372	0.999992	*	0.65817	Pclaf	GO:0005634//nucleus;GO:0005654//nucleoplasm;GO:0005813//centrosome;GO:0048471//perinuclear region of cytoplasm	GO:0003682//chromatin binding	GO:0019985//translesion synthesis;GO:0007098//centrosome cycle;GO:0009411//response to UV;GO:0006260//DNA replication;GO:0051726//regulation of cell cycle;GO:0006974//cellular response to DNA damage stimulus	NA	NP_080791.2//PCNA-associated factor [Mus musculus]
30841	3881	2649.92	2704.21	0.0292611	0.999992	*	0.759205	Kdm2b	GO:0031519//PcG protein complex;GO:0005730//nucleolus	GO:0000979//RNA polymerase II core promoter sequence-specific DNA binding;GO:0051864//histone demethylase activity (H3-K36 specific);GO:0008270//zinc ion binding;GO:0032452//histone demethylase activity;GO:0019843//rRNA binding	GO:0030901//midbrain development;GO:0030307//positive regulation of cell growth;GO:0007283//spermatogenesis;GO:0000122//negative regulation of transcription from RNA polymerase II promoter;GO:0021555//midbrain-hindbrain boundary morphogenesis;GO:0048596//embryonic camera-type eye morphogenesis;GO:0035518//histone H2A monoubiquitination;GO:0021670//lateral ventricle development;GO:0043524//negativ…	K10276//F-box and leucine-rich repeat protein 10/11 [EC:1.14.11.27]	NP_038938.1//lysine-specific demethylase 2B isoform 2 [Mus musculus];NP_001003953.1//lysine-specific demethylase 2B isoform 1 [Mus musculus]
18185	2377	0.676787	0.635448	-0.090929	0.999992	*	0.597434	Nrl	GO:0005634//nucleus;GO:0005654//nucleoplasm;GO:0005829//cytosol	GO:0003677//DNA binding;GO:0000978//RNA polymerase II proximal promoter sequence-specific DNA binding;GO:1990841//promoter-specific chromatin binding;GO:0001077//transcriptional activator activity, RNA polymerase II proximal promoter sequence-specific DNA binding;GO:0003700//DNA binding transcription factor activity;GO:0043522//leucine zipper domain binding	GO:0046548//retinal rod cell development;GO:0045872//positive regulation of rhodopsin gene expression;GO:0006355//regulation of transcription, DNA-templated;GO:0045944//positive regulation of transcription from RNA polymerase II promoter;GO:0006351//transcription, DNA-templated;GO:0007468//regulation of rhodopsin gene expression	K09038//neural retina-specific leucine zipper protein	NP_032762.1//neural retina-specific leucine zipper protein [Mus musculus]
319239	3791	0.344385	0.320821	-0.102252	0.999992	*	0.433905	Npsr1	GO:0005887//integral component of plasma membrane;GO:0005737//cytoplasm	GO:0008188//neuropeptide receptor activity;GO:0005000//vasopressin receptor activity	GO:0051281//positive regulation of release of sequestered calcium ion into cytosol;GO:0007218//neuropeptide signaling pathway	K08376//neuropeptide S receptor 1	NP_783609.1//neuropeptide S receptor [Mus musculus]
212937	3473	20.9637	26.695	0.348674	0.999992	*	0.301816	Tifab	GO:0005622//intracellular	NA	GO:0035112//genitalia morphogenesis;GO:0071626//mastication;GO:0090103//cochlea morphogenesis;GO:0048634//regulation of muscle organ development;GO:0021650//vestibulocochlear nerve formation;GO:0042472//inner ear morphogenesis;GO:0048839//inner ear development;GO:0060021//palate development;GO:0098583//learned vocalization behavior;GO:1901078//negative regulation of relaxation of muscle;GO:000735…	NA	BAD90131.1//mFLJ00292 protein, partial [Mus musculus]
56367	1919	1149.2	1140.44	-0.011042	0.999992	*	0.898307	Scoc	GO:0005768//endosome;GO:0005654//nucleoplasm;GO:0005794//Golgi apparatus;GO:0005829//cytosol;GO:0005802//trans-Golgi network;GO:0000139//Golgi membrane	NA	GO:0016239//positive regulation of macroautophagy;GO:0061635//regulation of protein complex stability	K20316//short coiled-coil protein	NP_001034226.1//short coiled-coil protein isoform a [Mus musculus];AAI08408.1//Scoc protein, partial [Mus musculus]
320795	3436	965.898	928.503	-0.0569646	0.999992	*	0.574445	Pkn1	GO:0005634//nucleus;GO:0031410//cytoplasmic vesicle;GO:0005622//intracellular;GO:0005737//cytoplasm;GO:0030496//midbody;GO:0005768//endosome;GO:0032154//cleavage furrow;GO:0043234//protein complex;GO:0005886//plasma membrane	GO:0042393//histone binding;GO:0035402//histone kinase activity (H3-T11 specific);GO:0005524//ATP binding;GO:0048365//Rac GTPase binding;GO:0042826//histone deacetylase binding;GO:0030374//ligand-dependent nuclear receptor transcription coactivator activity;GO:0004697//protein kinase C activity;GO:0005080//protein kinase C binding;GO:0004674//protein serine/threonine kinase activity;GO:0050681//a…	GO:0035407//histone H3-T11 phosphorylation;GO:0035556//intracellular signal transduction;GO:0003014//renal system process;GO:0006972//hyperosmotic response;GO:0006357//regulation of transcription from RNA polymerase II promoter;GO:0048536//spleen development;GO:0001783//B cell apoptotic process;GO:0010631//epithelial cell migration;GO:0006468//protein phosphorylation;GO:0006351//transcription, DN…	K06071//protein kinase N [EC:2.7.11.13]	NP_001186522.1//serine/threonine-protein kinase N1 isoform 1 [Mus musculus];XP_017456738.1//PREDICTED: serine/threonine-protein kinase N1 isoform X1 [Rattus norvegicus]
75657	1503	0.3328	0.332912	0.000484933	0.999992	*	0.996645	Speer4a	NA	NA	NA	NA	NP_083652.2//spermatogenesis associated glutamate (E)-rich protein 4a [Mus musculus]
21402	1454	4984.6	5410.31	0.118234	0.999992	*	0.244079	Skp1a	GO:0070062//extracellular exosome;GO:0005634//nucleus;GO:0005829//cytosol;GO:0005813//centrosome;GO:0031467//Cul7-RING ubiquitin ligase complex;GO:0005737//cytoplasm;GO:0019005//SCF ubiquitin ligase complex	GO:0019904//protein domain specific binding;GO:0016301//kinase activity;GO:0004806//triglyceride lipase activity;GO:0097602//cullin family protein binding;GO:0004842//ubiquitin-protein transferase activity;GO:0008013//beta-catenin binding	GO:0006511//ubiquitin-dependent protein catabolic process;GO:0035518//histone H2A monoubiquitination;GO:0031146//SCF-dependent proteasomal ubiquitin-dependent protein catabolic process;GO:0016567//protein ubiquitination;GO:0051457//maintenance of protein location in nucleus	K03094//S-phase kinase-associated protein 1	XP_009926678.1//PREDICTED: S-phase kinase-associated protein 1 [Haliaeetus albicilla]
16834	3060	925.302	940.372	0.0233065	0.999992	*	0.819739	Cog1	GO:0017119//Golgi transport complex;GO:0005794//Golgi apparatus;GO:0000139//Golgi membrane	NA	GO:0015031//protein transport;GO:0006891//intra-Golgi vesicle-mediated transport	K20288//conserved oligomeric Golgi complex subunit 1	NP_038609.3//conserved oligomeric Golgi complex subunit 1 [Mus musculus]
654818	2052	7.72168	7.90486	0.0338241	0.999992	*	0.924593	Smco3	GO:0016021//integral component of membrane	NA	NA	NA	EDL10573.1//mCG147354, isoform CRA_b, partial [Mus musculus]
72821	4562	172.615	139.183	-0.310571	0.999992	*	0.181771	Scn2b	NA	NA	NA	K04846//voltage-gated sodium channel type II beta	ERE74991.1//junctional adhesion molecule-like protein [Cricetulus griseus]
58237	947	130.29	123.271	-0.0798904	0.999992	*	0.68421	Nkain4	GO:0016021//integral component of membrane;GO:0005886//plasma membrane	NA	GO:0002028//regulation of sodium ion transport	NA	XP_006500753.1//PREDICTED: sodium/potassium-transporting ATPase subunit beta-1-interacting protein 4 isoform X3 [Mus musculus];NP_001135405.1//sodium/potassium-transporting ATPase subunit beta-1-interacting protein 4 isoform 2 precursor [Mus musculus];NP_067401.3//sodium/potassium-transporting ATPase subunit beta-1-interacting protein 4 isoform 1 precursor [Mus musculus]
279653	10188	616.929	536.032	-0.202785	0.999992	*	0.366208	Pcdh19	GO:0005887//integral component of plasma membrane;GO:0016021//integral component of membrane;GO:0005886//plasma membrane	GO:0005509//calcium ion binding	GO:0007399//nervous system development;GO:0007155//cell adhesion;GO:0007156//homophilic cell adhesion via plasma membrane adhesion molecules;GO:0007267//cell-cell signaling;GO:0007420//brain development	K16499//protocadherin delta 2	NP_001098716.1//protocadherin-19 isoform b precursor [Mus musculus];XP_006528620.1//PREDICTED: protocadherin-19 isoform X2 [Mus musculus];XP_006528619.1//PREDICTED: protocadherin-19 isoform X1 [Mus musculus];NP_001098715.1//protocadherin-19 isoform a precursor [Mus musculus]
320534	4583	248.052	249.291	0.0071848	0.999992	*	0.958878	Tmem104	GO:0016021//integral component of membrane	NA	NA	K21125//mucin-5AC;K01069//hydroxyacylglutathione hydrolase [EC:3.1.2.6]	EDL34468.1//mCG6601, isoform CRA_c, partial [Mus musculus]
67466	2859	1015.5	996.727	-0.0269159	0.999992	*	0.790357	Pdcl	GO:0005737//cytoplasm	GO:0032403//protein complex binding	GO:0008616//queuosine biosynthetic process;GO:0006457//protein folding;GO:1902605//heterotrimeric G-protein complex assembly;GO:0050896//response to stimulus;GO:0007601//visual perception;GO:0061084//negative regulation of protein refolding	K08327//phosducin;K00509//prostaglandin-endoperoxide synthase 1 [EC:1.14.99.1]	EDL08704.1//phosducin-like, isoform CRA_a, partial [Mus musculus]
22409	1977	13.3312	13.5159	0.0198475	0.999992	*	0.954945	Wnt10a	GO:0005615//extracellular space;GO:0005578//proteinaceous extracellular matrix	GO:0048018//receptor ligand activity;GO:0005109//frizzled binding	GO:0045165//cell fate commitment;GO:0030182//neuron differentiation;GO:0043588//skin development;GO:0014033//neural crest cell differentiation;GO:0010628//positive regulation of gene expression;GO:0048733//sebaceous gland development;GO:0043586//tongue development;GO:0071560//cellular response to transforming growth factor beta stimulus;GO:0060070//canonical Wnt signaling pathway;GO:0048730//epid…	K01357//wingless-type MMTV integration site family, member 10	XP_003464056.2//PREDICTED: protein Wnt-10a [Cavia porcellus]
18362	936	0.167176	0.163173	-0.0349697	0.999992	*	0.653427	Olfr61	GO:0016021//integral component of membrane;GO:0005886//plasma membrane	GO:0004984//olfactory receptor activity;GO:0005549//odorant binding;GO:0004930//G-protein coupled receptor activity	GO:0007186//G-protein coupled receptor signaling pathway;GO:0007608//sensory perception of smell	K04257//olfactory receptor	XP_021064553.1//olfactory receptor 13A1-like [Mus pahari]
66482	4277	1006.18	977.399	-0.0418656	0.999992	*	0.625695	Exoc2	GO:0000145//exocyst	NA	GO:0006893//Golgi to plasma membrane transport	K17637//exocyst complex component 2	XP_021035864.1//exocyst complex component 2 [Mus caroli]
67706	848	186.108	176.157	-0.0792789	0.999992	*	0.629616	Tmem179b	GO:0005730//nucleolus;GO:0016607//nuclear speck;GO:0016021//integral component of membrane	NA	NA	K03131//transcription initiation factor TFIID subunit 6	NP_080601.2//transmembrane protein 179B precursor [Mus musculus]
541463	1767	0.165861	0.161916	-0.0347314	0.999992	*	0.654557	Tex24	GO:0005634//nucleus;GO:0000307//cyclin-dependent protein kinase holoenzyme complex	GO:0016538//cyclin-dependent protein serine/threonine kinase regulator activity	GO:1901409//positive regulation of phosphorylation of RNA polymerase II C-terminal domain;GO:0045944//positive regulation of transcription from RNA polymerase II promoter;GO:0045737//positive regulation of cyclin-dependent protein serine/threonine kinase activity	NA	NP_001013627.1//protein Tex24 [Mus musculus]
171580	3411	724.195	716.259	-0.0158956	0.999992	*	0.878959	Mical1	GO:0005856//cytoskeleton;GO:1990026//hippocampal mossy fiber expansion;GO:0005737//cytoplasm	GO:0016709//oxidoreductase activity, acting on paired donors, with incorporation or reduction of molecular oxygen, NAD(P)H as one donor, and incorporation of one atom of oxygen;GO:0019901//protein kinase binding;GO:0003779//actin binding;GO:0046872//metal ion binding;GO:0004497//monooxygenase activity;GO:0017124//SH3 domain binding;GO:0017137//Rab GTPase binding;GO:0071949//FAD binding	GO:0019417//sulfur oxidation;GO:0043154//negative regulation of cysteine-type endopeptidase activity involved in apoptotic process;GO:0001933//negative regulation of protein phosphorylation;GO:1903305//regulation of regulated secretory pathway;GO:0043066//negative regulation of apoptotic process;GO:0030042//actin filament depolymerization;GO:0055114//oxidation-reduction process	K19947//F-actin monooxygenase [EC:1.14.13.225]	NP_001157905.1//[F-actin]-methionine sulfoxide oxidase MICAL1 isoform 2 [Mus musculus];EDL04972.1//microtubule associated monoxygenase, calponin and LIM domain containing 1, isoform CRA_a, partial [Mus musculus];NP_612188.1//[F-actin]-methionine sulfoxide oxidase MICAL1 isoform 1 [Mus musculus]
54194	2097	620.361	573.463	-0.11341	0.999992	*	0.311063	Akap8l	GO:0005634//nucleus;GO:0030529//intracellular ribonucleoprotein complex;GO:0000785//chromatin;GO:0016607//nuclear speck;GO:0016363//nuclear matrix;GO:0005737//cytoplasm	GO:0003723//RNA binding;GO:0003677//DNA binding;GO:0016301//kinase activity;GO:0042826//histone deacetylase binding;GO:0005521//lamin binding	GO:0033127//regulation of histone phosphorylation;GO:0006397//mRNA processing;GO:0051081//nuclear envelope disassembly;GO:0007076//mitotic chromosome condensation;GO:0031065//positive regulation of histone deacetylation;GO:0010793//regulation of mRNA export from nucleus;GO:0044839//cell cycle G2/M phase transition;GO:0045944//positive regulation of transcription from RNA polymerase II promoter	K15978//A-kinase anchor protein 8-like protein	XP_021041760.1//A-kinase anchor protein 8-like isoform X2 [Mus caroli];NP_059504.2//A-kinase anchor protein 8-like [Mus musculus]
380855	2046	94.1633	77.421	-0.282441	0.999992	*	0.201437	Rsl1	NA	NA	NA	K09228//KRAB domain-containing zinc finger protein	XP_012979119.2//zinc finger protein 91-like [Mesocricetus auratus]
503610	2847	696.261	687.729	-0.0177877	0.999992	*	0.876025	Zdhhc18	GO:0005794//Golgi apparatus;GO:0016021//integral component of membrane	GO:0016409//palmitoyltransferase activity;GO:0019706//protein-cysteine S-palmitoyltransferase activity	GO:0018345//protein palmitoylation;GO:0034613//cellular protein localization	K16675//palmitoyltransferase ZDHHC9/14/18 [EC:2.3.1.225]	NP_001017968.2//palmitoyltransferase ZDHHC18 [Mus musculus]
216131	5048	998.756	913.678	-0.128446	0.999992	*	0.25455	Trappc10	NA	NA	NA	K20307//trafficking protein particle complex subunit 10	NP_001074524.1//trafficking protein particle complex subunit 10 [Mus musculus]
109731	2428	87.6836	91.0502	0.0543549	0.999992	*	0.846092	Maob	GO:0016021//integral component of membrane	GO:0016491//oxidoreductase activity	NA	K00274//monoamine oxidase [EC:1.4.3.4]	XP_019272880.1//PREDICTED: amine oxidase [flavin-containing] B [Panthera pardus]
71941	1864	230.022	212.939	-0.111337	0.999992	*	0.440725	Cars2	GO:0005759//mitochondrial matrix;GO:0005737//cytoplasm	GO:0046872//metal ion binding;GO:0004817//cysteine-tRNA ligase activity;GO:0005524//ATP binding	GO:0006423//cysteinyl-tRNA aminoacylation	K01883//cysteinyl-tRNA synthetase [EC:6.1.1.16]	BAC30187.1//unnamed protein product [Mus musculus];NP_077210.1//probable cysteine--tRNA ligase, mitochondrial precursor [Mus musculus]
17219	3066	6219.86	6534.87	0.0712768	0.999992	*	0.466563	Mcm6	GO:0005634//nucleus;GO:0005654//nucleoplasm;GO:0000784//nuclear chromosome, telomeric region;GO:0042555//MCM complex	GO:0003677//DNA binding;GO:0003697//single-stranded DNA binding;GO:0005524//ATP binding;GO:0042802//identical protein binding;GO:0003678//DNA helicase activity;GO:0004003//ATP-dependent DNA helicase activity	GO:0006268//DNA unwinding involved in DNA replication;GO:0006270//DNA replication initiation;GO:0007049//cell cycle	K02542//DNA replication licensing factor MCM6 [EC:3.6.4.12]	NP_032593.1//DNA replication licensing factor MCM6 isoform 1 [Mus musculus];NP_001300624.1//DNA replication licensing factor MCM6 isoform 2 [Mus musculus]
69126	422	531.835	566.941	0.0922189	0.999992	*	0.533895	1810022K09Rik	NA	NA	NA	NA	NP_001334135.1//uncharacterized protein C8orf59 homolog isoform 1 precursor [Mus musculus]
107868	8094	0.167176	0.163173	-0.0349697	0.999992	*	0.653427	Usp9y	GO:0005737//cytoplasm	GO:0036459//thiol-dependent ubiquitinyl hydrolase activity	GO:0016477//cell migration;GO:0006511//ubiquitin-dependent protein catabolic process;GO:0016579//protein deubiquitination	K11840//ubiquitin carboxyl-terminal hydrolase 9/24 [EC:3.4.19.12]	NP_683745.2//ubiquitin specific peptidase 9, Y chromosome [Mus musculus]
226041	7981	87.5374	65.8811	-0.410035	0.999992	*	0.18951	Pgm5	NA	GO:0016868//intramolecular transferase activity, phosphotransferases	GO:0005975//carbohydrate metabolic process	K15636//phosphoglucomutase-like protein 5	XP_008510981.1//PREDICTED: phosphoglucomutase-like protein 5 [Equus przewalskii]
69481	1380	0.170797	0.166631	-0.0356244	0.999992	*	0.650338	Actl9	GO:0005856//cytoskeleton;GO:0005737//cytoplasm	NA	NA	K05692//actin beta/gamma 1	NP_899105.2//actin-like protein 9 [Mus musculus]
230612	4370	0.689987	0.648011	-0.09055	0.999992	*	0.600186	Slc5a9	NA	NA	NA	K14389//solute carrier family 5 (sodium/glucose cotransporter), member 9	XP_006238660.1//PREDICTED: sodium/glucose cotransporter 4 isoform X1 [Rattus norvegicus]
20196	732	39.654	38.1177	-0.057007	0.999992	*	0.829285	S100a13	NA	GO:0005507//copper ion binding;GO:0005509//calcium ion binding	NA	K21128//protein S100-A9;K17274//calpactin-1 light chain	NP_033139.2//protein S100-A13 [Mus musculus]
66113	2323	0.331488	0.331652	0.000717672	0.999992	*	0.995029	Apoa5	GO:0005615//extracellular space;GO:0072562//blood microparticle;GO:0034364//high-density lipoprotein particle;GO:0042627//chylomicron;GO:0005829//cytosol;GO:0034361//very-low-density lipoprotein particle;GO:0005576//extracellular region	GO:0035473//lipase binding;GO:0031210//phosphatidylcholine binding;GO:0070325//lipoprotein particle receptor binding;GO:0015485//cholesterol binding;GO:0017127//cholesterol transporter activity;GO:0005543//phospholipid binding;GO:0060229//lipase activator activity;GO:0008289//lipid binding;GO:0060228//phosphatidylcholine-sterol O-acyltransferase activator activity;GO:0060230//lipoprotein lipase a…	GO:0019433//triglyceride catabolic process;GO:0010898//positive regulation of triglyceride catabolic process;GO:0046470//phosphatidylcholine metabolic process;GO:0006869//lipid transport;GO:0042246//tissue regeneration;GO:0033344//cholesterol efflux;GO:0034372//very-low-density lipoprotein particle remodeling;GO:0010902//positive regulation of very-low-density lipoprotein particle remodeling;GO:0…	K09025//apolipoprotein A-V	NP_536682.2//apolipoprotein A-V precursor [Mus musculus]
19328	2010	837.302	796.801	-0.0715295	0.999992	*	0.461213	Rab12	GO:0055038//recycling endosome membrane;GO:0005764//lysosome;GO:0005776//autophagosome	GO:0019003//GDP binding;GO:0005525//GTP binding;GO:0003924//GTPase activity	GO:0016239//positive regulation of macroautophagy;GO:0044257//cellular protein catabolic process;GO:0008333//endosome to lysosome transport	K07907//Ras-related protein Rab-12	XP_006523952.1//PREDICTED: ras-related protein Rab-12 isoform X2 [Mus musculus];XP_019273992.1//PREDICTED: ras-related protein Rab-12 [Panthera pardus]
18348	1030	0.170797	0.166631	-0.0356244	0.999992	*	0.650338	Olfr49	NA	NA	NA	K04257//olfactory receptor	AAL61277.1//olfactory receptor MOR118-1 [Mus musculus]
69623	2750	233.026	203.918	-0.192498	0.999992	*	0.504565	Zfp33b	GO:0005634//nucleus;GO:0005622//intracellular	GO:0046872//metal ion binding;GO:0003676//nucleic acid binding	GO:0006355//regulation of transcription, DNA-templated	K09228//KRAB domain-containing zinc finger protein	XP_017176737.1//PREDICTED: zinc finger protein 431-like [Mus musculus];XP_011247917.1//PREDICTED: zinc finger protein 431-like isoform X1 [Mus musculus]
18007	7313	3319.16	3341.54	0.00969478	0.999992	*	0.93088	Neo1	GO:0005654//nucleoplasm;GO:0005887//integral component of plasma membrane;GO:0005794//Golgi apparatus;GO:0098797//plasma membrane protein complex	GO:0004872//receptor activity;GO:0039706//co-receptor binding	GO:0055072//iron ion homeostasis;GO:0030513//positive regulation of BMP signaling pathway;GO:0007411//axon guidance	K06766//neogenin	NP_001036217.1//neogenin isoform 2 precursor [Mus musculus];NP_032710.2//neogenin isoform 1 precursor [Mus musculus];XP_006510908.1//PREDICTED: neogenin isoform X4 [Mus musculus]
110789	19328	768.425	870.899	0.180601	0.999992	*	0.144709	Adgrv1	GO:0070062//extracellular exosome;GO:0009986//cell surface;GO:0032420//stereocilium;GO:0016021//integral component of membrane;GO:0045202//synapse;GO:0005737//cytoplasm;GO:0043235//receptor complex	GO:0005509//calcium ion binding;GO:0004930//G-protein coupled receptor activity	GO:0048496//maintenance of animal organ identity;GO:0007605//sensory perception of sound;GO:0050953//sensory perception of light stimulus;GO:0007166//cell surface receptor signaling pathway;GO:0045494//photoreceptor cell maintenance	K18263//G-protein coupled receptor 98	XP_017449797.1//PREDICTED: G-protein coupled receptor 98 isoform X1 [Rattus norvegicus];XP_017170854.1//PREDICTED: G-protein coupled receptor 98 isoform X3 [Mus musculus];XP_017449801.1//PREDICTED: G-protein coupled receptor 98 isoform X2 [Rattus norvegicus];XP_021035663.1//G-protein coupled receptor 98 [Mus caroli]
107885	768	32.1599	37.1803	0.209276	0.999992	*	0.50948	Mthfs	GO:0005759//mitochondrial matrix;GO:0005829//cytosol;GO:0005739//mitochondrion;GO:0005737//cytoplasm	GO:0005542//folic acid binding;GO:0046872//metal ion binding;GO:0005524//ATP binding;GO:0030272//5-formyltetrahydrofolate cyclo-ligase activity	GO:0006536//glutamate metabolic process;GO:0046657//folic acid catabolic process;GO:0046653//tetrahydrofolate metabolic process;GO:0035999//tetrahydrofolate interconversion;GO:0009396//folic acid-containing compound biosynthetic process	K01934//5-formyltetrahydrofolate cyclo-ligase [EC:6.3.3.2]	NP_081105.1//5-formyltetrahydrofolate cyclo-ligase [Mus musculus];XP_006510793.1//PREDICTED: 5, 10-methenyltetrahydrofolate synthetase-like isoform X4 [Mus musculus]
78767	2069	187.645	183.956	-0.0286445	0.999992	*	0.872421	Efcab11	NA	GO:0005509//calcium ion binding	NA	K16465//centrin-1;K02183//calmodulin	NP_084448.1//EF-hand calcium-binding domain-containing protein 11 [Mus musculus]
12229	2535	20.8168	30.9665	0.572964	0.999992	*	0.0917323	Btk	GO:0005634//nucleus;GO:0031410//cytoplasmic vesicle;GO:0042629//mast cell granule;GO:0005737//cytoplasm;GO:0048471//perinuclear region of cytoplasm;GO:0045121//membrane raft;GO:0005829//cytosol;GO:0031234//extrinsic component of cytoplasmic side of plasma membrane;GO:0005886//plasma membrane	GO:0004713//protein tyrosine kinase activity;GO:0005547//phosphatidylinositol-3,4,5-trisphosphate binding;GO:0046872//metal ion binding;GO:0004715//non-membrane spanning protein tyrosine kinase activity;GO:0005524//ATP binding;GO:0042802//identical protein binding;GO:0005102//receptor binding	GO:0001812//positive regulation of type I hypersensitivity;GO:0097190//apoptotic signaling pathway;GO:0042127//regulation of cell proliferation;GO:0001818//negative regulation of cytokine production;GO:0045087//innate immune response;GO:0098761//cellular response to interleukin-7;GO:0006468//protein phosphorylation;GO:0019722//calcium-mediated signaling;GO:0045579//positive regulation of B cell d…	K07370//Bruton agammaglobulinemia tyrosine kinase [EC:2.7.10.2]	XP_011820173.1//PREDICTED: tyrosine-protein kinase BTK isoform X1 [Mandrillus leucophaeus]
77305	4313	4044.59	3921.5	-0.0445895	0.999992	*	0.623027	Wdr82	GO:0005634//nucleus;GO:0000784//nuclear chromosome, telomeric region;GO:0048188//Set1C/COMPASS complex;GO:0035097//histone methyltransferase complex;GO:0072357//PTW/PP1 phosphatase complex;GO:0005730//nucleolus;GO:0000785//chromatin;GO:0016021//integral component of membrane	GO:0003682//chromatin binding;GO:0042800//histone methyltransferase activity (H3-K4 specific)	GO:0080182//histone H3-K4 trimethylation;GO:0051568//histone H3-K4 methylation	K14962//COMPASS component SWD2	NP_079498.2//WD repeat-containing protein 82 [Homo sapiens]
232035	5654	39.571	35.5237	-0.155663	0.999992	*	0.645921	Ccser1	NA	NA	NA	NA	NP_899133.2//serine-rich coiled-coil domain-containing protein 1 [Mus musculus]
434204	3069	158.323	164.233	0.0528767	0.999992	*	0.745371	Whamm	GO:0005874//microtubule;GO:0005829//cytosol;GO:0033116//endoplasmic reticulum-Golgi intermediate compartment membrane;GO:0000139//Golgi membrane;GO:0030659//cytoplasmic vesicle membrane	GO:0003779//actin binding;GO:0017049//GTP-Rho binding;GO:0008017//microtubule binding;GO:0071933//Arp2/3 complex binding	GO:0030032//lamellipodium assembly;GO:0034314//Arp2/3 complex-mediated actin nucleation;GO:0007050//cell cycle arrest;GO:0007015//actin filament organization;GO:0090527//actin filament reorganization;GO:0006888//ER to Golgi vesicle-mediated transport;GO:0051127//positive regulation of actin nucleation;GO:0097320//plasma membrane tubulation;GO:0048041//focal adhesion assembly	K20479//WASP homolog-associated protein with actin, membranes and microtubules	BAD90198.1//mKIAA1971 protein, partial [Mus musculus]
18491	11027	258.782	272.967	0.0769873	0.999992	*	0.638766	Pappa	GO:0005615//extracellular space;GO:0005576//extracellular region	GO:0004175//endopeptidase activity;GO:0046872//metal ion binding;GO:0008237//metallopeptidase activity;GO:0004222//metalloendopeptidase activity	GO:0007565//female pregnancy;GO:0051384//response to glucocorticoid;GO:0032354//response to follicle-stimulating hormone	K07762//pappalysin-1 [EC:3.4.24.79]	NP_067337.1//pappalysin-1 precursor [Mus musculus]
76974	675	2.91804	3.09293	0.0839777	0.999992	*	0.786407	Urah	GO:0005777//peroxisome;GO:0005739//mitochondrion	GO:0016787//hydrolase activity;GO:0033971//hydroxyisourate hydrolase activity	GO:0019628//urate catabolic process;GO:0006144//purine nucleobase metabolic process	K07127//5-hydroxyisourate hydrolase [EC:3.5.2.17]	NP_001334534.1//5-hydroxyisourate hydrolase isoform 1 [Mus musculus]
22289	5923	1115.54	926.9	-0.267256	0.999992	*	0.12672	Kdm6a	GO:0005634//nucleus;GO:0005654//nucleoplasm;GO:0035097//histone methyltransferase complex;GO:0044666//MLL3/4 complex	GO:0000978//RNA polymerase II proximal promoter sequence-specific DNA binding;GO:0046872//metal ion binding;GO:0042802//identical protein binding;GO:0031490//chromatin DNA binding;GO:0071558//histone demethylase activity (H3-K27 specific);GO:0051213//dioxygenase activity	GO:0010468//regulation of gene expression;GO:0032525//somite rostral/caudal axis specification;GO:0006338//chromatin remodeling;GO:0071557//histone H3-K27 demethylation;GO:0048568//embryonic organ development;GO:0003016//respiratory system process;GO:0003007//heart morphogenesis;GO:0072358//cardiovascular system development;GO:0021915//neural tube development;GO:0048333//mesodermal cell different…	K11447//histone demethylase [EC:1.14.11.-]	XP_006527657.1//PREDICTED: lysine-specific demethylase 6A isoform X1 [Mus musculus];NP_033509.1//lysine-specific demethylase 6A isoform 1 [Mus musculus];XP_006527659.1//PREDICTED: lysine-specific demethylase 6A isoform X4 [Mus musculus];NP_001297373.1//lysine-specific demethylase 6A isoform 2 [Mus musculus];XP_012609536.1//lysine-specific demethylase 6A isoform X5 [Microcebus murinus];XP_00652765…
209239	2652	74.095	59.0155	-0.328283	0.999992	*	0.173139	Gan	GO:0005856//cytoskeleton;GO:0005737//cytoplasm;GO:0031463//Cul3-RING ubiquitin ligase complex	NA	GO:0016567//protein ubiquitination;GO:0007010//cytoskeleton organization	K10453//kelch-like protein 16 (gigaxonin)	NP_001074620.1//gigaxonin [Mus musculus]
246229	3391	682.618	660.286	-0.0479879	0.999992	*	0.636486	Bivm	GO:0005654//nucleoplasm;GO:0005615//extracellular space;GO:0005737//cytoplasm	NA	NA	K10846//DNA excision repair protein ERCC-5	EDK96890.1//basic, immunoglobulin-like variable motif containing, isoform CRA_b, partial [Mus musculus]
11595	7355	7.18098	7.04876	-0.0268123	0.999992	*	0.939226	Acan	GO:0005615//extracellular space;GO:0005578//proteinaceous extracellular matrix;GO:0005604//basement membrane	GO:0046872//metal ion binding;GO:0005201//extracellular matrix structural constituent;GO:0030246//carbohydrate binding;GO:0005540//hyaluronic acid binding	GO:0030166//proteoglycan biosynthetic process;GO:0007155//cell adhesion;GO:0007507//heart development;GO:0030199//collagen fibril organization;GO:0002063//chondrocyte development;GO:0001502//cartilage condensation;GO:0007417//central nervous system development	K06792//aggrecan 1	NP_031450.2//aggrecan core protein precursor [Mus musculus]
320974	3475	20.6172	17.4806	-0.238093	0.999992	*	0.505172	Lrrn4	GO:0070062//extracellular exosome;GO:0005887//integral component of plasma membrane	NA	GO:0008542//visual learning;GO:0007616//long-term memory	K13023//carboxypeptidase N regulatory subunit	NP_796277.2//leucine-rich repeat neuronal protein 4 precursor [Mus musculus]
67238	2236	776.98	786.335	0.0172665	0.999992	*	0.85989	Fam220a	GO:0005634//nucleus	GO:0097677//STAT family protein binding	GO:0000122//negative regulation of transcription from RNA polymerase II promoter;GO:0006470//protein dephosphorylation;GO:0032092//positive regulation of protein binding	K19475//WAS/WASL-interacting protein;K05748//WAS protein family, member 2	XP_021010796.1//protein FAM220A-like [Mus caroli];NP_080326.2//protein FAM220A [Mus musculus]
67207	2360	337.134	367.263	0.123488	0.999992	*	0.328012	Lsm1	GO:0030425//dendrite;GO:0030424//axon;GO:0005634//nucleus;GO:1990726//Lsm1-7-Pat1 complex;GO:0000932//P-body;GO:0005737//cytoplasm;GO:0043025//neuronal cell body;GO:0005845//mRNA cap binding complex;GO:0030529//intracellular ribonucleoprotein complex;GO:0005829//cytosol;GO:1990124//messenger ribonucleoprotein complex	GO:0003723//RNA binding;GO:0036002//pre-mRNA binding;GO:0003729//mRNA binding;GO:0000339//RNA cap binding	GO:0006397//mRNA processing;GO:0043928//exonucleolytic nuclear-transcribed mRNA catabolic process involved in deadenylation-dependent decay;GO:0000290//deadenylation-dependent decapping of nuclear-transcribed mRNA;GO:0000375//RNA splicing, via transesterification reactions;GO:0045665//negative regulation of neuron differentiation;GO:0071044//histone mRNA catabolic process;GO:0019827//stem cell po…	K12620//U6 snRNA-associated Sm-like protein LSm1	NP_080308.1//U6 snRNA-associated Sm-like protein LSm1 [Mus musculus]
13383	4602	1839.3	1922.32	0.0636921	0.999992	*	0.469043	Dlg1	GO:0016323//basolateral plasma membrane;GO:0005605//basal lamina;GO:0030054//cell junction;GO:0005923//bicellular tight junction	GO:0044325//ion channel binding;GO:0019902//phosphatase binding;GO:0035255//ionotropic glutamate receptor binding;GO:0004385//guanylate kinase activity;GO:0019901//protein kinase binding;GO:0045296//cadherin binding	GO:0098609//cell-cell adhesion;GO:0007015//actin filament organization;GO:0045930//negative regulation of mitotic cell cycle;GO:0042982//amyloid precursor protein metabolic process;GO:0030866//cortical actin cytoskeleton organization;GO:0032147//activation of protein kinase activity;GO:0030953//astral microtubule organization;GO:0001935//endothelial cell proliferation	K12076//disks large protein 1	NP_001239365.1//disks large homolog 1 isoform 5 [Mus musculus];XP_017172359.1//PREDICTED: disks large homolog 1 isoform X19 [Mus musculus];NP_001239363.1//disks large homolog 1 isoform 3 [Mus musculus];XP_006521827.1//PREDICTED: disks large homolog 1 isoform X5 [Mus musculus];XP_017172355.1//PREDICTED: disks large homolog 1 isoform X10 [Mus musculus];NP_031888.2//disks large homolog 1 isoform 1 […
101502	1823	115.807	108.691	-0.0914972	0.999992	*	0.63641	Hsd3b7	GO:0016021//integral component of membrane;GO:0005789//endoplasmic reticulum membrane	GO:0047016//cholest-5-ene-3-beta,7-alpha-diol 3-beta-dehydrogenase activity;GO:0003854//3-beta-hydroxy-delta5-steroid dehydrogenase activity	GO:0006694//steroid biosynthetic process;GO:0035754//B cell chemotaxis	K12408//cholest-5-ene-3beta,7alpha-diol 3beta-dehydrogenase [EC:1.1.1.181]	NP_598704.2//3 beta-hydroxysteroid dehydrogenase type 7 isoform a [Mus musculus]
83946	10729	2685.47	2419.08	-0.15072	0.999992	*	0.170841	Phip	GO:0070062//extracellular exosome	GO:0070577//lysine-acetylated histone binding;GO:0005158//insulin receptor binding	GO:2001237//negative regulation of extrinsic apoptotic signaling pathway;GO:0008286//insulin receptor signaling pathway;GO:0045944//positive regulation of transcription from RNA polymerase II promoter;GO:0007010//cytoskeleton organization;GO:0022604//regulation of cell morphogenesis	K11797//PH-interacting protein	EDL26454.1//mCG15223, isoform CRA_e [Mus musculus];NP_001074685.1//PH-interacting protein [Mus musculus]
71684	2099	100.038	101.81	0.025322	0.999992	*	0.897347	Rbm43	NA	GO:0003723//RNA binding	NA	NA	NP_001342537.1//RNA-binding protein 43 isoform a [Mus musculus];NP_084519.1//RNA-binding protein 43 isoform b [Mus musculus]
69852	4101	0.165861	0.161916	-0.0347314	0.999992	*	0.654557	Tcf23	GO:0005634//nucleus	GO:0046983//protein dimerization activity	GO:0030154//cell differentiation;GO:0007517//muscle organ development	K09072//musculin (activated B-cell factor-1)	NP_444315.1//transcription factor 23 [Mus musculus]
56043	1729	444.533	545.617	0.2956	0.999992	*	0.040655	Akr1e1	GO:0070062//extracellular exosome;GO:0005654//nucleoplasm;GO:0005794//Golgi apparatus;GO:0005829//cytosol	GO:0050571//1,5-anhydro-D-fructose reductase activity;GO:0016491//oxidoreductase activity	GO:0055114//oxidation-reduction process	K13981//1,5-anhydro-D-fructose reductase [EC:1.1.1.263]	NP_061347.2//1,5-anhydro-D-fructose reductase [Mus musculus]
17350	2597	616.167	679.259	0.14064	0.999992	*	0.179195	Mlh1	GO:0032389//MutLalpha complex;GO:0016020//membrane;GO:0000793//condensed chromosome;GO:0005654//nucleoplasm;GO:0005712//chiasma;GO:0005715//late recombination nodule;GO:0005694//chromosome;GO:0001673//male germ cell nucleus;GO:0000794//condensed nuclear chromosome;GO:0000795//synaptonemal complex	GO:0032137//guanine/thymine mispair binding;GO:0003697//single-stranded DNA binding;GO:0032407//MutSalpha complex binding;GO:0005524//ATP binding;GO:0003682//chromatin binding;GO:0016887//ATPase activity	GO:0045190//isotype switching;GO:0016446//somatic hypermutation of immunoglobulin genes;GO:0048477//oogenesis;GO:0051257//meiotic spindle midzone assembly;GO:0016447//somatic recombination of immunoglobulin gene segments;GO:0007283//spermatogenesis;GO:0045141//meiotic telomere clustering;GO:0007131//reciprocal meiotic recombination;GO:0045950//negative regulation of mitotic recombination;GO:00002…	K08734//DNA mismatch repair protein MLH1	NP_081086.2//DNA mismatch repair protein Mlh1 isoform 1 [Mus musculus];EDL08976.1//mutL homolog 1 (E. coli), isoform CRA_b, partial [Mus musculus]
67020	1585	159.911	178.898	0.161875	0.999992	*	0.483294	Tmem88	GO:0005829//cytosol;GO:0016021//integral component of membrane;GO:0005886//plasma membrane	GO:0030165//PDZ domain binding	GO:0090090//negative regulation of canonical Wnt signaling pathway;GO:0072659//protein localization to plasma membrane;GO:0007275//multicellular organism development;GO:0016055//Wnt signaling pathway;GO:0050821//protein stabilization	K20824//N-alpha-acetyltransferase 38, NatC auxiliary subunit	NP_080191.3//transmembrane protein 88 [Mus musculus]
27410	6481	703.946	592.561	-0.2485	0.999992	*	0.127209	Abca3	GO:0043231//intracellular membrane-bounded organelle;GO:0097233//alveolar lamellar body membrane;GO:0097208//alveolar lamellar body;GO:0005615//extracellular space;GO:0016021//integral component of membrane;GO:0005886//plasma membrane	GO:0005524//ATP binding;GO:0042626//ATPase activity, coupled to transmembrane movement of substances;GO:0005215//transporter activity;GO:0016887//ATPase activity	GO:0006810//transport;GO:0006869//lipid transport;GO:0051384//response to glucocorticoid	K05643//ATP-binding cassette, subfamily A (ABC1), member 3	EDL22312.1//ATP-binding cassette, sub-family A (ABC1), member 3, isoform CRA_b, partial [Mus musculus]
74035	3727	1477.8	1695.83	0.198537	0.999992	*	0.216346	Nol9	GO:0016020//membrane;GO:0005634//nucleus;GO:0005730//nucleolus;GO:0045111//intermediate filament cytoskeleton	GO:0003723//RNA binding;GO:0005524//ATP binding;GO:0051731//polynucleotide 5'-hydroxyl-kinase activity	GO:0000448//cleavage in ITS2 between 5.8S rRNA and LSU-rRNA of tricistronic rRNA transcript (SSU-rRNA, 5.8S rRNA, LSU-rRNA);GO:0000460//maturation of 5.8S rRNA	K06947//polynucleotide 5'-hydroxyl-kinase GRC3/NOL9 [EC:2.7.1.-]	NP_001153071.1//polynucleotide 5'-hydroxyl-kinase NOL9 isoform 1 [Mus musculus];NP_083003.2//polynucleotide 5'-hydroxyl-kinase NOL9 isoform 2 [Mus musculus]
13038	1583	32.5771	22.3174	-0.545687	0.999992	*	0.112526	Ctsk	GO:0043231//intracellular membrane-bounded organelle;GO:0005654//nucleoplasm;GO:0005615//extracellular space;GO:0005764//lysosome;GO:0005737//cytoplasm	GO:0008234//cysteine-type peptidase activity;GO:0005518//collagen binding;GO:0001968//fibronectin binding;GO:0004197//cysteine-type endopeptidase activity;GO:0043394//proteoglycan binding	GO:0045453//bone resorption;GO:0006508//proteolysis;GO:0051603//proteolysis involved in cellular protein catabolic process;GO:1903955//positive regulation of protein targeting to mitochondrion;GO:1903146//regulation of autophagy of mitochondrion;GO:0001957//intramembranous ossification;GO:0030574//collagen catabolic process	K01371//cathepsin K [EC:3.4.22.38]	NP_031828.2//cathepsin K preproprotein [Mus musculus]
107939	5602	4822.27	4744.22	-0.0235421	0.999992	*	0.788765	Pom121	GO:0005654//nucleoplasm;GO:0005643//nuclear pore;GO:0031965//nuclear membrane;GO:0016021//integral component of membrane;GO:0005789//endoplasmic reticulum membrane	GO:0005487//nucleocytoplasmic transporter activity;GO:0017056//structural constituent of nuclear pore;GO:0008139//nuclear localization sequence binding	GO:0006999//nuclear pore organization;GO:0006606//protein import into nucleus;GO:0006405//RNA export from nucleus;GO:0051028//mRNA transport	K14316//nuclear pore complex protein Nup121	NP_683734.2//nuclear envelope pore membrane protein POM 121 [Mus musculus]
56809	6520	1080.89	1115.56	0.0455517	0.999992	*	0.612496	Gmeb1	NA	NA	NA	K22282//fatty acid hydroxylase domain-containing protein 2;K02957//small subunit ribosomal protein S15Ae	BAE22107.1//unnamed protein product [Mus musculus];XP_017202031.1//PREDICTED: glucocorticoid modulatory element-binding protein 1 isoform X2 [Oryctolagus cuniculus]
243862	1885	0.168095	0.172334	0.035937	0.999992	*	0.648752	Psg22	NA	NA	NA	K06499//carcinoembryonic antigen-related cell adhesion molecule	NP_036094.2//pregnancy specific glycoprotein 19 [Mus musculus]
77569	5990	1691.07	1581.09	-0.0970226	0.999992	*	0.530358	Limch1	NA	GO:0003779//actin binding;GO:0046872//metal ion binding	GO:0031032//actomyosin structure organization	K06084//F-box protein 20	XP_006504246.1//PREDICTED: LIM and calponin homology domains-containing protein 1 isoform X7 [Mus musculus];NP_001001980.2//LIM and calponin homology domains-containing protein 1 isoform 1 [Mus musculus];NP_001243051.1//LIM and calponin homology domains-containing protein 1 isoform 2 [Mus musculus]
66104	1144	14.2194	12.6725	-0.166161	0.999992	*	0.641756	Tceal6	GO:0005634//nucleus	GO:0050699//WW domain binding;GO:0003746//translation elongation factor activity	GO:0006357//regulation of transcription from RNA polymerase II promoter	K19607//X-linked retinitis pigmentosa GTPase regulator	EDL23826.1//mCG114170, isoform CRA_a, partial [Mus musculus]
12821	5428	21.8707	19.6656	-0.153327	0.999992	*	0.667741	Col17a1	NA	NA	NA	K07603//collagen, type XVII, alpha	XP_021495902.1//collagen alpha-1(XVII) chain isoform X2 [Meriones unguiculatus];XP_021495901.1//collagen alpha-1(XVII) chain isoform X1 [Meriones unguiculatus]
97484	2134	626.988	614.114	-0.029932	0.999992	*	0.778914	Cog8	GO:0016020//membrane;GO:0017119//Golgi transport complex;GO:0005794//Golgi apparatus;GO:0000139//Golgi membrane	NA	GO:0015031//protein transport;GO:0006891//intra-Golgi vesicle-mediated transport	K20295//conserved oligomeric Golgi complex subunit 8	NP_631975.3//conserved oligomeric Golgi complex subunit 8 [Mus musculus]
72361	2859	0.506203	0.494924	-0.0325075	0.999992	*	0.80426	Ces2g	NA	GO:0016787//hydrolase activity;GO:0052689//carboxylic ester hydrolase activity	NA	K03927//carboxylesterase 2 [EC:3.1.1.1 3.1.1.84 3.1.1.56]	NP_001099645.1//carboxylesterase 2G precursor [Rattus norvegicus]
66972	3376	1770.3	1651.78	-0.0999671	0.999992	*	0.331667	Slc25a23	GO:0005743//mitochondrial inner membrane;GO:0016021//integral component of membrane	GO:0005509//calcium ion binding	GO:0055085//transmembrane transport	K14684//solute carrier family 25 (mitochondrial phosphate transporter), member 23/24/25/41	XP_006764286.1//PREDICTED: calcium-binding mitochondrial carrier protein SCaMC-3 [Myotis davidii];XP_012585377.1//PREDICTED: calcium-binding mitochondrial carrier protein SCaMC-3 [Condylura cristata]
70439	2049	2059.15	2166.92	0.0736008	0.999992	*	0.429678	Taf15	GO:0005634//nucleus;GO:0005654//nucleoplasm;GO:0005737//cytoplasm	GO:0003723//RNA binding;GO:0046872//metal ion binding	GO:0006355//regulation of transcription, DNA-templated	K14651//transcription initiation factor TFIID subunit 15	NP_081703.1//TATA-binding protein-associated factor 2N [Mus musculus]
67534	4341	1409.19	1315.04	-0.0997639	0.999992	*	0.245237	Ttll4	GO:0005929//cilium;GO:0005874//microtubule;GO:0005737//cytoplasm	GO:0015631//tubulin binding;GO:0070739//protein-glutamic acid ligase activity;GO:0005524//ATP binding	GO:0018200//peptidyl-glutamic acid modification;GO:0018095//protein polyglutamylation	K16601//tubulin polyglutamylase TTLL4 [EC:6.-.-.-]	NP_001014974.1//tubulin polyglutamylase TTLL4 [Mus musculus]
15242	1771	64.7082	63.5861	-0.025237	0.999992	*	0.926407	Hhex	GO:0005634//nucleus;GO:0032993//protein-DNA complex;GO:0005737//cytoplasm	GO:0071837//HMG box domain binding;GO:0000978//RNA polymerase II proximal promoter sequence-specific DNA binding;GO:0070491//repressing transcription factor binding;GO:0044212//transcription regulatory region DNA binding;GO:0042803//protein homodimerization activity;GO:0001227//transcriptional repressor activity, RNA polymerase II transcription regulatory region sequence-specific DNA binding;GO:0…	GO:0002009//morphogenesis of an epithelium;GO:0042127//regulation of cell proliferation;GO:0048853//forebrain morphogenesis;GO:0048568//embryonic organ development;GO:0030878//thyroid gland development;GO:0016973//poly(A)+ mRNA export from nucleus;GO:0001570//vasculogenesis;GO:0061009//common bile duct development;GO:0009611//response to wounding;GO:0045892//negative regulation of transcription, …	K08024//homeobox protein HEX	NP_032271.1//hematopoietically-expressed homeobox protein Hhex [Mus musculus]
13593	4965	2705.67	2341.95	-0.208279	0.999992	*	0.319686	Ebf3	GO:0005634//nucleus	GO:0003677//DNA binding;GO:0000978//RNA polymerase II proximal promoter sequence-specific DNA binding;GO:0046872//metal ion binding;GO:0001077//transcriptional activator activity, RNA polymerase II proximal promoter sequence-specific DNA binding	GO:0006355//regulation of transcription, DNA-templated;GO:0045944//positive regulation of transcription from RNA polymerase II promoter;GO:0007275//multicellular organism development;GO:0006351//transcription, DNA-templated;GO:0045893//positive regulation of transcription, DNA-templated	K09103//early B-cell factor	XP_019583820.1//PREDICTED: transcription factor COE3 isoform X6 [Rhinolophus sinicus];BAD90316.1//mKIAA4201 protein, partial [Mus musculus]
56187	2547	331.698	368.565	0.15205	0.999992	*	0.298063	Rabggta	GO:0005968//Rab-protein geranylgeranyltransferase complex	GO:0008270//zinc ion binding;GO:0046982//protein heterodimerization activity;GO:0017137//Rab GTPase binding;GO:0004663//Rab geranylgeranyltransferase activity	GO:0018344//protein geranylgeranylation;GO:0006461//protein complex assembly	K14050//geranylgeranyl transferase type-2 subunit alpha [EC:2.5.1.60]	EDL36246.1//Rab geranylgeranyl transferase, a subunit, isoform CRA_a, partial [Mus musculus]
20022	586	708.891	803.709	0.18111	0.999992	*	0.170699	Polr2j	GO:0005665//DNA-directed RNA polymerase II, core complex;GO:0005654//nucleoplasm;GO:0005634//nucleus	GO:0003899//DNA-directed 5'-3' RNA polymerase activity;GO:0003677//DNA binding;GO:0030275//LRR domain binding;GO:0046983//protein dimerization activity	GO:0016070//RNA metabolic process;GO:0042795//snRNA transcription from RNA polymerase II promoter;GO:0000398//mRNA splicing, via spliceosome;GO:0060964//regulation of gene silencing by miRNA;GO:0006370//7-methylguanosine mRNA capping;GO:0006283//transcription-coupled nucleotide-excision repair;GO:0050434//positive regulation of viral transcription;GO:0006351//transcription, DNA-templated;GO:00350…	K03008//DNA-directed RNA polymerase II subunit RPB11	EPY83934.1//ras GTPase-activating protein 4 isoform 1 [Camelus ferus]
216976	3245	7.23133	7.72329	0.0949542	0.999992	*	0.790342	BC030499	NA	NA	NA	K17529//uncharacterized serine/threonine-protein kinase SgK494 [EC:2.7.11.1]	NP_001274135.1//uncharacterized serine/threonine-protein kinase SgK494 [Mus musculus]
208748	5947	535.379	428.262	-0.322067	0.999992	*	0.0603271	Prrg3	NA	NA	NA	K01540//sodium/potassium-transporting ATPase subunit beta	CDQ60263.1//unnamed protein product [Oncorhynchus mykiss];XP_005406499.1//PREDICTED: transmembrane gamma-carboxyglutamic acid protein 3 [Chinchilla lanigera]
20661	6895	3365.12	3181.71	-0.0808551	0.999992	*	0.348073	Sort1	GO:0010008//endosome membrane;GO:0030425//dendrite;GO:0032580//Golgi cisterna membrane;GO:0031410//cytoplasmic vesicle;GO:0043025//neuronal cell body;GO:0005829//cytosol;GO:0016021//integral component of membrane;GO:0005886//plasma membrane;GO:0005769//early endosome;GO:0030659//cytoplasmic vesicle membrane;GO:0043231//intracellular membrane-bounded organelle;GO:0005765//lysosomal membrane;GO:003…	GO:0030379//neurotensin receptor activity, non-G-protein coupled;GO:0016492//G-protein coupled neurotensin receptor activity;GO:0010465//nerve growth factor receptor activity;GO:0048406//nerve growth factor binding;GO:0019899//enzyme binding	GO:0010468//regulation of gene expression;GO:0051005//negative regulation of lipoprotein lipase activity;GO:0014902//myotube differentiation;GO:0048011//neurotrophin TRK receptor signaling pathway;GO:0006895//Golgi to endosome transport;GO:0008625//extrinsic apoptotic signaling pathway via death domain receptors;GO:0001503//ossification;GO:0032509//endosome transport via multivesicular body sorti…	K12388//sortilin	XP_006501287.2//PREDICTED: sortilin isoform X2 [Mus musculus];NP_064356.2//sortilin isoform 2 precursor [Mus musculus];XP_006233257.1//PREDICTED: sortilin isoform X2 [Rattus norvegicus];XP_006233256.1//PREDICTED: sortilin isoform X1 [Rattus norvegicus]
12909	1474	491.907	503.654	0.0340466	0.999992	*	0.775596	Crcp	GO:0030425//dendrite;GO:0030424//axon;GO:0005634//nucleus;GO:0009360//DNA polymerase III complex;GO:0001669//acrosomal vesicle;GO:0005666//DNA-directed RNA polymerase III complex;GO:0005737//cytoplasm;GO:0005886//plasma membrane;GO:0043025//neuronal cell body	GO:0003899//DNA-directed 5'-3' RNA polymerase activity;GO:0001635//calcitonin gene-related peptide receptor activity;GO:0000166//nucleotide binding	GO:0051607//defense response to virus;GO:0006384//transcription initiation from RNA polymerase III promoter;GO:0007218//neuropeptide signaling pathway;GO:0045087//innate immune response;GO:0007568//aging;GO:0006383//transcription from RNA polymerase III promoter	NA	NP_031787.1//DNA-directed RNA polymerase III subunit RPC9 [Mus musculus]
78923	3882	34.845	31.4478	-0.147994	0.999992	*	0.639353	Chsy3	GO:0032580//Golgi cisterna membrane;GO:0016021//integral component of membrane	GO:0046872//metal ion binding;GO:0047238//glucuronosyl-N-acetylgalactosaminyl-proteoglycan 4-beta-N-acetylgalactosaminyltransferase activity;GO:0008376//acetylgalactosaminyltransferase activity;GO:0050510//N-acetylgalactosaminyl-proteoglycan 3-beta-glucuronosyltransferase activity	NA	K13499//chondroitin sulfate synthase [EC:2.4.1.175 2.4.1.226]	BAD90307.1//mKIAA4168 protein, partial [Mus musculus]
69277	648	4.6421	4.64341	0.000409293	0.999992	*	0.999059	3300002I08Rik	GO:0005622//intracellular	GO:0046872//metal ion binding;GO:0003700//DNA binding transcription factor activity;GO:0003676//nucleic acid binding	GO:0006355//regulation of transcription, DNA-templated	K09228//KRAB domain-containing zinc finger protein	BAG85046.1//zinc-finger protein in podocyte III [Mus musculus];NP_081293.4//zinc finger protein family member [Mus musculus]
57258	3456	263.418	255.749	-0.0426253	0.999992	*	0.788706	Xpo4	GO:0005654//nucleoplasm;GO:0005643//nuclear pore;GO:0005829//cytosol;GO:0005737//cytoplasm	GO:0008536//Ran GTPase binding;GO:0005049//nuclear export signal receptor activity	GO:0046827//positive regulation of protein export from nucleus;GO:0006611//protein export from nucleus	K18460//exportin-7	NP_065252.1//exportin-4 [Mus musculus]
30056	889	243.394	280.91	0.206815	0.999992	*	0.340643	Timm9	GO:0005743//mitochondrial inner membrane;GO:0005739//mitochondrion;GO:0042721//mitochondrial inner membrane protein insertion complex;GO:0042719//mitochondrial intermembrane space protein transporter complex	GO:0046872//metal ion binding;GO:0008565//protein transporter activity;GO:0051087//chaperone binding;GO:0042803//protein homodimerization activity;GO:0005215//transporter activity	GO:0015031//protein transport;GO:0072321//chaperone-mediated protein transport;GO:0045039//protein import into mitochondrial inner membrane	K17777//mitochondrial import inner membrane translocase subunit TIM9	EDL36557.1//translocase of inner mitochondrial membrane 9 homolog (yeast), isoform CRA_b, partial [Mus musculus]
17684	1980	1460.77	1730.92	0.244814	0.999992	*	0.117339	Cited2	GO:0005634//nucleus;GO:0043234//protein complex;GO:0000790//nuclear chromatin;GO:0005737//cytoplasm	GO:0050693//LBD domain binding;GO:0019904//protein domain specific binding;GO:0003682//chromatin binding;GO:0035035//histone acetyltransferase binding	GO:0060349//bone morphogenesis;GO:0030325//adrenal gland development;GO:0001568//blood vessel development;GO:0035802//adrenal cortex formation	K21361//Cbp/p300-interacting transactivator 2	OWK02041.1//CITED2 [Cervus elaphus hippelaphus]
11552	3936	82.2927	87.6959	0.0917437	0.999992	*	0.757667	Adra2b	GO:0016021//integral component of membrane;GO:0005886//plasma membrane	GO:0004938//alpha2-adrenergic receptor activity;GO:0051379//epinephrine binding	GO:0032148//activation of protein kinase B activity;GO:0007565//female pregnancy;GO:0045666//positive regulation of neuron differentiation;GO:0045777//positive regulation of blood pressure;GO:0003056//regulation of vascular smooth muscle contraction;GO:0070474//positive regulation of uterine smooth muscle contraction;GO:0030168//platelet activation;GO:0035625//epidermal growth factor-activated re…	K04139//adrenergic receptor alpha-2B	NP_033763.2//alpha-2B adrenergic receptor [Mus musculus]
226169	5246	2804.89	3266.29	0.219709	0.999992	*	0.143955	Pprc1	GO:0005634//nucleus;GO:0005654//nucleoplasm	GO:0003723//RNA binding;GO:0001104//RNA polymerase II transcription cofactor activity;GO:0030374//ligand-dependent nuclear receptor transcription coactivator activity;GO:0008134//transcription factor binding	GO:0051091//positive regulation of DNA binding transcription factor activity;GO:0045944//positive regulation of transcription from RNA polymerase II promoter;GO:0006351//transcription, DNA-templated	K17963//peroxisome proliferator-activated receptor gamma coactivator-related protein 1	NP_001333730.1//peroxisome proliferator-activated receptor gamma coactivator-related protein 1 isoform 2 [Mus musculus];XP_017173655.1//PREDICTED: peroxisome proliferator-activated receptor gamma coactivator-related protein 1 isoform X2 [Mus musculus];XP_006527070.1//PREDICTED: peroxisome proliferator-activated receptor gamma coactivator-related protein 1 isoform X1 [Mus musculus];XP_011245541.1/…
241289	5485	386.661	351.649	-0.136931	0.999992	*	0.433063	Ppp1r26	GO:0005730//nucleolus	GO:0004864//protein phosphatase inhibitor activity;GO:0019902//phosphatase binding	GO:0010923//negative regulation of phosphatase activity	K17565//protein phosphatase 1 regulatory subunit 26	BAD32271.1//mKIAA0649 protein, partial [Mus musculus]
22248	1225	883.585	919.114	0.0568754	0.999992	*	0.620749	Unc119	GO:0045171//intercellular bridge;GO:0000922//spindle pole;GO:0051233//spindle midzone;GO:0005829//cytosol;GO:0005622//intracellular;GO:0005813//centrosome;GO:0005737//cytoplasm	GO:0008289//lipid binding	GO:0030182//neuron differentiation;GO:0061098//positive regulation of protein tyrosine kinase activity;GO:0007601//visual perception;GO:0000281//mitotic cytokinesis;GO:0007602//phototransduction;GO:0050896//response to stimulus;GO:0007268//chemical synaptic transmission;GO:0006897//endocytosis;GO:1900186//negative regulation of clathrin-dependent endocytosis;GO:0042953//lipoprotein transport;GO:2…	K05291//phosphatidylinositol glycan, class S	NP_001300914.1//protein unc-119 homolog A isoform 1 [Mus musculus];XP_005077071.2//protein unc-119 homolog A isoform X1 [Mesocricetus auratus];NP_001300916.1//protein unc-119 homolog A isoform 4 [Mus musculus];NP_001300915.1//protein unc-119 homolog A isoform 3 [Mus musculus]
242603	2611	5.04959	6.27562	0.313593	0.999992	*	0.360833	Cdcp2	GO:0005576//extracellular region	NA	NA	K14616//cubilin;K00326//cytochrome-b5 reductase [EC:1.6.2.2]	NP_766461.1//CUB domain-containing protein 2 precursor [Mus musculus]
75772	1694	0.334984	0.320571	-0.0634512	0.999992	*	0.541672	Pnpla5	GO:0016020//membrane;GO:0005811//lipid droplet;GO:0005737//cytoplasm	GO:0004806//triglyceride lipase activity	GO:0019433//triglyceride catabolic process;GO:0055088//lipid homeostasis	K16814//patatin-like phospholipase domain-containing protein 5 [EC:3.1.1.-]	NP_083703.1//patatin-like phospholipase domain-containing protein 5 [Mus musculus]
16149	1239	3.55441	4.07479	0.197114	0.999992	*	0.55019	Cd74	GO:0070062//extracellular exosome;GO:0005783//endoplasmic reticulum;GO:0042613//MHC class II protein complex;GO:0009897//external side of plasma membrane;GO:0005764//lysosome;GO:0009986//cell surface;GO:0035692//macrophage migration inhibitory factor receptor complex;GO:0035693//NOS2-CD74 complex;GO:0005794//Golgi apparatus;GO:0005771//multivesicular body;GO:0016021//integral component of membrane	GO:0042289//MHC class II protein binding;GO:0042609//CD4 receptor binding;GO:0035718//macrophage migration inhibitory factor binding;GO:0050998//nitric-oxide synthase binding;GO:0019955//cytokine binding;GO:0001540//amyloid-beta binding;GO:0004896//cytokine receptor activity;GO:0042658//MHC class II protein binding, via antigen binding groove;GO:0044183//protein binding involved in protein folding	GO:0050731//positive regulation of peptidyl-tyrosine phosphorylation;GO:0016064//immunoglobulin mediated immune response;GO:0002606//positive regulation of dendritic cell antigen processing and presentation;GO:0045060//negative thymic T cell selection;GO:0030890//positive regulation of B cell proliferation;GO:0045581//negative regulation of T cell differentiation;GO:0001516//prostaglandin biosynt…	K06505//CD74 antigen	NP_001036070.1//H-2 class II histocompatibility antigen gamma chain isoform 1 [Mus musculus];NP_034675.1//H-2 class II histocompatibility antigen gamma chain isoform 2 [Mus musculus]
67914	1693	371.848	363.677	-0.0320542	0.999992	*	0.791817	Coq9	GO:0005743//mitochondrial inner membrane;GO:0005739//mitochondrion	GO:0008289//lipid binding;GO:0042803//protein homodimerization activity	GO:0006120//mitochondrial electron transport, NADH to ubiquinone;GO:0006744//ubiquinone biosynthetic process	K18587//ubiquinone biosynthesis protein COQ9	NP_080728.1//ubiquinone biosynthesis protein COQ9, mitochondrial precursor [Mus musculus]
20163	1607	719.086	727.718	0.0172138	0.999992	*	0.867523	Rsu1	GO:0070062//extracellular exosome;GO:0005925//focal adhesion	NA	GO:0043547//positive regulation of GTPase activity;GO:0010811//positive regulation of cell-substrate adhesion	K16175//protein scribble	NP_033131.2//ras suppressor protein 1 [Mus musculus]
70604	1851	51.1321	44.1662	-0.211288	0.999992	*	0.416032	Dnajb14	GO:0016020//membrane;GO:0005783//endoplasmic reticulum	GO:0030544//Hsp70 protein binding	GO:0051085//chaperone cofactor-dependent protein refolding;GO:0043623//cellular protein complex assembly	K09520//DnaJ homolog subfamily B member 14	XP_005357390.1//PREDICTED: dnaJ homolog subfamily B member 14 isoform X1 [Microtus ochrogaster]
99662	2313	9.95771	12.3248	0.307684	0.999992	*	0.387443	Eps8l3	GO:0005737//cytoplasm	NA	GO:0042634//regulation of hair cycle	K17277//epidermal growth factor receptor kinase substrate 8	NP_598628.1//epidermal growth factor receptor kinase substrate 8-like protein 3 [Mus musculus]
84505	4647	2749.56	2789.19	0.0206432	0.999992	*	0.772129	Setdb1	GO:0005654//nucleoplasm;GO:0005634//nucleus;GO:0005829//cytosol;GO:0005694//chromosome;GO:0005886//plasma membrane	GO:0003677//DNA binding;GO:1990841//promoter-specific chromatin binding;GO:0008270//zinc ion binding;GO:0018024//histone-lysine N-methyltransferase activity	GO:0090309//positive regulation of methylation-dependent chromatin silencing;GO:0033273//response to vitamin;GO:0007265//Ras protein signal transduction;GO:0045471//response to ethanol	K11421//histone-lysine N-methyltransferase SETDB1 [EC:2.1.1.43]	EDL38808.1//mCG16729, isoform CRA_b, partial [Mus musculus];NP_001157114.1//histone-lysine N-methyltransferase SETDB1 isoform b [Mus musculus]
76668	1711	3.34923	2.66056	-0.332101	0.999992	*	0.284819	Mdh1b	NA	GO:0016616//oxidoreductase activity, acting on the CH-OH group of donors, NAD or NADP as acceptor;GO:0016615//malate dehydrogenase activity	GO:0005975//carbohydrate metabolic process;GO:0006108//malate metabolic process	K00025//malate dehydrogenase [EC:1.1.1.37]	XP_021021484.1//putative malate dehydrogenase 1B [Mus caroli]
229877	3590	1903.71	1948.85	0.0338091	0.999992	*	0.762948	Rap1gds1	GO:0070062//extracellular exosome;GO:0005783//endoplasmic reticulum;GO:0005829//cytosol;GO:0005739//mitochondrion	NA	GO:0014829//vascular smooth muscle contraction;GO:0007264//small GTPase mediated signal transduction;GO:0043547//positive regulation of GTPase activity;GO:0031034//myosin filament assembly;GO:0032471//negative regulation of endoplasmic reticulum calcium ion concentration;GO:0051561//positive regulation of mitochondrial calcium ion concentration	K15042//importin subunit alpha-1;K15043//importin subunit alpha-2	NP_001035780.1//rap1 GTPase-GDP dissociation stimulator 1 isoform a [Mus musculus];NP_001273688.1//rap1 GTPase-GDP dissociation stimulator 1 isoform c [Mus musculus];NP_663519.2//rap1 GTPase-GDP dissociation stimulator 1 isoform b [Mus musculus]
13641	3375	2312.33	2239.11	-0.0464245	0.999992	*	0.750171	Efnb1	GO:0070062//extracellular exosome;GO:0005634//nucleus;GO:0045121//membrane raft;GO:0016021//integral component of membrane;GO:0005886//plasma membrane;GO:0005737//cytoplasm	GO:0046875//ephrin receptor binding	GO:0001755//neural crest cell migration;GO:0009880//embryonic pattern specification;GO:0042102//positive regulation of T cell proliferation;GO:0048013//ephrin receptor signaling pathway;GO:0031295//T cell costimulation;GO:0007411//axon guidance	K05463//ephrin-B	XP_009233224.1//PREDICTED: LOW QUALITY PROTEIN: ephrin-B1 [Pongo abelii]
109697	1594	1.88438	2.12746	0.175047	0.999992	*	0.522198	Cpa1	NA	NA	NA	K08779//carboxypeptidase A1 [EC:3.4.17.1]	OBS78940.1//hypothetical protein A6R68_18685 [Neotoma lepida]
66787	2787	383.082	388.393	0.019863	0.999992	*	0.895059	Gskip	GO:0005634//nucleus;GO:0005737//cytoplasm;GO:0048471//perinuclear region of cytoplasm	GO:0051018//protein kinase A binding;GO:0004860//protein kinase inhibitor activity;GO:0034237//protein kinase A regulatory subunit binding	GO:0008631//intrinsic apoptotic signaling pathway in response to oxidative stress;GO:0090263//positive regulation of canonical Wnt signaling pathway	K00939//adenylate kinase [EC:2.7.4.3]	NP_848728.2//GSK3-beta interaction protein [Mus musculus]
63955	3336	190.475	204.659	0.103619	0.999992	*	0.537593	Cables1	GO:0005654//nucleoplasm;GO:0030426//growth cone;GO:0005829//cytosol	NA	GO:0007399//nervous system development;GO:0007596//blood coagulation;GO:0051301//cell division;GO:0000082//G1/S transition of mitotic cell cycle;GO:0051726//regulation of cell cycle	K16628//collagen, type VII, alpha;K09528//DnaJ homolog subfamily C member 8	NP_001139759.1//CDK5 and ABL1 enzyme substrate 1 isoform 1 [Mus musculus];NP_071304.2//CDK5 and ABL1 enzyme substrate 1 isoform 2 [Mus musculus]
68051	2096	4456.82	4931.95	0.146144	0.999992	*	0.283001	Nutf2	NA	NA	NA	K14285//NTF2-related export protein 1/2	XP_007192124.1//PREDICTED: nuclear transport factor 2-like [Balaenoptera acutorostrata scammoni]
76375	2217	317.404	331.138	0.0611099	0.999992	*	0.66483	Det1	GO:0031464//Cul4A-RING E3 ubiquitin ligase complex	GO:1990756//protein binding, bridging involved in substrate recognition for ubiquitination;GO:0031625//ubiquitin protein ligase binding;GO:0032403//protein complex binding	GO:0006461//protein complex assembly;GO:0032436//positive regulation of proteasomal ubiquitin-dependent protein catabolic process	K10571//de-etiolated-1	XP_003986864.1//PREDICTED: DET1 homolog isoform X2 [Felis catus]
626316	2847	7.68328	8.34383	0.118987	0.999992	*	0.739049	Zfp987	GO:0005634//nucleus	GO:0001228//transcriptional activator activity, RNA polymerase II transcription regulatory region sequence-specific DNA binding;GO:0046872//metal ion binding;GO:0043565//sequence-specific DNA binding;GO:0003700//DNA binding transcription factor activity	GO:0006355//regulation of transcription, DNA-templated;GO:0045944//positive regulation of transcription from RNA polymerase II promoter	K09228//KRAB domain-containing zinc finger protein	XP_017174467.1//PREDICTED: gastrula zinc finger protein XlCGF26.1-like [Mus musculus]
268949	2608	9.36936	11.0415	0.236911	0.999992	*	0.504537	Dpcr1	GO:0016021//integral component of membrane	NA	GO:1903955//positive regulation of protein targeting to mitochondrion	K22023//mucin-6;K06238//collagen, type VI, alpha;K21125//mucin-5AC	NP_001028538.1//diffuse panbronchiolitis critical region protein 1 homolog precursor [Mus musculus]
218544	2719	246.087	210.175	-0.227578	0.999992	*	0.173087	Sgtb	NA	GO:0008022//protein C-terminus binding;GO:0046982//protein heterodimerization activity;GO:0030544//Hsp70 protein binding;GO:0051087//chaperone binding;GO:0042803//protein homodimerization activity	GO:0006457//protein folding	K16365//small glutamine-rich tetratricopeptide repeat-containing protein alpha	NP_659087.1//small glutamine-rich tetratricopeptide repeat-containing protein beta [Mus musculus]
76088	7810	100.39	106.057	0.0792336	0.999992	*	0.697995	Dock8	GO:0016020//membrane;GO:0031258//lamellipodium membrane;GO:0031252//cell leading edge;GO:0031256//leading edge membrane;GO:0005737//cytoplasm	GO:0005085//guanyl-nucleotide exchange factor activity	GO:0001771//immunological synapse formation;GO:0036336//dendritic cell migration;GO:1990869//cellular response to chemokine;GO:1903905//positive regulation of establishment of T cell polarity;GO:0043547//positive regulation of GTPase activity;GO:0061485//memory T cell proliferation;GO:0007264//small GTPase mediated signal transduction;GO:0070233//negative regulation of T cell apoptotic process;GO…	K21852//dedicator of cytokinesis protein 6/7/8	NP_083061.2//dedicator of cytokinesis protein 8 [Mus musculus]
67956	2693	3353.46	3653.53	0.123641	0.999992	*	0.337619	Kmt5a	GO:0005634//nucleus;GO:0005829//cytosol;GO:0005694//chromosome	GO:0016279//protein-lysine N-methyltransferase activity;GO:0003714//transcription corepressor activity;GO:0002039//p53 binding;GO:0018024//histone-lysine N-methyltransferase activity	GO:0043516//regulation of DNA damage response, signal transduction by p53 class mediator;GO:0018026//peptidyl-lysine monomethylation;GO:0045892//negative regulation of transcription, DNA-templated;GO:0000122//negative regulation of transcription from RNA polymerase II promoter;GO:0051301//cell division;GO:0006351//transcription, DNA-templated;GO:0007049//cell cycle	K11428//histone-lysine N-methyltransferase SETD8 [EC:2.1.1.43]	NP_084517.2//N-lysine methyltransferase KMT5A isoform 1 [Mus musculus];NP_001297652.1//N-lysine methyltransferase KMT5A isoform 2 [Mus musculus];XP_002823984.1//PREDICTED: N-lysine methyltransferase SETD8, partial [Pongo abelii]
27219	2436	0.632956	0.713561	0.172932	0.999992	*	0.298195	Sgk2	GO:0005634//nucleus;GO:0005654//nucleoplasm;GO:0005622//intracellular;GO:0005737//cytoplasm	GO:0004674//protein serine/threonine kinase activity;GO:0015459//potassium channel regulator activity;GO:0005524//ATP binding;GO:0017080//sodium channel regulator activity;GO:0005246//calcium channel regulator activity;GO:0017081//chloride channel regulator activity	GO:0001558//regulation of cell growth;GO:0018105//peptidyl-serine phosphorylation;GO:0042127//regulation of cell proliferation;GO:0032411//positive regulation of transporter activity;GO:0035556//intracellular signal transduction;GO:0042981//regulation of apoptotic process	K13303//serum/glucocorticoid-regulated kinase 2 [EC:2.7.11.1]	NP_001278081.1//serine/threonine-protein kinase Sgk2 isoform b [Mus musculus];NP_038759.1//serine/threonine-protein kinase Sgk2 isoform a [Mus musculus];EDL06312.1//serum/glucocorticoid regulated kinase 2, isoform CRA_b, partial [Mus musculus]
271711	2815	140.453	114.693	-0.292311	0.999992	*	0.347493	Tmem169	GO:0016021//integral component of membrane	NA	NA	NA	NP_780773.1//transmembrane protein 169 [Mus musculus]
110891	4726	316.061	273.93	-0.206399	0.999992	*	0.237408	Slc8a2	GO:0016323//basolateral plasma membrane;GO:0005887//integral component of plasma membrane	GO:0046872//metal ion binding;GO:0005432//calcium:sodium antiporter activity;GO:0005516//calmodulin binding	GO:0070588//calcium ion transmembrane transport;GO:0007613//memory;GO:0035725//sodium ion transmembrane transport;GO:0060291//long-term synaptic potentiation;GO:0048172//regulation of short-term neuronal synaptic plasticity;GO:0007154//cell communication;GO:0007612//learning;GO:0006874//cellular calcium ion homeostasis	K05849//solute carrier family 8 (sodium/calcium exchanger)	EDL42108.1//solute carrier family 8 (sodium/calcium exchanger), member 2, isoform CRA_a, partial [Mus musculus]
109637	1308	14.8037	14.257	-0.0542872	0.999992	*	0.87729	Upk1a	GO:0070062//extracellular exosome;GO:0005783//endoplasmic reticulum;GO:0009986//cell surface;GO:0016324//apical plasma membrane;GO:0016021//integral component of membrane;GO:0005886//plasma membrane	GO:0042803//protein homodimerization activity	GO:0007166//cell surface receptor signaling pathway;GO:0051259//protein oligomerization;GO:0030855//epithelial cell differentiation	K17347//uroplakin-1	NP_081091.1//uroplakin-1a [Mus musculus]
63873	3247	16.1155	16.6153	0.0440638	0.999992	*	0.900288	Trpv4	GO:0005929//cilium;GO:0009986//cell surface;GO:0016324//apical plasma membrane;GO:0005912//adherens junction	GO:0051015//actin filament binding;GO:0048487//beta-tubulin binding;GO:0005524//ATP binding;GO:0043014//alpha-tubulin binding	GO:0097497//blood vessel endothelial cell delamination;GO:0007015//actin filament organization;GO:0031532//actin cytoskeleton reorganization;GO:0070509//calcium ion import	K04973//transient receptor potential cation channel subfamily V member 4	NP_071300.2//transient receptor potential cation channel subfamily V member 4 [Mus musculus]
231151	3791	599.008	598.823	-0.000445001	0.999992	*	0.996885	Tada2b	GO:0005634//nucleus;GO:0070461//SAGA-type complex;GO:0030914//STAGA complex	GO:0003677//DNA binding;GO:0003713//transcription coactivator activity;GO:0003682//chromatin binding;GO:0008270//zinc ion binding;GO:0003700//DNA binding transcription factor activity	GO:0006357//regulation of transcription from RNA polymerase II promoter;GO:0006338//chromatin remodeling;GO:0035065//regulation of histone acetylation;GO:0035066//positive regulation of histone acetylation;GO:0016573//histone acetylation;GO:0006351//transcription, DNA-templated	K15127//transcriptional adapter 2-beta	XP_020847883.1//transcriptional adapter 2-beta isoform X1 [Phascolarctos cinereus]
11475	2572	196.508	180.317	-0.124056	0.999992	*	0.51852	Acta2	NA	NA	NA	K12313//actin, aortic smooth muscle	XP_004858412.2//actin, aortic smooth muscle [Heterocephalus glaber]
100503240	3581	1.21356	1.10375	-0.136835	0.999992	*	0.538892	Trpc5os	NA	NA	NA	NA	NP_001182508.1//putative uncharacterized protein TRPC5OS homolog [Mus musculus]
19354	3036	67.481	65.3978	-0.04524	0.999992	*	0.862659	Rac2	GO:0016020//membrane;GO:0070062//extracellular exosome;GO:0005925//focal adhesion;GO:0005635//nuclear envelope;GO:0005622//intracellular;GO:0030027//lamellipodium;GO:0005737//cytoplasm;GO:0005884//actin filament;GO:0005829//cytosol	GO:0019887//protein kinase regulator activity;GO:0005525//GTP binding;GO:0003924//GTPase activity	GO:1902622//regulation of neutrophil migration;GO:0071593//lymphocyte aggregation;GO:1903955//positive regulation of protein targeting to mitochondrion;GO:0060263//regulation of respiratory burst;GO:0007015//actin filament organization;GO:0042129//regulation of T cell proliferation;GO:0007264//small GTPase mediated signal transduction;GO:0043304//regulation of mast cell degranulation;GO:0060753//…	K07860//Ras-related C3 botulinum toxin substrate 2	ERE85167.1//ras-related C3 botulinum toxin substrate 1-like protein [Cricetulus griseus]
381921	5132	3135.91	2907.62	-0.109043	0.999992	*	0.20959	Taok2	GO:0030425//dendrite;GO:0005856//cytoskeleton;GO:0005634//nucleus;GO:0031410//cytoplasmic vesicle;GO:0005737//cytoplasm;GO:0043235//receptor complex;GO:0005730//nucleolus;GO:0005829//cytosol;GO:0016021//integral component of membrane;GO:0030659//cytoplasmic vesicle membrane	GO:0031434//mitogen-activated protein kinase kinase binding;GO:0004709//MAP kinase kinase kinase activity;GO:0004674//protein serine/threonine kinase activity;GO:0005524//ATP binding;GO:0004672//protein kinase activity	GO:0046330//positive regulation of JNK cascade;GO:0007399//nervous system development;GO:0007346//regulation of mitotic cell cycle;GO:0030036//actin cytoskeleton organization;GO:0032874//positive regulation of stress-activated MAPK cascade;GO:0008360//regulation of cell shape;GO:0031098//stress-activated protein kinase signaling cascade;GO:0006974//cellular response to DNA damage stimulus;GO:0031…	K04429//thousand and one amino acid protein kinase [EC:2.7.11.1]	BAC98045.1//mKIAA0881 protein, partial [Mus musculus];NP_001157247.1//serine/threonine-protein kinase TAO2 isoform 2 [Mus musculus]
16772	9518	1587.96	1529.88	-0.0537588	0.999992	*	0.511535	Lama1	GO:0016020//membrane;GO:0031012//extracellular matrix;GO:0005615//extracellular space;GO:0005606//laminin-1 complex;GO:0005578//proteinaceous extracellular matrix;GO:0005911//cell-cell junction;GO:0005608//laminin-3 complex;GO:0043256//laminin complex;GO:0005604//basement membrane	GO:0005201//extracellular matrix structural constituent;GO:0008022//protein C-terminus binding;GO:0043208//glycosphingolipid binding;GO:0005102//receptor binding	GO:0060041//retina development in camera-type eye;GO:0060445//branching involved in salivary gland morphogenesis;GO:0060441//epithelial tube branching involved in lung morphogenesis;GO:0045198//establishment of epithelial cell apical/basal polarity;GO:0009888//tissue development;GO:0061304//retinal blood vessel morphogenesis;GO:0045995//regulation of embryonic development;GO:0006468//protein phos…	K05637//laminin, alpha 1/2	XP_021041837.1//laminin subunit alpha-1 [Mus caroli]
333315	6626	0.787212	0.856858	0.122304	0.999992	*	0.503283	Frem3	GO:0005615//extracellular space;GO:0016021//integral component of membrane;GO:0005604//basement membrane	NA	GO:0007154//cell communication	K08115//chondroitin sulfate proteoglycan 4	NP_001161370.1//FRAS1-related extracellular matrix protein 3 precursor [Mus musculus]
69104	2952	2760.45	3026.12	0.132567	0.999992	*	0.163175	2021-03-05	GO:0016020//membrane;GO:0005783//endoplasmic reticulum;GO:0016021//integral component of membrane;GO:0005739//mitochondrion;GO:0005789//endoplasmic reticulum membrane;GO:0005741//mitochondrial outer membrane	GO:0051020//GTPase binding;GO:0008270//zinc ion binding;GO:0016874//ligase activity;GO:0004842//ubiquitin-protein transferase activity	GO:0090344//negative regulation of cell aging;GO:0090141//positive regulation of mitochondrial fission;GO:0070585//protein localization to mitochondrion;GO:0090140//regulation of mitochondrial fission;GO:0051865//protein autoubiquitination;GO:0000209//protein polyubiquitination	K10660//E3 ubiquitin-protein ligase MARCH5 [EC:2.3.2.27]	XP_022355347.1//E3 ubiquitin-protein ligase MARCH5 [Enhydra lutris kenyoni]
30945	4276	768.52	736.451	-0.0614925	0.999992	*	0.56448	Rnf19a	GO:0000151//ubiquitin ligase complex;GO:0016021//integral component of membrane;GO:0005813//centrosome;GO:0005737//cytoplasm	GO:0061630//ubiquitin protein ligase activity;GO:0046872//metal ion binding;GO:0004842//ubiquitin-protein transferase activity;GO:0031624//ubiquitin conjugating enzyme binding	GO:0042787//protein ubiquitination involved in ubiquitin-dependent protein catabolic process;GO:0032436//positive regulation of proteasomal ubiquitin-dependent protein catabolic process;GO:0000209//protein polyubiquitination	K11972//E3 ubiquitin-protein ligase RNF19A [EC:2.3.2.27]	NP_038951.1//E3 ubiquitin-protein ligase RNF19A [Mus musculus];XP_006520144.1//PREDICTED: E3 ubiquitin-protein ligase RNF19A isoform X1 [Mus musculus]
226421	4372	7.22763	6.36827	-0.182623	0.999992	*	0.598616	Rab7b	GO:0045335//phagocytic vesicle;GO:0005770//late endosome;GO:0005794//Golgi apparatus;GO:0030670//phagocytic vesicle membrane;GO:0005764//lysosome;GO:0005802//trans-Golgi network	GO:0005525//GTP binding;GO:0003924//GTPase activity	GO:0032755//positive regulation of interleukin-6 production;GO:0034499//late endosome to Golgi transport;GO:0051092//positive regulation of NF-kappaB transcription factor activity;GO:0034144//negative regulation of toll-like receptor 4 signaling pathway;GO:0045654//positive regulation of megakaryocyte differentiation;GO:0034164//negative regulation of toll-like receptor 9 signaling pathway;GO:001…	K07898//Ras-related protein Rab-7B	EDL39702.1//RIKEN cDNA 5430435G22, isoform CRA_a [Mus musculus];XP_006529492.1//PREDICTED: ras-related protein Rab-7b isoform X2 [Mus musculus]
75612	3855	1878.32	1929.55	0.0388176	0.999992	*	0.759464	Gns	GO:0070062//extracellular exosome;GO:0005764//lysosome	GO:0046872//metal ion binding;GO:0008484//sulfuric ester hydrolase activity;GO:0008449//N-acetylglucosamine-6-sulfatase activity	GO:0030203//glycosaminoglycan metabolic process	K01137//N-acetylglucosamine-6-sulfatase [EC:3.1.6.14]	EDL24417.1//glucosamine (N-acetyl)-6-sulfatase, isoform CRA_b, partial [Mus musculus]
231858	3734	113.723	95.8683	-0.246404	0.999992	*	0.192989	Radil	GO:0005874//microtubule	NA	GO:0034446//substrate adhesion-dependent cell spreading;GO:0007165//signal transduction;GO:0007275//multicellular organism development	K14376//poly(A) polymerase [EC:2.7.7.19]	XP_006504745.1//PREDICTED: ras-associating and dilute domain-containing protein isoform X1 [Mus musculus];NP_001297681.1//ras-associating and dilute domain-containing protein isoform 3 [Mus musculus];XP_003496335.2//PREDICTED: ras-associating and dilute domain-containing protein isoform X1 [Cricetulus griseus]
328019	1112	0.48991	0.506641	0.0484473	0.999992	*	0.758603	Spata32	GO:0048471//perinuclear region of cytoplasm	GO:0003779//actin binding	GO:0007283//spermatogenesis	NA	NP_808469.1//spermatogenesis-associated protein 32 [Mus musculus]
319455	3080	18.9569	16.3932	-0.209629	0.999992	*	0.551016	Pld5	GO:0016021//integral component of membrane	GO:0003824//catalytic activity	NA	K16861//inactive phospholipase D5	XP_011237128.1//PREDICTED: inactive phospholipase D5 isoform X2 [Mus musculus];XP_006496961.1//PREDICTED: inactive phospholipase D5 isoform X3 [Mus musculus];NP_795890.2//inactive phospholipase D5 isoform 1 [Mus musculus]
68566	982	11.4057	10.85	-0.0720507	0.999992	*	0.837876	Caly	GO:0005768//endosome;GO:0005887//integral component of plasma membrane;GO:0031410//cytoplasmic vesicle;GO:0016021//integral component of membrane;GO:0030659//cytoplasmic vesicle membrane	GO:0032051//clathrin light chain binding;GO:0032403//protein complex binding	GO:0016197//endosomal transport;GO:0048268//clathrin coat assembly;GO:0006897//endocytosis;GO:0045807//positive regulation of endocytosis;GO:0007212//dopamine receptor signaling pathway	K15493//neuron-specific vesicular protein calcyon	EDL17896.1//dopamine receptor D1 interacting protein, isoform CRA_b, partial [Mus musculus]
74407	2818	25.4369	23.4689	-0.116175	0.999992	*	0.722316	Ttc25	GO:0005856//cytoskeleton;GO:0005929//cilium;GO:0005737//cytoplasm	NA	NA	K02145//V-type H+-transporting ATPase subunit A [EC:3.6.3.14];K09553//stress-induced-phosphoprotein 1;K19607//X-linked retinitis pigmentosa GTPase regulator	NP_083194.2//tetratricopeptide repeat protein 25 [Mus musculus]
18761	3313	55.6448	58.8013	0.0795999	0.999992	*	0.735555	Prkcq	GO:0005815//microtubule organizing center;GO:0016235//aggresome;GO:0005886//plasma membrane;GO:0001772//immunological synapse;GO:0005737//cytoplasm	GO:0046872//metal ion binding;GO:0004674//protein serine/threonine kinase activity;GO:0005524//ATP binding;GO:0004697//protein kinase C activity	GO:0006509//membrane protein ectodomain proteolysis;GO:0006355//regulation of transcription, DNA-templated;GO:0042102//positive regulation of T cell proliferation;GO:0051973//positive regulation of telomerase activity;GO:0032740//positive regulation of interleukin-17 production;GO:0035556//intracellular signal transduction;GO:0090330//regulation of platelet aggregation;GO:0046627//negative regula…	K18052//novel protein kinase C theta type [EC:2.7.11.13]	NP_032885.1//protein kinase C theta type [Mus musculus]
226182	3258	492.659	498.58	0.0172372	0.999992	*	0.875892	Taf5	GO:0033276//transcription factor TFTC complex;GO:0005634//nucleus;GO:0005654//nucleoplasm;GO:0015629//actin cytoskeleton;GO:0005669//transcription factor TFIID complex;GO:0000790//nuclear chromatin	GO:0003677//DNA binding;GO:0042802//identical protein binding;GO:0004402//histone acetyltransferase activity;GO:0044212//transcription regulatory region DNA binding;GO:0003700//DNA binding transcription factor activity;GO:0046983//protein dimerization activity	GO:0016573//histone acetylation;GO:0006367//transcription initiation from RNA polymerase II promoter;GO:0006352//DNA-templated transcription, initiation	K03130//transcription initiation factor TFIID subunit 5	EDL42024.1//TAF5 RNA polymerase II, TATA box binding protein (TBP)-associated factor, partial [Mus musculus]
18994	4730	1242.3	1229.42	-0.0150404	0.999992	*	0.914833	Pou3f4	GO:0005634//nucleus;GO:0005622//intracellular	GO:0000977//RNA polymerase II regulatory region sequence-specific DNA binding;GO:0043565//sequence-specific DNA binding;GO:0003680//AT DNA binding;GO:0003690//double-stranded DNA binding;GO:0003700//DNA binding transcription factor activity	GO:0021879//forebrain neuron differentiation;GO:0006351//transcription, DNA-templated;GO:0007420//brain development;GO:0090103//cochlea morphogenesis;GO:0006366//transcription from RNA polymerase II promoter;GO:2001054//negative regulation of mesenchymal cell apoptotic process;GO:0006357//regulation of transcription from RNA polymerase II promoter;GO:0007605//sensory perception of sound;GO:004883…	K09365//POU domain transcription factor, class 3	NP_032927.1//POU domain, class 3, transcription factor 4 [Mus musculus]
16561	8749	4816.68	4114.4	-0.227355	0.999992	*	0.140349	Kif1b	GO:0016020//membrane;GO:1904115//axon cytoplasm;GO:0005874//microtubule;GO:0031410//cytoplasmic vesicle;GO:0043005//neuron projection;GO:0005875//microtubule associated complex;GO:0005739//mitochondrion;GO:0030659//cytoplasmic vesicle membrane;GO:0005871//kinesin complex	GO:0097110//scaffold protein binding;GO:1990939//ATP-dependent microtubule motor activity;GO:0005524//ATP binding;GO:0019900//kinase binding;GO:0003777//microtubule motor activity;GO:0008017//microtubule binding;GO:0016887//ATPase activity	GO:0007018//microtubule-based movement;GO:0010970//transport along microtubule;GO:1904647//response to rotenone;GO:0047497//mitochondrion transport along microtubule;GO:0010628//positive regulation of gene expression;GO:1990090//cellular response to nerve growth factor stimulus;GO:0007274//neuromuscular synaptic transmission;GO:0009790//embryo development;GO:0008089//anterograde axonal transport;…	K10392//kinesin family member 1	NP_032467.2//kinesin-like protein KIF1B isoform a [Mus musculus];NP_997565.2//kinesin-like protein KIF1B isoform b [Mus musculus];NP_001277924.1//kinesin-like protein KIF1B isoform c [Mus musculus];XP_019602247.1//PREDICTED: kinesin-like protein KIF1B isoform X7 [Rhinolophus sinicus];XP_006538657.1//PREDICTED: kinesin-like protein KIF1B isoform X5 [Mus musculus]
26920	7524	1223.96	1147	-0.0936859	0.999992	*	0.428272	Cntrl	GO:0016020//membrane;GO:0005829//cytosol;GO:0005813//centrosome;GO:0048471//perinuclear region of cytoplasm;GO:0097431//mitotic spindle pole	NA	GO:0000278//mitotic cell cycle;GO:0051301//cell division;GO:0003279//cardiac septum development;GO:0035904//aorta development;GO:0003281//ventricular septum development;GO:0060976//coronary vasculature development	K16770//centriolin	XP_021048631.1//centriolin isoform X1 [Mus pahari];XP_021048632.1//centriolin isoform X2 [Mus pahari];XP_006224436.1//PREDICTED: centriolin isoform X3 [Rattus norvegicus];NP_001277564.1//centriolin isoform 3 [Mus musculus]
22364	586	0.995937	0.996597	0.000956058	0.999992	*	0.996712	Vpreb3	GO:0005783//endoplasmic reticulum	NA	GO:0051025//negative regulation of immunoglobulin secretion	K06553//pre-B lymphocyte gene	NP_033540.1//pre-B lymphocyte protein 3 precursor [Mus musculus];XP_006513671.1//PREDICTED: pre-B lymphocyte protein 3 isoform X1 [Mus musculus]
67507	923	0.986805	0.987047	0.000353037	0.999992	*	0.998673	1700019N19Rik	NA	NA	NA	NA	NP_080484.1//uncharacterized protein C10orf82 homolog [Mus musculus]
56524	2181	1061.67	1142.09	0.105348	0.999992	*	0.495269	Mpp6	GO:0070062//extracellular exosome;GO:0016021//integral component of membrane;GO:0005886//plasma membrane	GO:0030165//PDZ domain binding;GO:0004385//guanylate kinase activity	NA	K06103//calcium/calmodulin-dependent serine protein kinase [EC:2.7.11.1]	NP_001158205.1//MAGUK p55 subfamily member 6 isoform a [Mus musculus];NP_064323.2//MAGUK p55 subfamily member 6 isoform b [Mus musculus]
67223	1228	448.52	526.464	0.231165	0.999992	*	0.229911	Rrp15	GO:0030687//preribosome, large subunit precursor	NA	GO:0000470//maturation of LSU-rRNA;GO:0000460//maturation of 5.8S rRNA	NA	NP_080317.3//RRP15-like protein [Mus musculus]
234839	8218	1288.88	1329.2	0.0444469	0.999992	*	0.748012	Piezo1	GO:0005783//endoplasmic reticulum;GO:0016021//integral component of membrane	GO:0008381//mechanosensitive ion channel activity	GO:0033634//positive regulation of cell-cell adhesion mediated by integrin;GO:0033625//positive regulation of integrin activation	K22128//piezo-type mechanosensitive ion channel component 1/2	NP_001032375.1//piezo-type mechanosensitive ion channel component 1 [Mus musculus];XP_006531018.1//PREDICTED: piezo-type mechanosensitive ion channel component 1 isoform X3 [Mus musculus]
14359	2135	2347.26	2452.97	0.0635553	0.999992	*	0.535241	Fxr1	GO:0016020//membrane;GO:0030425//dendrite;GO:0030424//axon;GO:0005634//nucleus;GO:0043034//costamere;GO:0035770//ribonucleoprotein granule;GO:0005737//cytoplasm;GO:0048471//perinuclear region of cytoplasm;GO:0005829//cytosol;GO:0043197//dendritic spine;GO:0005844//polysome	GO:0002151//G-quadruplex RNA binding;GO:0003723//RNA binding;GO:0033592//RNA strand annealing activity;GO:0046982//protein heterodimerization activity;GO:0042803//protein homodimerization activity;GO:0003730//mRNA 3'-UTR binding	GO:0017148//negative regulation of translation;GO:0030154//cell differentiation;GO:2000637//positive regulation of gene silencing by miRNA;GO:0007517//muscle organ development	K15516//fragile X mental retardation protein	XP_007195426.1//PREDICTED: fragile X mental retardation syndrome-related protein 1 isoform X3 [Balaenoptera acutorostrata scammoni];NP_001106659.1//fragile X mental retardation syndrome-related protein 1 isoform 1 [Mus musculus];XP_007195427.1//PREDICTED: fragile X mental retardation syndrome-related protein 1 isoform X4 [Balaenoptera acutorostrata scammoni];XP_007195429.1//PREDICTED: fragile X m…
218490	907	7363.93	8378.7	0.18625	0.999992	*	0.219841	Btf3	GO:0005634//nucleus;GO:0005829//cytosol	GO:0003723//RNA binding	GO:0006355//regulation of transcription, DNA-templated;GO:0006351//transcription, DNA-templated;GO:0001701//in utero embryonic development;GO:0015031//protein transport	K01527//nascent polypeptide-associated complex subunit beta	XP_019691001.1//PREDICTED: transcription factor BTF3 [Felis catus];KFO28711.1//Transcription factor BTF3 [Fukomys damarensis]
22145	2109	159.159	203.4	0.353844	0.999992	*	0.26826	Tuba4a	GO:0070062//extracellular exosome;GO:0005874//microtubule;GO:0015630//microtubule cytoskeleton;GO:0005829//cytosol;GO:0005576//extracellular region;GO:0005737//cytoplasm	GO:0005200//structural constituent of cytoskeleton;GO:0005525//GTP binding;GO:0019899//enzyme binding;GO:0003924//GTPase activity	GO:0002576//platelet degranulation;GO:0010389//regulation of G2/M transition of mitotic cell cycle;GO:0097711//ciliary basal body-plasma membrane docking;GO:0000086//G2/M transition of mitotic cell cycle;GO:0007017//microtubule-based process	K07374//tubulin alpha	XP_020858382.1//LOW QUALITY PROTEIN: tubulin alpha-4A chain-like [Phascolarctos cinereus]
66890	4315	2752.46	2929.87	0.0901153	0.999992	*	0.303439	Lman2	GO:0070062//extracellular exosome;GO:0005615//extracellular space;GO:0009986//cell surface;GO:0005887//integral component of plasma membrane;GO:0005794//Golgi apparatus;GO:0005793//endoplasmic reticulum-Golgi intermediate compartment;GO:0000139//Golgi membrane	GO:0046872//metal ion binding;GO:0030246//carbohydrate binding;GO:0031072//heat shock protein binding;GO:0005537//mannose binding	GO:0050766//positive regulation of phagocytosis;GO:0006890//retrograde vesicle-mediated transport, Golgi to ER;GO:0015031//protein transport	K10082//lectin, mannose-binding 2	NP_080104.2//vesicular integral-membrane protein VIP36 precursor [Mus musculus]
140482	1999	1350.61	1339.57	-0.0118379	0.999992	*	0.8923	Zfp358	NA	GO:0003676//nucleic acid binding	NA	K09228//KRAB domain-containing zinc finger protein	XP_007072488.1//PREDICTED: zinc finger protein 850-like [Chelonia mydas]
22115	1403	1.38476	1.64619	0.249496	0.999992	*	0.255166	Tssk2	GO:0005814//centriole;GO:0005634//nucleus;GO:0001669//acrosomal vesicle;GO:0005737//cytoplasm	GO:0000287//magnesium ion binding;GO:0004674//protein serine/threonine kinase activity;GO:0005524//ATP binding	GO:0007275//multicellular organism development;GO:0006468//protein phosphorylation;GO:0007286//spermatid development;GO:0035556//intracellular signal transduction;GO:0046777//protein autophosphorylation	K08811//testis-specific serine kinase [EC:2.7.11.1]	NP_033462.2//testis-specific serine/threonine-protein kinase 2 [Mus musculus]
78100	2846	1266.93	1180.42	-0.102045	0.999992	*	0.321072	Msantd4	GO:0005634//nucleus	NA	NA	K00476//aspartate beta-hydroxylase [EC:1.14.11.16]	EDL09327.1//RIKEN cDNA 8430410K20, partial [Mus musculus]
68106	1416	765.332	791.092	0.0477608	0.999992	*	0.638974	Nt5c3b	GO:0005737//cytoplasm	GO:0000287//magnesium ion binding;GO:0008253//5'-nucleotidase activity;GO:0000166//nucleotide binding	GO:0009117//nucleotide metabolic process	K01081//5'-nucleotidase [EC:3.1.3.5]	NP_080837.3//7-methylguanosine phosphate-specific 5'-nucleotidase isoform 2 [Mus musculus];NP_001096120.1//7-methylguanosine phosphate-specific 5'-nucleotidase isoform 1 [Mus musculus]
380916	4656	247.763	208.622	-0.24807	0.999992	*	0.160158	Lrch1	GO:0005886//plasma membrane;GO:0005737//cytoplasm	NA	GO:0007165//signal transduction;GO:1990869//cellular response to chemokine;GO:2000405//negative regulation of T cell migration;GO:0034260//negative regulation of GTPase activity	K10130//leucine-rich repeats and death domain-containing protein	BAC98074.1//mKIAA1016 protein, partial [Mus musculus];BAE25596.1//unnamed protein product, partial [Mus musculus]
18483	2522	2345.85	2229.75	-0.0732268	0.999992	*	0.336531	Palm	GO:0016020//membrane;GO:0043231//intracellular membrane-bounded organelle;GO:0016323//basolateral plasma membrane;GO:0030424//axon;GO:0005634//nucleus;GO:0016327//apicolateral plasma membrane;GO:0044309//neuron spine;GO:0014069//postsynaptic density;GO:0005737//cytoplasm;GO:0030175//filopodium;GO:0032590//dendrite membrane;GO:0009898//cytoplasmic side of plasma membrane;GO:0005886//plasma membran…	GO:0031750//D3 dopamine receptor binding	GO:0071257//cellular response to electrical stimulus;GO:0072659//protein localization to plasma membrane;GO:0051491//positive regulation of filopodium assembly;GO:0060074//synapse maturation;GO:0008360//regulation of cell shape;GO:0060999//positive regulation of dendritic spine development;GO:0007194//negative regulation of adenylate cyclase activity;GO:0007010//cytoskeleton organization;GO:00601…	K16519//A-kinase anchor protein 2	NP_075617.3//paralemmin-1 isoform 1 [Mus musculus];NP_001155219.1//paralemmin-1 isoform 2 [Mus musculus]
17535	5780	1150.09	1133.34	-0.0211668	0.999992	*	0.876036	Mre11a	GO:0035861//site of double-strand break;GO:0016605//PML body;GO:0005634//nucleus;GO:0005654//nucleoplasm;GO:0000784//nuclear chromosome, telomeric region;GO:0030870//Mre11 complex;GO:0005737//cytoplasm	GO:0004520//endodeoxyribonuclease activity;GO:0003677//DNA binding;GO:0008408//3'-5' exonuclease activity;GO:0008022//protein C-terminus binding;GO:0042802//identical protein binding;GO:0000014//single-stranded DNA endodeoxyribonuclease activity;GO:0004519//endonuclease activity;GO:0030145//manganese ion binding;GO:0045296//cadherin binding;GO:0004003//ATP-dependent DNA helicase activity	GO:0007095//mitotic G2 DNA damage checkpoint;GO:0031860//telomeric 3' overhang formation;GO:0031954//positive regulation of protein autophosphorylation;GO:0032508//DNA duplex unwinding;GO:0006302//double-strand break repair;GO:0031573//intra-S DNA damage checkpoint;GO:0008283//cell proliferation;GO:0051321//meiotic cell cycle;GO:0006974//cellular response to DNA damage stimulus;GO:0007129//synaps…	K10865//double-strand break repair protein MRE11	EDL25007.1//meiotic recombination 11 homolog A (S. cerevisiae), isoform CRA_b, partial [Mus musculus];NP_061206.1//double-strand break repair protein MRE11 isoform 1 [Mus musculus]
109900	1824	208.025	223.261	0.101972	0.999992	*	0.538299	Asl	GO:0070062//extracellular exosome;GO:0005737//cytoplasm	GO:0004056//argininosuccinate lyase activity;GO:0042802//identical protein binding	GO:0007626//locomotory behavior;GO:0009791//post-embryonic development;GO:0006520//cellular amino acid metabolic process;GO:0042450//arginine biosynthetic process via ornithine;GO:0000050//urea cycle;GO:0019676//ammonia assimilation cycle	K01755//argininosuccinate lyase [EC:4.3.2.1]	NP_598529.1//argininosuccinate lyase [Mus musculus]
286940	9090	2919.88	2741.21	-0.0910956	0.999992	*	0.497848	Flnb	GO:0031012//extracellular matrix;GO:0070062//extracellular exosome;GO:0001725//stress fiber;GO:0005925//focal adhesion;GO:0005903//brush border;GO:0005829//cytosol;GO:0005886//plasma membrane	GO:0003779//actin binding;GO:0003723//RNA binding;GO:0042802//identical protein binding;GO:0045296//cadherin binding	GO:0003334//keratinocyte development;GO:0030154//cell differentiation;GO:0030036//actin cytoskeleton organization;GO:0003382//epithelial cell morphogenesis;GO:0007519//skeletal muscle tissue development	K04437//filamin	XP_003502782.1//PREDICTED: filamin-B isoform X3 [Cricetulus griseus];XP_003502783.1//PREDICTED: filamin-B isoform X1 [Cricetulus griseus];XP_003502784.1//PREDICTED: filamin-B isoform X2 [Cricetulus griseus]
56844	1346	630.094	656.845	0.0599852	0.999992	*	0.66454	Tssc4	NA	NA	NA	NA	XP_006508711.1//PREDICTED: protein TSSC4 isoform X2 [Mus musculus];XP_017177874.1//PREDICTED: protein TSSC4 isoform X1 [Mus musculus]
225638	7250	6.99798	5.55644	-0.332779	0.999992	*	0.311458	Alpk2	GO:0005737//cytoplasm	GO:0004674//protein serine/threonine kinase activity;GO:0005524//ATP binding	NA	K08868//alpha-kinase	NP_001032371.1//alpha-protein kinase 2 [Mus musculus]
171286	3166	14.1866	13.8123	-0.0385804	0.999992	*	0.91139	Slc12a8	GO:0016021//integral component of membrane	GO:0022820//potassium ion symporter activity;GO:0015379//potassium:chloride symporter activity	NA	K14428//solute carrier family 12 (potassium/chloride transporters), member 8	XP_006521888.1//PREDICTED: solute carrier family 12 member 8 isoform X5 [Mus musculus];NP_599012.2//solute carrier family 12 member 8 isoform 1 [Mus musculus]
13522	3949	27.0906	24.1229	-0.167387	0.999992	*	0.589554	Adam28	GO:0016021//integral component of membrane;GO:0005739//mitochondrion;GO:0005886//plasma membrane	GO:0046872//metal ion binding;GO:0008237//metallopeptidase activity;GO:0004222//metalloendopeptidase activity	NA	K08614//disintegrin and metalloproteinase domain-containing protein 28 [EC:3.4.24.-]	EDL35956.1//a disintegrin and metallopeptidase domain 28, isoform CRA_a [Mus musculus];NP_001041640.1//disintegrin and metalloproteinase domain-containing protein 28 isoform 4 precursor [Mus musculus]
230577	2442	185.057	188.579	0.0272019	0.999992	*	0.87531	Pars2	GO:0005759//mitochondrial matrix;GO:0005739//mitochondrion;GO:0005737//cytoplasm	GO:0005524//ATP binding;GO:0004827//proline-tRNA ligase activity	GO:0006433//prolyl-tRNA aminoacylation	K01881//prolyl-tRNA synthetase [EC:6.1.1.15]	XP_006503008.1//PREDICTED: probable proline--tRNA ligase, mitochondrial isoform X1 [Mus musculus];NP_001077356.1//probable proline--tRNA ligase, mitochondrial isoform 2 [Mus musculus]
338363	3214	76.3897	66.8332	-0.192814	0.999992	*	0.396687	Tmem241	GO:0016021//integral component of membrane	GO:0005338//nucleotide-sugar transmembrane transporter activity	GO:1990570//GDP-mannose transmembrane transport	NA	NP_001276596.1//transmembrane protein 241 isoform 3 [Mus musculus];NP_848916.2//transmembrane protein 241 isoform 2 [Mus musculus];NP_001276595.1//transmembrane protein 241 isoform 1 [Mus musculus]
54131	2053	598.245	621.802	0.0557193	0.999992	*	0.654128	Irf3	GO:0005634//nucleus;GO:0005829//cytosol;GO:0005737//cytoplasm	GO:0000978//RNA polymerase II proximal promoter sequence-specific DNA binding;GO:0019904//protein domain specific binding;GO:0042802//identical protein binding;GO:0043565//sequence-specific DNA binding;GO:0001077//transcriptional activator activity, RNA polymerase II proximal promoter sequence-specific DNA binding;GO:0042803//protein homodimerization activity;GO:0001078//transcriptional repressor…	GO:0071359//cellular response to dsRNA;GO:0032728//positive regulation of interferon-beta production;GO:0045351//type I interferon biosynthetic process;GO:0032727//positive regulation of interferon-alpha production;GO:0051607//defense response to virus;GO:0071222//cellular response to lipopolysaccharide;GO:0032496//response to lipopolysaccharide;GO:0043330//response to exogenous dsRNA;GO:0060340/…	K05411//interferon regulatory factor 3	NP_058545.1//interferon regulatory factor 3 [Mus musculus]
245525	3274	3.16835	3.82813	0.27291	0.999992	*	0.393069	Hsf3	GO:0005634//nucleus;GO:0005737//cytoplasm	GO:0043565//sequence-specific DNA binding;GO:0031490//chromatin DNA binding;GO:0003700//DNA binding transcription factor activity	GO:0006357//regulation of transcription from RNA polymerase II promoter;GO:0045944//positive regulation of transcription from RNA polymerase II promoter;GO:0006351//transcription, DNA-templated;GO:0034605//cellular response to heat	K09416//heat shock transcription factor 3	NP_001297683.1//heat shock factor protein 3 isoform 1 [Mus musculus];NP_001297684.1//heat shock factor protein 3 isoform 3 [Mus musculus]
18782	2258	9.67128	8.96349	-0.109646	0.999992	*	0.757587	Pla2g2d	GO:0005576//extracellular region;GO:0005737//cytoplasm	GO:0043395//heparan sulfate proteoglycan binding;GO:0102567//phospholipase A2 activity (consuming 1,2-dipalmitoylphosphatidylcholine);GO:0005509//calcium ion binding;GO:0008201//heparin binding;GO:0102568//phospholipase A2 activity consuming 1,2-dioleoylphosphatidylethanolamine);GO:0004623//phospholipase A2 activity	GO:0042130//negative regulation of T cell proliferation;GO:0016042//lipid catabolic process;GO:0002361//CD4-positive, CD25-positive, alpha-beta regulatory T cell differentiation;GO:0050482//arachidonic acid secretion;GO:0006644//phospholipid metabolic process;GO:0050868//negative regulation of T cell activation	K01047//secretory phospholipase A2 [EC:3.1.1.4]	NP_035239.1//group IID secretory phospholipase A2 isoform 1 precursor [Mus musculus]
69940	3363	990.219	995.726	0.00800103	0.999992	*	0.935411	Exoc1	GO:0016020//membrane;GO:0000145//exocyst;GO:0005886//plasma membrane;GO:0005737//cytoplasm;GO:0030496//midbody;GO:0098592//cytoplasmic side of apical plasma membrane	GO:0017049//GTP-Rho binding;GO:0005546//phosphatidylinositol-4,5-bisphosphate binding	GO:0050714//positive regulation of protein secretion;GO:0051601//exocyst localization;GO:0048015//phosphatidylinositol-mediated signaling;GO:0015031//protein transport;GO:0061024//membrane organization;GO:0006893//Golgi to plasma membrane transport;GO:0006887//exocytosis	K19983//exocyst complex component 1	XP_006979798.1//PREDICTED: exocyst complex component 1 isoform X3 [Peromyscus maniculatus bairdii];XP_006535275.1//PREDICTED: exocyst complex component 1 isoform X1 [Mus musculus];XP_021066995.1//exocyst complex component 1 isoform X1 [Mus pahari];NP_081546.1//exocyst complex component 1 isoform 1 [Mus musculus];NP_001276699.1//exocyst complex component 1 isoform 2 [Mus musculus];NP_001276700.1//…
22367	3684	1299.48	1312.17	0.0140187	0.999992	*	0.917704	Vrk1	GO:0005795//Golgi stack;GO:0005634//nucleus;GO:0005654//nucleoplasm;GO:0005730//nucleolus;GO:0005829//cytosol;GO:0005819//spindle;GO:0005737//cytoplasm	GO:0035175//histone kinase activity (H3-S10 specific);GO:0031493//nucleosomal histone binding;GO:0004674//protein serine/threonine kinase activity;GO:0005524//ATP binding;GO:0004672//protein kinase activity;GO:0072354//histone kinase activity (H3-T3 specific);GO:0019901//protein kinase binding	GO:0072355//histone H3-T3 phosphorylation;GO:0006468//protein phosphorylation;GO:0008360//regulation of cell shape;GO:0046777//protein autophosphorylation;GO:0018105//peptidyl-serine phosphorylation;GO:0051301//cell division;GO:0043987//histone H3-S10 phosphorylation;GO:0007049//cell cycle;GO:0090166//Golgi disassembly	K08816//vaccinia related kinase [EC:2.7.11.1]	EDL18742.1//vaccinia related kinase 1, isoform CRA_c, partial [Mus musculus];EDL18741.1//vaccinia related kinase 1, isoform CRA_b, partial [Mus musculus]
76571	1362	1.13315	1.17411	0.0512221	0.999992	*	0.829635	Styxl1	NA	GO:0008138//protein tyrosine/serine/threonine phosphatase activity	NA	K18047//serine/threonine/tyrosine-interacting-like protein 1	XP_006504582.1//PREDICTED: serine/threonine/tyrosine-interacting-like protein 1 isoform X7 [Mus musculus];EDL19352.1//serine/threonine/tyrosine interacting-like 1, isoform CRA_a, partial [Mus musculus]
66993	1743	519.846	428.751	-0.277944	0.999992	*	0.259025	Smarcd3	GO:0071564//npBAF complex;GO:0005634//nucleus;GO:0005654//nucleoplasm;GO:0016514//SWI/SNF complex;GO:0000790//nuclear chromatin;GO:0071565//nBAF complex;GO:0005737//cytoplasm	GO:0035257//nuclear hormone receptor binding;GO:0003713//transcription coactivator activity;GO:0003682//chromatin binding;GO:0030374//ligand-dependent nuclear receptor transcription coactivator activity;GO:0005102//receptor binding;GO:0008134//transcription factor binding;GO:0016922//ligand-dependent nuclear receptor binding	GO:0003219//cardiac right ventricle formation;GO:0006338//chromatin remodeling;GO:0003007//heart morphogenesis;GO:0045893//positive regulation of transcription, DNA-templated;GO:0006357//regulation of transcription from RNA polymerase II promoter;GO:0003407//neural retina development;GO:0003139//secondary heart field specification;GO:0019216//regulation of lipid metabolic process;GO:0002052//posi…	K11650//SWI/SNF-related matrix-associated actin-dependent regulator of chromatin subfamily D	NP_080167.3//SWI/SNF-related matrix-associated actin-dependent regulator of chromatin subfamily D member 3 [Mus musculus]
23825	831	1900.67	2224.97	0.227278	0.999992	*	0.213045	Banf1	NA	NA	NA	K21870//barrier-to-autointegration factor	OBS68680.1//hypothetical protein A6R68_02752 [Neotoma lepida];XP_007128277.1//PREDICTED: barrier-to-autointegration factor isoform X1 [Physeter catodon]
72074	2048	2.76488	2.21795	-0.317991	0.999992	*	0.291211	Anks4b	GO:0005903//brush border;GO:0005789//endoplasmic reticulum membrane;GO:0005886//plasma membrane;GO:0005902//microvillus	NA	GO:0030154//cell differentiation;GO:1904970//brush border assembly;GO:0034976//response to endoplasmic reticulum stress;GO:1904106//protein localization to microvillus;GO:0043623//cellular protein complex assembly	K21414//ankyrin repeat and SAM domain-containing protein 4B	NP_082361.2//ankyrin repeat and SAM domain-containing protein 4B [Mus musculus]
109658	4655	3351.88	3393.19	0.0176724	0.999992	*	0.824047	Txlna	GO:0016020//membrane;GO:0005737//cytoplasm	GO:0019905//syntaxin binding	GO:0042113//B cell activation;GO:0006887//exocytosis	K09228//KRAB domain-containing zinc finger protein;K12875//apoptotic chromatin condensation inducer in the nucleus;K18626//trichohyalin;K20899//guanylate-binding protein 1/3/4/7	EDL30169.1//taxilin alpha, isoform CRA_c, partial [Mus musculus];EDL30168.1//taxilin alpha, isoform CRA_b, partial [Mus musculus]
76479	2186	1302.13	1444.79	0.149986	0.999992	*	0.267592	Smndc1	GO:0005634//nucleus;GO:0005681//spliceosomal complex;GO:0016607//nuclear speck;GO:0015030//Cajal body;GO:0005737//cytoplasm	GO:0003723//RNA binding	GO:0006397//mRNA processing;GO:0008380//RNA splicing;GO:0006915//apoptotic process	K12839//survival of motor neuron-related-splicing factor 30	EDL01698.1//survival motor neuron domain containing 1, isoform CRA_b, partial [Mus musculus]
56351	1954	5191.2	5796.02	0.158994	0.999992	*	0.189147	Ptges3	NA	NA	NA	K15730//cytosolic prostaglandin-E synthase [EC:5.3.99.3]	EDL24540.1//prostaglandin E synthase 3 (cytosolic), isoform CRA_b, partial [Mus musculus]
70024	3515	1536.43	1750.51	0.188197	0.999992	*	0.142443	Mcm10	GO:0005634//nucleus;GO:0031298//replication fork protection complex;GO:0005730//nucleolus	GO:0003688//DNA replication origin binding;GO:0003697//single-stranded DNA binding;GO:0046872//metal ion binding;GO:0042802//identical protein binding;GO:0019899//enzyme binding	GO:0008283//cell proliferation;GO:0006270//DNA replication initiation;GO:0006974//cellular response to DNA damage stimulus	K10736//minichromosome maintenance protein 10	XP_017174741.1//PREDICTED: protein MCM10 homolog isoform X1 [Mus musculus];EDL07958.1//minichromosome maintenance deficient 10 (S. cerevisiae), isoform CRA_b, partial [Mus musculus]
67863	1869	1115.65	1102.24	-0.0174473	0.999992	*	0.836968	Slc25a11	GO:0005634//nucleus;GO:0005743//mitochondrial inner membrane;GO:0016021//integral component of membrane;GO:0005739//mitochondrion	GO:0003723//RNA binding;GO:0015367//oxoglutarate:malate antiporter activity	GO:0006810//transport;GO:0006839//mitochondrial transport	K15104//solute carrier family 25 (mitochondrial oxoglutarate transporter), member 11	NP_077173.1//mitochondrial 2-oxoglutarate/malate carrier protein [Mus musculus]
432999	3974	59.1771	54.2627	-0.12508	0.999992	*	0.629022	A930007A09Rik	NA	NA	NA	K11728//nucleosome-remodeling factor subunit BPTF;K15216//RNA polymerase I-specific transcription initiation factor RRN3	EGV96348.1//hypothetical protein I79_002167 [Cricetulus griseus]
229363	4567	2523.22	2679.4	0.0866437	0.999992	*	0.514663	Gmps	GO:0005829//cytosol	GO:0003922//GMP synthase (glutamine-hydrolyzing) activity;GO:0005524//ATP binding;GO:0016462//pyrophosphatase activity;GO:0003921//GMP synthase activity;GO:0019899//enzyme binding	GO:0006541//glutamine metabolic process;GO:0042493//response to drug;GO:0006177//GMP biosynthetic process;GO:1901367//response to L-cysteine	K01951//GMP synthase (glutamine-hydrolysing) [EC:6.3.5.2]	NP_001028472.2//GMP synthase [glutamine-hydrolyzing] [Mus musculus]
103841	3146	952.833	1005.81	0.0780634	0.999992	*	0.537177	Cuedc1	NA	NA	NA	K17402//small subunit ribosomal protein S23	NP_001165570.1//CUE domain-containing protein 1 isoform 2 [Mus musculus];NP_932130.2//CUE domain-containing protein 1 isoform 1 [Mus musculus]
67936	1499	605.426	691.372	0.191513	0.999992	*	0.315486	Wdr55	GO:0005634//nucleus;GO:0005730//nucleolus;GO:0005737//cytoplasm	NA	GO:0006364//rRNA processing;GO:0042273//ribosomal large subunit biogenesis	K06103//calcium/calmodulin-dependent serine protein kinase [EC:2.7.11.1];K16482//centriolar protein POC1	NP_080740.2//WD repeat-containing protein 55 [Mus musculus]
76041	2705	60.0699	60.3632	0.00702765	0.999992	*	0.978894	Ccdc125	GO:0005737//cytoplasm	NA	GO:0090630//activation of GTPase activity;GO:2000146//negative regulation of cell motility;GO:2000145//regulation of cell motility;GO:0035024//negative regulation of Rho protein signal transduction	K05765//cofilin;K06662//cell cycle checkpoint protein	NP_001161858.1//coiled-coil domain-containing protein 125 isoform B [Mus musculus];NP_898938.4//coiled-coil domain-containing protein 125 isoform A [Mus musculus]
110213	2402	3432.74	3488.58	0.0232792	0.999992	*	0.805608	Tmbim6	GO:0016020//membrane;GO:0005783//endoplasmic reticulum;GO:0016021//integral component of membrane;GO:0031966//mitochondrial membrane;GO:0005789//endoplasmic reticulum membrane;GO:0005737//cytoplasm	GO:0031625//ubiquitin protein ligase binding;GO:0019899//enzyme binding;GO:0060698//endoribonuclease inhibitor activity	GO:0006986//response to unfolded protein;GO:0034976//response to endoplasmic reticulum stress;GO:1902065//response to L-glutamate;GO:0043066//negative regulation of apoptotic process;GO:0060702//negative regulation of endoribonuclease activity;GO:0051025//negative regulation of immunoglobulin secretion;GO:0010523//negative regulation of calcium ion transport into cytosol;GO:1990441//negative regu…	K21889//Bax inhibitor 1	EDL04132.1//testis enhanced gene transcript, isoform CRA_a, partial [Mus musculus]
70152	1883	186.866	194.976	0.061296	0.999992	*	0.731303	Mettl7a1	GO:0070062//extracellular exosome;GO:0005811//lipid droplet;GO:0016021//integral component of membrane	GO:0008168//methyltransferase activity	NA	NA	NP_081610.2//methyltransferase-like protein 7A [Mus musculus]
80749	2452	444.165	432.691	-0.0377594	0.999992	*	0.772072	Lrfn1	GO:0005615//extracellular space;GO:0009986//cell surface;GO:0016021//integral component of membrane;GO:0030054//cell junction;GO:0014069//postsynaptic density;GO:0005578//proteinaceous extracellular matrix;GO:0045211//postsynaptic membrane	NA	GO:0007409//axonogenesis	K16354//leucine-rich repeat and fibronectin type-III domain-containing protein 1	NP_085039.2//leucine-rich repeat and fibronectin type III domain-containing protein 1 isoform 2 precursor [Mus musculus];NP_001135393.1//leucine-rich repeat and fibronectin type III domain-containing protein 1 isoform 1 precursor [Mus musculus]
381438	1215	10.3298	8.36272	-0.304768	0.999992	*	0.377406	Gm5148	GO:0031224//intrinsic component of membrane;GO:0016021//integral component of membrane	GO:0008179//adenylate cyclase binding	GO:1902430//negative regulation of amyloid-beta formation;GO:0050435//amyloid-beta metabolic process;GO:0001933//negative regulation of protein phosphorylation;GO:0010739//positive regulation of protein kinase A signaling	K02973//small subunit ribosomal protein S23e	NP_941059.1//uncharacterized protein LOC381438 [Mus musculus]
19045	1363	6376.38	6718.95	0.0754977	0.999992	*	0.510818	Ppp1ca	GO:0070062//extracellular exosome;GO:0005634//nucleus;GO:0005654//nucleoplasm;GO:0042587//glycogen granule;GO:0005737//cytoplasm;GO:0043025//neuronal cell body;GO:0043005//neuron projection;GO:0043204//perikaryon;GO:0005730//nucleolus;GO:0072357//PTW/PP1 phosphatase complex;GO:0005913//cell-cell adherens junction;GO:0005829//cytosol;GO:0000164//protein phosphatase type 1 complex;GO:0043197//dendr…	GO:0098641//cadherin binding involved in cell-cell adhesion;GO:0004722//protein serine/threonine phosphatase activity;GO:0016791//phosphatase activity;GO:0046872//metal ion binding;GO:0004721//phosphoprotein phosphatase activity;GO:0043021//ribonucleoprotein complex binding;GO:0032403//protein complex binding;GO:0008157//protein phosphatase 1 binding	GO:0019433//triglyceride catabolic process;GO:0030324//lung development;GO:0005981//regulation of glycogen catabolic process;GO:1904886//beta-catenin destruction complex disassembly;GO:0060828//regulation of canonical Wnt signaling pathway;GO:0005977//glycogen metabolic process;GO:0032091//negative regulation of protein binding;GO:0006470//protein dephosphorylation;GO:0016311//dephosphorylation;G…	K06269//serine/threonine-protein phosphatase PP1 catalytic subunit [EC:3.1.3.16]	XP_004437757.1//PREDICTED: serine/threonine-protein phosphatase PP1-alpha catalytic subunit [Ceratotherium simum simum]
277010	3077	635.182	580.554	-0.129741	0.999992	*	0.421082	Marveld1	NA	NA	NA	K16628//collagen, type VII, alpha	XP_021007515.1//MARVEL domain-containing protein 1 [Mus caroli]
234069	2408	824.006	819.272	-0.00831249	0.999992	*	0.939774	Pcid2	GO:0070390//transcription export complex 2	GO:0003723//RNA binding;GO:0003690//double-stranded DNA binding	GO:0090267//positive regulation of mitotic cell cycle spindle assembly checkpoint;GO:0071033//nuclear retention of pre-mRNA at the site of transcription;GO:0045579//positive regulation of B cell differentiation;GO:0043066//negative regulation of apoptotic process;GO:0045893//positive regulation of transcription, DNA-templated;GO:0006368//transcription elongation from RNA polymerase II promoter;GO…	NA	XP_005374010.2//PREDICTED: PCI domain-containing protein 2 [Chinchilla lanigera]
22376	2094	30.2867	46.399	0.615406	0.999992	*	0.0348231	Was	GO:0012506//vesicle membrane;GO:0070062//extracellular exosome;GO:0005884//actin filament;GO:0005829//cytosol;GO:0005911//cell-cell junction	GO:0031267//small GTPase binding;GO:0003779//actin binding;GO:0048365//Rac GTPase binding;GO:0042802//identical protein binding;GO:0043274//phospholipase binding;GO:0017124//SH3 domain binding;GO:0019901//protein kinase binding	GO:0042110//T cell activation;GO:0016197//endosomal transport;GO:0032488//Cdc42 protein signal transduction;GO:0030048//actin filament-based movement;GO:0008064//regulation of actin polymerization or depolymerization;GO:0002625//regulation of T cell antigen processing and presentation;GO:0010591//regulation of lamellipodium assembly;GO:0051497//negative regulation of stress fiber assembly;GO:0008…	K05747//Wiskott-Aldrich syndrome protein	NP_033541.1//wiskott-Aldrich syndrome protein homolog [Mus musculus]
68737	3867	396.335	388.667	-0.0281866	0.999992	*	0.824674	Angel1	GO:0005634//nucleus;GO:0005783//endoplasmic reticulum;GO:0005829//cytosol;GO:0005801//cis-Golgi network;GO:0048471//perinuclear region of cytoplasm	GO:0008190//eukaryotic initiation factor 4E binding;GO:0019904//protein domain specific binding	NA	K18729//protein angel	EDL02904.1//angel homolog 1 (Drosophila), partial [Mus musculus]
277744	922	0.15995	0.163809	0.034395	0.999992	*	0.656026	Srarp	NA	NA	NA	NA	NP_001028546.1//uncharacterized protein C1orf64 homolog [Mus musculus]
56190	1787	1395.35	1633.04	0.226935	0.999992	*	0.194943	Rbm38	GO:0005634//nucleus;GO:0005829//cytosol	GO:0003723//RNA binding;GO:0003729//mRNA binding;GO:0003730//mRNA 3'-UTR binding	GO:0043484//regulation of RNA splicing;GO:0006397//mRNA processing;GO:0030154//cell differentiation;GO:0070935//3'-UTR-mediated mRNA stabilization;GO:0010830//regulation of myotube differentiation;GO:0008380//RNA splicing;GO:0006977//DNA damage response, signal transduction by p53 class mediator resulting in cell cycle arrest;GO:0006978//DNA damage response, signal transduction by p53 class media…	K12741//heterogeneous nuclear ribonucleoprotein A1/A3;K14411//RNA-binding protein Musashi	EDL06622.1//RNA binding motif protein 38, isoform CRA_c, partial [Mus musculus]
26432	3664	1044.89	1019.7	-0.0352063	0.999992	*	0.690404	Plod2	GO:0070062//extracellular exosome;GO:0005783//endoplasmic reticulum;GO:0030867//rough endoplasmic reticulum membrane	GO:0005506//iron ion binding;GO:0008475//procollagen-lysine 5-dioxygenase activity;GO:0031418//L-ascorbic acid binding	GO:0017185//peptidyl-lysine hydroxylation;GO:0046947//hydroxylysine biosynthetic process;GO:0001666//response to hypoxia	K13645//procollagen-lysine,2-oxoglutarate 5-dioxygenase 2 [EC:1.14.11.4]	NP_001136388.1//procollagen-lysine,2-oxoglutarate 5-dioxygenase 2 isoform 1 precursor [Mus musculus];EDL20922.1//procollagen lysine, 2-oxoglutarate 5-dioxygenase 2, isoform CRA_a [Mus musculus]
673094	950	863.904	1014.05	0.23119	0.999992	*	0.354918	Cd99	GO:0016021//integral component of membrane;GO:0005886//plasma membrane	NA	GO:0001773//myeloid dendritic cell activation;GO:0050900//leukocyte migration	K06520//CD99 antigen	NP_079860.2//CD99 antigen precursor [Mus musculus]
21771	2255	1388.26	1583.12	0.189493	0.999992	*	0.261939	Utp4	GO:0005730//nucleolus;GO:0001650//fibrillar center;GO:0005694//chromosome;GO:0034455//t-UTP complex	GO:0003723//RNA binding	GO:0006355//regulation of transcription, DNA-templated;GO:0006351//transcription, DNA-templated;GO:0030490//maturation of SSU-rRNA	K14548//U3 small nucleolar RNA-associated protein 4	BAD32596.1//mKIAA1988 protein, partial [Mus musculus]
74776	1382	426.59	461.801	0.114423	0.999992	*	0.517498	Ppa2	GO:0070062//extracellular exosome;GO:0005739//mitochondrion	GO:0000287//magnesium ion binding;GO:0004427//inorganic diphosphatase activity;GO:0004722//protein serine/threonine phosphatase activity	GO:0051881//regulation of mitochondrial membrane potential	K01507//inorganic pyrophosphatase [EC:3.6.1.1]	NP_001280570.1//inorganic pyrophosphatase 2, mitochondrial isoform 2 precursor [Mus musculus];NP_666253.1//inorganic pyrophosphatase 2, mitochondrial isoform 1 precursor [Mus musculus]
71030	1520	2.59499	2.39063	-0.118338	0.999992	*	0.685841	4933403O08Rik	NA	NA	NA	K17536//connector enhancer of kinase suppressor of Ras 2	XP_011246010.1//PREDICTED: uncharacterized protein LOC71030 isoform X1 [Mus musculus]
56516	5207	1769.08	1809.89	0.0329045	0.999992	*	0.675018	Rbms2	GO:0005634//nucleus	GO:0003723//RNA binding	NA	K13088//ELAV-like protein 1;K13208//ELAV like protein 2/3/4	NP_062685.2//RNA-binding motif, single-stranded-interacting protein 2 isoform a [Mus musculus];XP_021030314.1//RNA-binding motif, single-stranded-interacting protein 2 isoform X2 [Mus caroli]
71481	4795	37.2989	30.9496	-0.269214	0.999992	*	0.393303	Alpk1	NA	GO:0004674//protein serine/threonine kinase activity;GO:0005524//ATP binding	NA	K08868//alpha-kinase	NP_082084.1//alpha-protein kinase 1 [Mus musculus]
226251	6140	915.018	870.48	-0.0719899	0.999992	*	0.507325	Ablim1	GO:0001725//stress fiber;GO:0015629//actin cytoskeleton;GO:0014069//postsynaptic density;GO:0030027//lamellipodium;GO:0005737//cytoplasm	GO:0003779//actin binding;GO:0046872//metal ion binding	GO:0030032//lamellipodium assembly;GO:0060271//cilium assembly;GO:0045944//positive regulation of transcription from RNA polymerase II promoter;GO:0007010//cytoskeleton organization;GO:0007411//axon guidance	K07520//actin-binding LIM protein	NP_848803.3//actin-binding LIM protein 1 isoform 1 [Mus musculus];XP_006527104.1//PREDICTED: actin-binding LIM protein 1 isoform X16 [Mus musculus];BAE32362.1//unnamed protein product [Mus musculus];NP_001277745.1//actin-binding LIM protein 1 isoform 6 [Mus musculus];BAC65478.1//mKIAA0059 protein, partial [Mus musculus];XP_017173667.1//PREDICTED: actin-binding LIM protein 1 isoform X17 [Mus muscu…
14613	3180	176.951	130.393	-0.440482	0.999992	*	0.110979	Gja5	GO:0005921//gap junction;GO:0005922//connexin complex;GO:0042995//cell projection;GO:0005887//integral component of plasma membrane;GO:0016021//integral component of membrane;GO:0014704//intercalated disc	GO:0005243//gap junction channel activity;GO:0086076//gap junction channel activity involved in atrial cardiac muscle cell-AV node cell electrical coupling;GO:0086077//gap junction channel activity involved in AV node cell-bundle of His cell electrical coupling;GO:0097718//disordered domain specific binding;GO:0055077//gap junction hemi-channel activity;GO:0086078//gap junction channel activity i…	GO:0003283//atrial septum development;GO:0060412//ventricular septum morphogenesis;GO:0086044//atrial cardiac muscle cell to AV node cell communication by electrical coupling;GO:0098910//regulation of atrial cardiac muscle cell action potential;GO:0098904//regulation of AV node cell action potential;GO:0060371//regulation of atrial cardiac muscle cell membrane depolarization;GO:0003193//pulmonary…	K07614//gap junction alpha-5 protein	XP_021052312.1//gap junction alpha-5 protein [Mus pahari];NP_032147.1//gap junction alpha-5 protein [Mus musculus]
77371	6798	585.738	566.576	-0.0479859	0.999992	*	0.632774	Sec24a	GO:0005829//cytosol;GO:0030127//COPII vesicle coat;GO:0005789//endoplasmic reticulum membrane;GO:0000139//Golgi membrane	GO:0008270//zinc ion binding	GO:0050714//positive regulation of protein secretion;GO:0006886//intracellular protein transport;GO:0045714//regulation of low-density lipoprotein particle receptor biosynthetic process;GO:2000189//positive regulation of cholesterol homeostasis;GO:0006888//ER to Golgi vesicle-mediated transport;GO:0090110//cargo loading into COPII-coated vesicle	K14007//protein transport protein SEC24	NP_001277714.1//protein transport protein Sec24A isoform 2 [Mus musculus];NP_780464.2//protein transport protein Sec24A isoform 1 [Mus musculus]
59014	2058	1270.35	1526.96	0.26543	0.999992	*	0.199188	Rrs1	GO:0005634//nucleus;GO:0005783//endoplasmic reticulum;GO:0005730//nucleolus;GO:0000794//condensed nuclear chromosome;GO:0001650//fibrillar center;GO:0030687//preribosome, large subunit precursor	GO:0003723//RNA binding;GO:0008097//5S rRNA binding	GO:0002244//hematopoietic progenitor cell differentiation;GO:0000027//ribosomal large subunit assembly;GO:0000447//endonucleolytic cleavage in ITS1 to separate SSU-rRNA from 5.8S rRNA and LSU-rRNA from tricistronic rRNA transcript (SSU-rRNA, 5.8S rRNA, LSU-rRNA);GO:1901796//regulation of signal transduction by p53 class mediator;GO:0000055//ribosomal large subunit export from nucleus;GO:0007080//…	K14852//regulator of ribosome biosynthesis	BAC65489.2//mKIAA0112 protein, partial [Mus musculus]
50926	2761	6514.79	6819.76	0.0660016	0.999992	*	0.57577	Hnrnpdl	GO:0070062//extracellular exosome;GO:0005654//nucleoplasm	GO:0003723//RNA binding	NA	K13044//heterogeneous nuclear ribonucleoprotein A/B/D	XP_015849726.1//PREDICTED: heterogeneous nuclear ribonucleoprotein D-like [Peromyscus maniculatus bairdii];NP_057899.2//heterogeneous nuclear ribonucleoprotein D-like [Mus musculus]
12371	3898	726.233	659.187	-0.139744	0.999992	*	0.168741	Casp9	GO:0005634//nucleus;GO:0043293//apoptosome;GO:0043234//protein complex;GO:0005829//cytosol;GO:0005739//mitochondrion	GO:0008233//peptidase activity;GO:0004197//cysteine-type endopeptidase activity;GO:0017124//SH3 domain binding;GO:0019901//protein kinase binding;GO:0097200//cysteine-type endopeptidase activity involved in execution phase of apoptosis	GO:0034349//glial cell apoptotic process;GO:0032496//response to lipopolysaccharide;GO:2001020//regulation of response to DNA damage stimulus;GO:0046677//response to antibiotic;GO:0034644//cellular response to UV;GO:0043065//positive regulation of apoptotic process;GO:0032355//response to estradiol;GO:0006974//cellular response to DNA damage stimulus;GO:0008630//intrinsic apoptotic signaling path…	K04399//caspase 9 [EC:3.4.22.62]	NP_001264861.1//caspase-9 isoform 2 [Mus musculus];NP_001342105.1//caspase-9 isoform 3 [Mus musculus];NP_056548.2//caspase-9 isoform 1 precursor [Mus musculus]
66821	1847	253.35	276.587	0.1266	0.999992	*	0.357482	Bcs1l	GO:0005743//mitochondrial inner membrane;GO:0016021//integral component of membrane;GO:0005739//mitochondrion	GO:0005524//ATP binding	GO:0033617//mitochondrial respiratory chain complex IV assembly;GO:0032981//mitochondrial respiratory chain complex I assembly;GO:0034551//mitochondrial respiratory chain complex III assembly;GO:0007005//mitochondrion organization	K08900//mitochondrial chaperone BCS1	NP_080060.1//mitochondrial chaperone BCS1 [Mus musculus]
666528	4481	0.317936	0.341186	0.101822	0.999992	*	0.434686	Zfp541	GO:0005634//nucleus;GO:0005667//transcription factor complex;GO:0000118//histone deacetylase complex	GO:0046872//metal ion binding;GO:0044212//transcription regulatory region DNA binding;GO:0008134//transcription factor binding;GO:0003700//DNA binding transcription factor activity	GO:0006357//regulation of transcription from RNA polymerase II promoter;GO:0030154//cell differentiation;GO:0007275//multicellular organism development;GO:0006351//transcription, DNA-templated;GO:0007283//spermatogenesis	K09228//KRAB domain-containing zinc finger protein	NP_001334488.1//zinc finger protein 541 isoform 1 [Mus musculus];NP_001092747.1//zinc finger protein 541 isoform 2 [Mus musculus]
68126	1242	71.0938	62.1857	-0.19314	0.999992	*	0.385721	Fahd2a	GO:0005739//mitochondrion	GO:0046872//metal ion binding;GO:0016787//hydrolase activity;GO:0003824//catalytic activity	GO:0008152//metabolic process	K01557//acylpyruvate hydrolase [EC:3.7.1.5]	EDL28189.1//fumarylacetoacetate hydrolase domain containing 2A, isoform CRA_a, partial [Mus musculus]
239743	2405	78.0971	79.6632	0.0286439	0.999992	*	0.899125	Klhl6	GO:0005634//nucleus;GO:0005737//cytoplasm	GO:0000976//transcription regulatory region sequence-specific DNA binding;GO:0003700//DNA binding transcription factor activity	GO:0050853//B cell receptor signaling pathway;GO:0006357//regulation of transcription from RNA polymerase II promoter;GO:0002467//germinal center formation;GO:0045893//positive regulation of transcription, DNA-templated	K10444//kelch-like protein 6	NP_899246.2//kelch-like protein 6 [Mus musculus]
18008	6143	10484.3	9000.55	-0.22015	0.999992	*	0.239038	Nes	GO:0031012//extracellular matrix;GO:0005882//intermediate filament;GO:0005737//cytoplasm	GO:0005198//structural molecule activity;GO:0019215//intermediate filament binding	GO:0030844//positive regulation of intermediate filament depolymerization;GO:0007399//nervous system development;GO:0043524//negative regulation of neuron apoptotic process;GO:0031076//embryonic camera-type eye development;GO:0007420//brain development;GO:2000179//positive regulation of neural precursor cell proliferation;GO:0048858//cell projection morphogenesis;GO:0032091//negative regulation o…	K07609//nestin	EDL15324.1//nestin, isoform CRA_a, partial [Mus musculus]
56464	1975	179.135	190.162	0.0861839	0.999992	*	0.623283	Ctsf	GO:0070062//extracellular exosome;GO:0005615//extracellular space;GO:0005764//lysosome;GO:1903561//extracellular vesicle	GO:0008234//cysteine-type peptidase activity;GO:0004197//cysteine-type endopeptidase activity	GO:0051603//proteolysis involved in cellular protein catabolic process	K01373//cathepsin F [EC:3.4.22.41]	NP_063914.1//cathepsin F precursor [Mus musculus]
107895	3104	246.784	221.302	-0.157234	0.999992	*	0.522172	Mgat5	GO:0070062//extracellular exosome;GO:0005794//Golgi apparatus;GO:0016021//integral component of membrane;GO:0000139//Golgi membrane	GO:0008375//acetylglucosaminyltransferase activity;GO:0016757//transferase activity, transferring glycosyl groups;GO:0030144//alpha-1,6-mannosylglycoprotein 6-beta-N-acetylglucosaminyltransferase activity	GO:0006487//protein N-linked glycosylation	K00744//alpha-1,3(6)-mannosylglycoprotein beta-1,6-N-acetyl-glucosaminyltransferase [EC:2.4.1.155]	NP_660110.2//alpha-1,6-mannosylglycoprotein 6-beta-N-acetylglucosaminyltransferase A [Mus musculus]
230234	4299	1058.03	1087.87	0.0401179	0.999992	*	0.673285	Fam206a	GO:0030425//dendrite;GO:0005634//nucleus;GO:0016607//nuclear speck	NA	NA	K09596//signal peptide peptidase-like 2A [EC:3.4.23.-]	BAC35079.1//unnamed protein product, partial [Mus musculus]
13858	4935	1273.08	1217.45	-0.0644662	0.999992	*	0.582911	Eps15	GO:0016020//membrane;GO:0043231//intracellular membrane-bounded organelle;GO:0060170//ciliary membrane;GO:0016324//apical plasma membrane;GO:0030136//clathrin-coated vesicle;GO:0030122//AP-2 adaptor complex;GO:0016235//aggresome;GO:0009925//basal plasma membrane;GO:0031901//early endosome membrane;GO:0030132//clathrin coat of coated pit;GO:0005829//cytosol;GO:0005905//clathrin-coated pit;GO:00057…	GO:0031593//polyubiquitin modification-dependent protein binding;GO:0042802//identical protein binding;GO:0005509//calcium ion binding;GO:0017124//SH3 domain binding;GO:0045296//cadherin binding	GO:0001921//positive regulation of receptor recycling;GO:0006895//Golgi to endosome transport;GO:0042127//regulation of cell proliferation;GO:0048268//clathrin coat assembly;GO:0032456//endocytic recycling;GO:0015031//protein transport;GO:0019065//receptor-mediated endocytosis of virus by host cell;GO:0046718//viral entry into host cell	K12472//epidermal growth factor receptor substrate 15	NP_001153436.1//epidermal growth factor receptor substrate 15 isoform B [Mus musculus];NP_031969.1//epidermal growth factor receptor substrate 15 isoform A [Mus musculus];XP_006502801.2//PREDICTED: epidermal growth factor receptor substrate 15 isoform X1 [Mus musculus]
109359	2895	901.909	885.719	-0.0261324	0.999992	*	0.76553	Abraxas2	GO:0036449//microtubule minus-end;GO:0000922//spindle pole;GO:0005634//nucleus;GO:0005874//microtubule;GO:0005737//cytoplasm;GO:0030496//midbody;GO:0070552//BRISC complex;GO:0031616//spindle pole centrosome	GO:0031593//polyubiquitin modification-dependent protein binding;GO:0008017//microtubule binding	GO:0002931//response to ischemia;GO:0000278//mitotic cell cycle;GO:0007059//chromosome segregation;GO:0043066//negative regulation of apoptotic process;GO:0008608//attachment of spindle microtubules to kinetochore;GO:0090307//mitotic spindle assembly;GO:0051301//cell division;GO:0071497//cellular response to freezing;GO:0070536//protein K63-linked deubiquitination	K20799//BRISC complex subunit Abro1	NP_932134.3//BRISC complex subunit Abraxas 2 [Mus musculus]
194856	977	0.506203	0.494924	-0.0325075	0.999992	*	0.80426	Rhox4e	GO:0005634//nucleus	GO:0003677//DNA binding	NA	K08899//lemur tyrosine kinase 3 [EC:2.7.10.1]	NP_957688.2//reproductive homeobox 4E [Mus musculus]
235040	3024	439.79	465.215	0.0810821	0.999992	*	0.532687	Atg4d	GO:0005759//mitochondrial matrix;GO:0005829//cytosol;GO:0005737//cytoplasm	GO:0004197//cysteine-type endopeptidase activity	GO:0006612//protein targeting to membrane;GO:0006501//C-terminal protein lipidation;GO:0000422//autophagy of mitochondrion;GO:0006915//apoptotic process;GO:0051697//protein delipidation;GO:0006914//autophagy;GO:0044804//autophagy of nucleus;GO:0000045//autophagosome assembly	K08342//cysteine protease ATG4 [EC:3.4.22.-]	NP_705811.8//cysteine protease ATG4D precursor [Mus musculus]
101533	1475	2.48437	2.81297	0.179217	0.999992	*	0.559721	Klk9	NA	GO:0004252//serine-type endopeptidase activity	NA	K09618//kallikrein 9 [EC:3.4.21.-]	NP_082936.2//kallikrein-9 precursor [Mus musculus]
319800	1997	0.15995	0.163809	0.034395	0.999992	*	0.656026	Slc22a30	GO:0005887//integral component of plasma membrane;GO:0016021//integral component of membrane	GO:0015143//urate transmembrane transporter activity;GO:0005452//inorganic anion exchanger activity;GO:0022857//transmembrane transporter activity;GO:0015347//sodium-independent organic anion transmembrane transporter activity	GO:0043252//sodium-independent organic anion transport;GO:0015747//urate transport	K08206//MFS transporter, OCT family, solute carrier family 22 (organic anion/cation transporter), member 9/10/19/24/25	NP_795976.1//integral membrane transport protein UST1R [Mus musculus]
16523	2559	16.2129	12.732	-0.348676	0.999992	*	0.312012	Kcnj8	GO:0016020//membrane;GO:0043231//intracellular membrane-bounded organelle;GO:0008282//inward rectifying potassium channel;GO:0005887//integral component of plasma membrane;GO:0042383//sarcolemma;GO:0030016//myofibril;GO:0005739//mitochondrion	GO:0005524//ATP binding;GO:0017098//sulfonylurea receptor binding;GO:1902282//voltage-gated potassium channel activity involved in ventricular cardiac muscle cell action potential repolarization;GO:0015272//ATP-activated inward rectifier potassium channel activity	GO:0006813//potassium ion transport;GO:0009268//response to pH;GO:0001822//kidney development;GO:0007507//heart development;GO:0051607//defense response to virus;GO:0032496//response to lipopolysaccharide;GO:0043330//response to exogenous dsRNA;GO:0010107//potassium ion import;GO:0098915//membrane repolarization during ventricular cardiac muscle cell action potential;GO:1990573//potassium ion imp…	K05001//potassium inwardly-rectifying channel subfamily J member 8	NP_032454.1//ATP-sensitive inward rectifier potassium channel 8 isoform 1 [Mus musculus];EDL10645.1//potassium inwardly-rectifying channel, subfamily J, member 8, isoform CRA_a, partial [Mus musculus]
114712	886	26.9135	37.345	0.472588	0.999992	*	0.126935	Ferd3l	GO:0005634//nucleus	GO:0000977//RNA polymerase II regulatory region sequence-specific DNA binding;GO:0001227//transcriptional repressor activity, RNA polymerase II transcription regulatory region sequence-specific DNA binding;GO:0046983//protein dimerization activity	GO:0045892//negative regulation of transcription, DNA-templated;GO:0000122//negative regulation of transcription from RNA polymerase II promoter;GO:0006351//transcription, DNA-templated;GO:0048468//cell development;GO:0050767//regulation of neurogenesis;GO:0033504//floor plate development	K13024//inositol-hexakisphosphate/diphosphoinositol-pentakisphosphate 1-kinase [EC:2.7.4.24];K09517//DnaJ homolog subfamily B member 11;K09073//pancreas-specific transcription factor 1a	NP_277057.1//fer3-like protein [Mus musculus]
12862	678	0.165861	0.161916	-0.0347314	0.999992	*	0.654557	Cox6a2	GO:0005739//mitochondrion;GO:0005751//mitochondrial respiratory chain complex IV	GO:0004129//cytochrome-c oxidase activity;GO:0030234//enzyme regulator activity	GO:0006123//mitochondrial electron transport, cytochrome c to oxygen;GO:0009060//aerobic respiration	K02266//cytochrome c oxidase subunit 6a	NP_034073.2//cytochrome c oxidase subunit 6A2, mitochondrial precursor [Mus musculus]
67763	1868	1577.26	1745.82	0.146485	0.999992	*	0.254568	Prpsap1	NA	GO:0000287//magnesium ion binding;GO:0004749//ribose phosphate diphosphokinase activity;GO:0042802//identical protein binding	GO:0009116//nucleoside metabolic process;GO:0009165//nucleotide biosynthetic process	K00948//ribose-phosphate pyrophosphokinase [EC:2.7.6.1]	NP_080640.1//phosphoribosyl pyrophosphate synthase-associated protein 1 [Mus musculus]
66180	1903	300.379	293.183	-0.0349848	0.999992	*	0.819431	P3h4	GO:0005783//endoplasmic reticulum;GO:1902494//catalytic complex;GO:0000795//synaptonemal complex	NA	GO:0017185//peptidyl-lysine hydroxylation;GO:0030199//collagen fibril organization;GO:0046849//bone remodeling;GO:0032964//collagen biosynthetic process	K19606//cartilage-associated protein	NP_789800.1//synaptonemal complex protein SC65 precursor [Mus musculus]
56790	2781	1641.95	1568.15	-0.0663499	0.999992	*	0.409243	Supt20	GO:0000124//SAGA complex	GO:0003712//transcription cofactor activity	GO:0007369//gastrulation;GO:0035948//positive regulation of gluconeogenesis by positive regulation of transcription from RNA polymerase II promoter	K21245//transcription factor SPT20 homolog	XP_006501864.1//PREDICTED: transcription factor SPT20 homolog isoform X1 [Mus musculus];XP_006501877.1//PREDICTED: transcription factor SPT20 homolog isoform X8 [Mus musculus];XP_006501869.1//PREDICTED: transcription factor SPT20 homolog isoform X2 [Mus musculus];EDL35269.1//DNA segment, Chr 3, ERATO Doi 300, expressed, isoform CRA_f, partial [Mus musculus]
12387	3534	21548.6	20912.9	-0.043207	0.999992	*	0.551305	Ctnnb1	GO:0016323//basolateral plasma membrane;GO:0005938//cell cortex;GO:0030877//beta-catenin destruction complex;GO:0005913//cell-cell adherens junction;GO:0005829//cytosol;GO:0005923//bicellular tight junction;GO:0016328//lateral plasma membrane;GO:0043296//apical junction complex;GO:0070062//extracellular exosome;GO:0005925//focal adhesion;GO:0070369//beta-catenin-TCF7L2 complex;GO:0005813//centros…	GO:0000978//RNA polymerase II proximal promoter sequence-specific DNA binding;GO:0030331//estrogen receptor binding;GO:0019903//protein phosphatase binding;GO:0045296//cadherin binding;GO:0044325//ion channel binding;GO:0003713//transcription coactivator activity;GO:0008022//protein C-terminus binding;GO:0050681//androgen receptor binding;GO:0003682//chromatin binding;GO:0019900//kinase binding;G…	GO:1904886//beta-catenin destruction complex disassembly;GO:0048660//regulation of smooth muscle cell proliferation;GO:0030521//androgen receptor signaling pathway;GO:0090279//regulation of calcium ion import;GO:0033234//negative regulation of protein sumoylation;GO:2000008//regulation of protein localization to cell surface;GO:0098609//cell-cell adhesion;GO:0032355//response to estradiol;GO:0051…	K02105//catenin beta 1	NP_031640.1//catenin beta-1 [Mus musculus]
110794	1238	0.15995	0.163809	0.034395	0.999992	*	0.656026	Cebpe	GO:0005634//nucleus;GO:0005654//nucleoplasm	GO:0000978//RNA polymerase II proximal promoter sequence-specific DNA binding;GO:0003677//DNA binding;GO:0046982//protein heterodimerization activity;GO:0001077//transcriptional activator activity, RNA polymerase II proximal promoter sequence-specific DNA binding;GO:0003700//DNA binding transcription factor activity;GO:0042803//protein homodimerization activity	GO:0045944//positive regulation of transcription from RNA polymerase II promoter;GO:0030225//macrophage differentiation;GO:0042089//cytokine biosynthetic process;GO:0071222//cellular response to lipopolysaccharide;GO:0030851//granulocyte differentiation;GO:0042742//defense response to bacterium;GO:0010628//positive regulation of gene expression;GO:0006909//phagocytosis	K10051//CCAAT/enhancer binding protein (C/EBP), epsilon	BAE25437.1//unnamed protein product [Mus musculus]
68475	864	533.936	565.667	0.083284	0.999992	*	0.52804	Ssna1	GO:0005929//cilium;GO:0036064//ciliary basal body;GO:0005634//nucleus;GO:0005813//centrosome;GO:0005886//plasma membrane;GO:0005737//cytoplasm	GO:0042802//identical protein binding	GO:0042073//intraciliary transport;GO:0060830//ciliary receptor clustering involved in smoothened signaling pathway	K16780//sjoegren syndrome nuclear autoantigen 1	BAB22733.2//unnamed protein product [Mus musculus]
60599	5398	809.665	677.922	-0.256205	0.999992	*	0.285579	Trp53inp1	GO:0016605//PML body;GO:0005634//nucleus;GO:0005829//cytosol;GO:0031410//cytoplasmic vesicle;GO:0005776//autophagosome	GO:0016209//antioxidant activity	GO:0071447//cellular response to hydroperoxide;GO:0010629//negative regulation of gene expression;GO:0007050//cell cycle arrest;GO:0045893//positive regulation of transcription, DNA-templated;GO:0034644//cellular response to UV;GO:0043065//positive regulation of apoptotic process;GO:0048102//autophagic cell death;GO:1904761//negative regulation of myofibroblast differentiation;GO:0008285//negativ…	K15310//tumor protein p53-inducible nuclear protein 1	NP_068697.1//tumor protein p53-inducible nuclear protein 1 isoform 1 [Mus musculus];NP_001186034.1//tumor protein p53-inducible nuclear protein 1 isoform 2 [Mus musculus]
268515	10755	3997.36	4326.64	0.114197	0.999992	*	0.10341	Bahcc1	GO:0000785//chromatin;GO:0005677//chromatin silencing complex	GO:0003682//chromatin binding;GO:0000976//transcription regulatory region sequence-specific DNA binding	GO:0006342//chromatin silencing;GO:0031507//heterochromatin assembly	K14972//PAX-interacting protein 1;K15157//mediator of RNA polymerase II transcription subunit 15;K04650//nuclear receptor co-repressor 1	NP_001334550.1//BAH and coiled-coil domain-containing protein 1 isoform 2 [Mus musculus];XP_017170056.1//PREDICTED: BAH and coiled-coil domain-containing protein 1 isoform X3 [Mus musculus];XP_006533486.1//PREDICTED: BAH and coiled-coil domain-containing protein 1 isoform X1 [Mus musculus];NP_940815.3//BAH and coiled-coil domain-containing protein 1 isoform 1 [Mus musculus]
12799	2346	186.539	171.832	-0.118485	0.999992	*	0.465612	Cnp	GO:0016020//membrane;GO:0070062//extracellular exosome;GO:0035749//myelin sheath adaxonal region;GO:0005615//extracellular space;GO:0005874//microtubule;GO:0043209//myelin sheath;GO:0005741//mitochondrial outer membrane;GO:0042470//melanosome;GO:0005902//microvillus;GO:0005737//cytoplasm;GO:0048471//perinuclear region of cytoplasm;GO:0035748//myelin sheath abaxonal region;GO:0005743//mitochondria…	GO:0003723//RNA binding;GO:0004113//2',3'-cyclic-nucleotide 3'-phosphodiesterase activity;GO:0030551//cyclic nucleotide binding	GO:0021762//substantia nigra development;GO:0000226//microtubule cytoskeleton organization;GO:0046902//regulation of mitochondrial membrane permeability;GO:0048709//oligodendrocyte differentiation;GO:0008344//adult locomotory behavior;GO:0032496//response to lipopolysaccharide;GO:0009214//cyclic nucleotide catabolic process;GO:0009636//response to toxic substance;GO:0007409//axonogenesis;GO:00075…	K01121//2',3'-cyclic-nucleotide 3'-phosphodiesterase [EC:3.1.4.37]	EDL02552.1//cyclic nucleotide phosphodiesterase 1, isoform CRA_a, partial [Mus musculus];XP_021032464.1//2',3'-cyclic-nucleotide 3'-phosphodiesterase [Mus caroli]
18193	12784	5020.24	4921.14	-0.0287636	0.999992	*	0.736775	Nsd1	GO:0005634//nucleus	GO:0030331//estrogen receptor binding;GO:0003714//transcription corepressor activity;GO:0046966//thyroid hormone receptor binding;GO:0042974//retinoic acid receptor binding;GO:0042799//histone methyltransferase activity (H4-K20 specific);GO:0042054//histone methyltransferase activity;GO:0046965//retinoid X receptor binding;GO:0000979//RNA polymerase II core promoter sequence-specific DNA binding;…	GO:0000122//negative regulation of transcription from RNA polymerase II promoter;GO:0016571//histone methylation;GO:1903025//regulation of RNA polymerase II regulatory region sequence-specific DNA binding;GO:0001702//gastrulation with mouth forming second;GO:0033135//regulation of peptidyl-serine phosphorylation;GO:0000414//regulation of histone H3-K36 methylation;GO:0045893//positive regulation …	K15588//histone-lysine N-methyltransferase NSD1 [EC:2.1.1.43]	XP_021036654.1//histone-lysine N-methyltransferase, H3 lysine-36 and H4 lysine-20 specific isoform X1 [Mus caroli];XP_006517206.1//PREDICTED: histone-lysine N-methyltransferase, H3 lysine-36 and H4 lysine-20 specific isoform X2 [Mus musculus];XP_021071488.1//histone-lysine N-methyltransferase, H3 lysine-36 and H4 lysine-20 specific [Mus pahari]
100125586	2484	0.333968	0.334239	0.00116976	0.999992	*	0.991917	Vmn2r2	GO:0016021//integral component of membrane;GO:0005886//plasma membrane	GO:0004930//G-protein coupled receptor activity	NA	K04613//vomeronasal 2 receptor	NP_001098062.1//vomeronasal 2, receptor 2 [Mus musculus]
14583	6248	1518.2	1424.8	-0.0916042	0.999992	*	0.479396	Gfpt1	GO:0070062//extracellular exosome	GO:0097367//carbohydrate derivative binding;GO:0004360//glutamine-fructose-6-phosphate transaminase (isomerizing) activity	GO:0006541//glutamine metabolic process;GO:0006047//UDP-N-acetylglucosamine metabolic process;GO:0006002//fructose 6-phosphate metabolic process;GO:0006048//UDP-N-acetylglucosamine biosynthetic process;GO:0006487//protein N-linked glycosylation;GO:0032922//circadian regulation of gene expression	K00820//glucosamine---fructose-6-phosphate aminotransferase (isomerizing) [EC:2.6.1.16]	NP_038556.1//glutamine--fructose-6-phosphate aminotransferase [isomerizing] 1 [Mus musculus]
20317	1497	987.962	1010.02	0.0318599	0.999992	*	0.845066	Serpinf1	GO:0070062//extracellular exosome;GO:0005615//extracellular space;GO:0043203//axon hillock;GO:0005576//extracellular region;GO:0042470//melanosome;GO:0048471//perinuclear region of cytoplasm;GO:0005604//basement membrane	GO:0004867//serine-type endopeptidase inhibitor activity	GO:0060041//retina development in camera-type eye;GO:1901215//negative regulation of neuron death;GO:0001822//kidney development;GO:0010629//negative regulation of gene expression;GO:0050728//negative regulation of inflammatory response;GO:0046685//response to arsenic-containing substance;GO:0007614//short-term memory;GO:0042698//ovulation cycle;GO:0016525//negative regulation of angiogenesis;GO:…	K19614//pigment epithelium-derived factor	NP_035470.3//pigment epithelium-derived factor precursor [Mus musculus]
15505	3478	4157.58	4539.25	0.12671	0.999992	*	0.404782	Hsph1	GO:0005737//cytoplasm	GO:0005524//ATP binding;GO:0000774//adenyl-nucleotide exchange factor activity	NA	K09485//heat shock protein 110kDa	XP_005317130.1//heat shock protein 105 kDa isoform X2 [Ictidomys tridecemlineatus];ERE76523.1//heat shock protein [Cricetulus griseus]
67978	2735	462.111	482.749	0.0630342	0.999992	*	0.629908	Tctn2	GO:0005856//cytoskeleton;GO:0016021//integral component of membrane;GO:0036038//MKS complex;GO:0005737//cytoplasm	NA	GO:0060271//cilium assembly;GO:0007224//smoothened signaling pathway;GO:1904491//protein localization to ciliary transition zone	K19361//tectonic-2	NP_080762.1//tectonic-2 precursor [Mus musculus]
20856	1793	48.9008	66.646	0.446662	0.999992	*	0.150395	Stc2	GO:0005615//extracellular space;GO:0005783//endoplasmic reticulum;GO:0005794//Golgi apparatus;GO:0005576//extracellular region;GO:0048471//perinuclear region of cytoplasm	GO:0020037//heme binding;GO:0042803//protein homodimerization activity;GO:0019899//enzyme binding;GO:0005179//hormone activity	GO:0071456//cellular response to hypoxia;GO:0046697//decidualization;GO:0046885//regulation of hormone biosynthetic process;GO:0043434//response to peptide hormone;GO:0034976//response to endoplasmic reticulum stress;GO:0010629//negative regulation of gene expression;GO:0033280//response to vitamin D;GO:0055074//calcium ion homeostasis;GO:0007566//embryo implantation;GO:0006979//response to oxida…	NA	NP_035621.1//stanniocalcin-2 precursor [Mus musculus]
282619	1712	53.7384	57.4125	0.0954138	0.999992	*	0.693374	Sbsn	GO:0031012//extracellular matrix;GO:0070062//extracellular exosome;GO:0005737//cytoplasm	NA	NA	K10380//ankyrin;K00134//glyceraldehyde 3-phosphate dehydrogenase [EC:1.2.1.12];K10705//glyceraldehyde-3-phosphate dehydrogenase, spermatogenic [EC:1.2.1.12];K21753//circadian clock protein PASD1;K04659//thrombospondin 2/3/4/5;K12841//calcium homeostasis endoplasmic reticulum protein	BAC34003.1//unnamed protein product [Mus musculus];EDL23988.1//suprabasin, partial [Mus musculus];NP_757342.2//suprabasin isoform 1 precursor [Mus musculus]
23948	4477	230.447	232.794	0.014622	0.999992	*	0.933783	Mmp17	GO:0005886//plasma membrane;GO:0031225//anchored component of membrane;GO:0005578//proteinaceous extracellular matrix	GO:0004222//metalloendopeptidase activity;GO:0008270//zinc ion binding	GO:0001822//kidney development;GO:0042756//drinking behavior	K07997//matrix metalloproteinase-17 (membrane-inserted) [EC:3.4.24.-]	XP_021042367.1//matrix metalloproteinase-17 [Mus pahari]
15407	2077	121.898	149.353	0.293052	0.999992	*	0.320702	Hoxb1	GO:0005654//nucleoplasm	GO:0001228//transcriptional activator activity, RNA polymerase II transcription regulatory region sequence-specific DNA binding;GO:0000978//RNA polymerase II proximal promoter sequence-specific DNA binding;GO:0003677//DNA binding;GO:0019904//protein domain specific binding;GO:0000977//RNA polymerase II regulatory region sequence-specific DNA binding;GO:0043565//sequence-specific DNA binding;GO:00…	GO:0021570//rhombomere 4 development;GO:0021612//facial nerve structural organization;GO:0009952//anterior/posterior pattern specification;GO:0009653//anatomical structure morphogenesis;GO:0021546//rhombomere development;GO:0021754//facial nucleus development;GO:0048704//embryonic skeletal system morphogenesis;GO:0045944//positive regulation of transcription from RNA polymerase II promoter;GO:004…	K09301//homeobox protein HoxA/B/D1	NP_032292.3//homeobox protein Hox-B1 [Mus musculus]
66627	1536	100.119	106.098	0.0836849	0.999992	*	0.65889	Ogfod2	NA	GO:0016705//oxidoreductase activity, acting on paired donors, with incorporation or reduction of molecular oxygen;GO:0005506//iron ion binding;GO:0031418//L-ascorbic acid binding;GO:0051213//dioxygenase activity	NA	K13645//procollagen-lysine,2-oxoglutarate 5-dioxygenase 2 [EC:1.14.11.4]	NP_001334407.1//2-oxoglutarate and iron-dependent oxygenase domain-containing protein 2 isoform 2 [Mus musculus];NP_079947.1//2-oxoglutarate and iron-dependent oxygenase domain-containing protein 2 isoform 1 [Mus musculus]
12380	3913	363.698	355.089	-0.0345584	0.999992	*	0.832066	Cast	GO:0016020//membrane;GO:0005783//endoplasmic reticulum;GO:0005829//cytosol	GO:0003723//RNA binding;GO:0010859//calcium-dependent cysteine-type endopeptidase inhibitor activity;GO:0045296//cadherin binding	GO:0010466//negative regulation of peptidase activity;GO:0030163//protein catabolic process;GO:2000675//negative regulation of type B pancreatic cell apoptotic process;GO:0097340//inhibition of cysteine-type endopeptidase activity	K04281//calpastatin	NP_033947.1//calpastatin isoform 2 [Mus musculus];NP_001288082.1//calpastatin isoform 1 [Mus musculus];NP_001288089.1//calpastatin isoform 7 [Mus musculus];NP_001288087.1//calpastatin isoform 6 [Mus musculus];XP_006517119.1//PREDICTED: calpastatin isoform X1 [Mus musculus];XP_006517122.1//PREDICTED: calpastatin isoform X3 [Mus musculus];NP_001288110.1//calpastatin isoform 8 [Mus musculus]
15161	8138	9769.36	9905.04	0.019898	0.999992	*	0.755471	Hcfc1	GO:0016020//membrane;GO:0030425//dendrite;GO:0030424//axon;GO:0070461//SAGA-type complex;GO:0005634//nucleus;GO:0005671//Ada2/Gcn5/Ada3 transcription activator complex;GO:0005737//cytoplasm;GO:0043025//neuronal cell body;GO:0048188//Set1C/COMPASS complex;GO:0071339//MLL1 complex;GO:0000123//histone acetyltransferase complex	GO:0046972//histone acetyltransferase activity (H4-K16 specific);GO:0001205//transcriptional activator activity, RNA polymerase II distal enhancer sequence-specific DNA binding;GO:0042802//identical protein binding;GO:0043995//histone acetyltransferase activity (H4-K5 specific);GO:0043996//histone acetyltransferase activity (H4-K8 specific);GO:0045296//cadherin binding;GO:0003713//transcription c…	GO:0019046//release from viral latency;GO:0043984//histone H4-K16 acetylation;GO:0006355//regulation of transcription, DNA-templated;GO:0043254//regulation of protein complex assembly;GO:0043981//histone H4-K5 acetylation;GO:0010628//positive regulation of gene expression;GO:0000122//negative regulation of transcription from RNA polymerase II promoter;GO:0071407//cellular response to organic cycl…	K14966//host cell factor	XP_006527898.1//PREDICTED: host cell factor 1 isoform X1 [Mus musculus];XP_017173876.1//PREDICTED: host cell factor 1 isoform X3 [Mus musculus];XP_006527899.1//PREDICTED: host cell factor 1 isoform X2 [Mus musculus];NP_032250.2//host cell factor 1 precursor [Mus musculus]
16796	3433	3058.62	2946.44	-0.053908	0.999992	*	0.485414	Lasp1	GO:0070062//extracellular exosome;GO:0030864//cortical actin cytoskeleton;GO:0005925//focal adhesion;GO:0005737//cytoplasm	GO:0051015//actin filament binding;GO:0046872//metal ion binding;GO:0015075//ion transmembrane transporter activity;GO:0045296//cadherin binding	GO:0006811//ion transport	K18267//nebulin	NP_034818.1//LIM and SH3 domain protein 1 [Mus musculus]
232164	3330	1449.71	1406.44	-0.0437133	0.999992	*	0.611826	Paip2b	NA	GO:0008143//poly(A) binding;GO:0000900//translation repressor activity, nucleic acid binding	GO:0045947//negative regulation of translational initiation;GO:0017148//negative regulation of translation	NA	BAD32392.1//mKIAA1155 protein, partial [Mus musculus]
574418	2570	11.5417	11.5453	0.000440507	0.999992	*	0.999	Serinc4	GO:0016021//integral component of membrane	GO:0015194//L-serine transmembrane transporter activity	GO:0008654//phospholipid biosynthetic process	K16316//serine/threonine-protein kinase 31 [EC:2.7.11.1]	EDL28061.1//hypothetical LOC574418, isoform CRA_b, partial [Mus musculus];NP_001020542.1//serine incorporator 4 [Mus musculus]
215900	1095	1.7967	1.86121	0.0508885	0.999992	*	0.858302	Fam26f	GO:0005887//integral component of plasma membrane;GO:0016021//integral component of membrane	GO:0005261//cation channel activity	GO:0034220//ion transmembrane transport	K19739//calcium homeostasis modulator protein 2	NP_780658.2//protein FAM26F [Mus musculus]
81845	1429	336.351	352.151	0.0662286	0.999992	*	0.648219	Gpank1	NA	GO:0003676//nucleic acid binding	NA	NA	NP_115849.2//G patch domain and ankyrin repeat-containing protein 1 isoform 1 precursor [Mus musculus]
75619	3205	571.957	574.283	0.0058553	0.999992	*	0.965228	Fastkd2	NA	NA	NA	K18190//FAST kinase domain-containing protein 2	EDL00192.1//FAST kinase domains 2, isoform CRA_b [Mus musculus]
64424	3547	456.764	508.331	0.15432	0.999992	*	0.431045	Polr1e	GO:0005634//nucleus;GO:0005654//nucleoplasm;GO:0005730//nucleolus;GO:0001650//fibrillar center;GO:0005736//DNA-directed RNA polymerase I complex	GO:0003899//DNA-directed 5'-3' RNA polymerase activity;GO:0003677//DNA binding;GO:0001179//RNA polymerase I transcription factor binding	GO:0001189//RNA polymerase I transcriptional preinitiation complex assembly at the promoter for the nuclear large rRNA transcript;GO:0006361//transcription initiation from RNA polymerase I promoter;GO:0000183//chromatin silencing at rDNA;GO:0006351//transcription, DNA-templated	K03005//DNA-directed RNA polymerase I subunit RPA49	EDL02410.1//polymerase (RNA) I polypeptide E, isoform CRA_a, partial [Mus musculus];NP_073722.1//DNA-directed RNA polymerase I subunit RPA49 isoform b [Mus musculus]
213439	4955	0.165861	0.161916	-0.0347314	0.999992	*	0.654557	Gpr174	GO:0016021//integral component of membrane;GO:0005886//plasma membrane	GO:0045125//bioactive lipid receptor activity;GO:0004930//G-protein coupled receptor activity	GO:0043029//T cell homeostasis	K08391//G protein-coupled receptor 174	XP_005366792.1//PREDICTED: probable G-protein coupled receptor 174 [Microtus ochrogaster];XP_006527995.1//PREDICTED: probable G-protein coupled receptor 174 isoform X1 [Mus musculus]
50887	1911	758.289	767.153	0.0167672	0.999992	*	0.877375	Hmgn5	GO:0005634//nucleus;GO:0005654//nucleoplasm;GO:0000785//chromatin	GO:0003723//RNA binding;GO:0003682//chromatin binding;GO:0031492//nucleosomal DNA binding	GO:0006351//transcription, DNA-templated;GO:0043066//negative regulation of apoptotic process;GO:0010628//positive regulation of gene expression;GO:0006749//glutathione metabolic process;GO:0006357//regulation of transcription from RNA polymerase II promoter;GO:0006325//chromatin organization;GO:0016569//covalent chromatin modification;GO:0071157//negative regulation of cell cycle arrest;GO:00082…	K17045//high-mobility group nucleosome-binding domain-containing protein 5	NP_057919.2//high mobility group nucleosome-binding domain-containing protein 5 [Mus musculus]
17920	7868	435.683	374.621	-0.217846	0.999992	*	0.135235	Myo6	GO:0070062//extracellular exosome;GO:0031965//nuclear membrane;GO:0045334//clathrin-coated endocytic vesicle;GO:0032587//ruffle membrane;GO:0005902//microvillus;GO:0048471//perinuclear region of cytoplasm;GO:0005794//Golgi apparatus;GO:0016459//myosin complex;GO:0045177//apical part of cell;GO:0016591//DNA-directed RNA polymerase II, holoenzyme;GO:0031941//filamentous actin	GO:0051015//actin filament binding;GO:0005524//ATP binding;GO:0003774//motor activity;GO:0045296//cadherin binding	GO:0030330//DNA damage response, signal transduction by p53 class mediator;GO:0042493//response to drug;GO:0051046//regulation of secretion;GO:0045944//positive regulation of transcription from RNA polymerase II promoter;GO:0006897//endocytosis	K10358//myosin VI	NP_001034635.2//unconventional myosin-VI [Mus musculus];XP_006510901.1//PREDICTED: unconventional myosin-VI isoform X7 [Mus musculus]
381668	3651	1530.15	1398.85	-0.129432	0.999992	*	0.128069	Fbrsl1	NA	GO:0003723//RNA binding	NA	K09189//histone-lysine N-methyltransferase MLL5 [EC:2.1.1.43];K12495//IQ motif and SEC7 domain-containing protein;K22020//mucin-19;K13171//serine/arginine repetitive matrix protein 1	EDL20019.1//RIKEN cDNA 2410025L10, isoform CRA_a [Mus musculus];NP_001136114.1//fibrosin-1-like protein isoform 1 [Mus musculus];NP_001303971.1//fibrosin-1-like protein isoform 3 [Mus musculus];EDL20021.1//RIKEN cDNA 2410025L10, isoform CRA_c [Mus musculus];XP_017460012.1//PREDICTED: fibrosin-1-like protein isoform X24 [Rattus norvegicus]
17069	1960	743.952	745.592	0.00317786	0.999992	*	0.979185	Ly6e	GO:0016021//integral component of membrane;GO:0005886//plasma membrane;GO:0031225//anchored component of membrane	GO:0030550//acetylcholine receptor inhibitor activity;GO:0033130//acetylcholine receptor binding	GO:0035265//organ growth;GO:0095500//acetylcholine receptor signaling pathway;GO:0030325//adrenal gland development;GO:0055010//ventricular cardiac muscle tissue morphogenesis;GO:0001701//in utero embryonic development;GO:0048242//epinephrine secretion;GO:0042415//norepinephrine metabolic process	K06846//lymphocyte antigen 6 complex locus protein D/E/G6/H	NP_032555.1//lymphocyte antigen 6E precursor [Mus musculus]
231532	2879	65.4847	70.8115	0.112826	0.999992	*	0.665822	Arhgap24	GO:0005856//cytoskeleton;GO:0042995//cell projection;GO:0005925//focal adhesion;GO:0016021//integral component of membrane;GO:0005737//cytoplasm	GO:0005096//GTPase activator activity	GO:0090630//activation of GTPase activity;GO:0007165//signal transduction;GO:0030154//cell differentiation;GO:0001525//angiogenesis;GO:0035313//wound healing, spreading of epidermal cells;GO:0035021//negative regulation of Rac protein signal transduction;GO:1900028//negative regulation of ruffle assembly	K20642//Rho GTPase-activating protein 22/24/25	NP_001333514.1//rho GTPase-activating protein 24 isoform 3 [Mus musculus];NP_083546.2//rho GTPase-activating protein 24 isoform 1 [Mus musculus]
104418	3526	1984.77	2128.54	0.100893	0.999992	*	0.424441	Dgkz	GO:0005634//nucleus;GO:0016607//nuclear speck;GO:0005886//plasma membrane;GO:0030027//lamellipodium;GO:0005737//cytoplasm	GO:0003951//NAD+ kinase activity;GO:0005524//ATP binding;GO:0016301//kinase activity;GO:0004143//diacylglycerol kinase activity;GO:0046872//metal ion binding;GO:0001727//lipid kinase activity;GO:0008022//protein C-terminus binding;GO:0004857//enzyme inhibitor activity	GO:0031571//mitotic G1 DNA damage checkpoint;GO:0007205//protein kinase C-activating G-protein coupled receptor signaling pathway;GO:0046580//negative regulation of Ras protein signal transduction;GO:0045930//negative regulation of mitotic cell cycle;GO:0046486//glycerolipid metabolic process;GO:0035556//intracellular signal transduction;GO:0046339//diacylglycerol metabolic process;GO:0046834//li…	K00901//diacylglycerol kinase (ATP) [EC:2.7.1.107]	NP_001160069.1//diacylglycerol kinase zeta isoform 1 [Mus musculus];EDL27583.1//diacylglycerol kinase zeta, isoform CRA_a, partial [Mus musculus];XP_006498606.1//PREDICTED: diacylglycerol kinase zeta isoform X12 [Mus musculus]
11848	2088	6245.97	6500.08	0.057533	0.999992	*	0.535934	Rhoa	GO:0016020//membrane;GO:0005938//cell cortex;GO:0071944//cell periphery;GO:0030054//cell junction;GO:0032587//ruffle membrane;GO:0030496//midbody;GO:0031234//extrinsic component of cytoplasmic side of plasma membrane;GO:0005829//cytosol;GO:0005739//mitochondrion;GO:0043296//apical junction complex;GO:0043197//dendritic spine;GO:0005856//cytoskeleton;GO:0070062//extracellular exosome;GO:0030424//a…	GO:0019904//protein domain specific binding;GO:0051022//Rho GDP-dissociation inhibitor binding;GO:0019003//GDP binding;GO:0017022//myosin binding;GO:0005525//GTP binding;GO:0003924//GTPase activity	GO:0090051//negative regulation of cell migration involved in sprouting angiogenesis;GO:0030335//positive regulation of cell migration;GO:0045666//positive regulation of neuron differentiation;GO:0097498//endothelial tube lumen extension;GO:1904695//positive regulation of vascular smooth muscle contraction;GO:1903673//mitotic cleavage furrow formation;GO:0009749//response to glucose;GO:0031098//s…	K04513//Ras homolog gene family, member A	ERE75472.1//transforming protein RhoA-like protein [Cricetulus griseus];NP_476473.1//transforming protein RhoA precursor [Rattus norvegicus]
59092	2099	5982.97	6292.95	0.0728743	0.999992	*	0.572623	Pcbp4	NA	NA	NA	K21444//poly(rC)-binding protein 3/4	XP_006045074.1//PREDICTED: poly(rC)-binding protein 4 isoform X2 [Bubalus bubalis]
76872	4240	34.0641	31.7119	-0.103229	0.999992	*	0.734	Ccdc116	GO:0005813//centrosome;GO:0005737//cytoplasm	NA	NA	K19607//X-linked retinitis pigmentosa GTPase regulator	XP_021065739.1//coiled-coil domain-containing protein 116 [Mus pahari]
15199	1065	114.23	121.808	0.0926767	0.999992	*	0.737606	Hebp1	GO:0070062//extracellular exosome;GO:0005829//cytosol;GO:0005739//mitochondrion;GO:0005737//cytoplasm	GO:0020037//heme binding	GO:0042168//heme metabolic process	NA	XP_011239526.1//PREDICTED: heme-binding protein 1 isoform X1 [Mus musculus];NP_038574.3//heme-binding protein 1 [Mus musculus]
654470	4087	523.073	480.78	-0.121634	0.999992	*	0.306049	Tctn1	GO:0016020//membrane;GO:0005856//cytoskeleton;GO:0005615//extracellular space;GO:0035869//ciliary transition zone;GO:0036038//MKS complex;GO:0005737//cytoplasm	NA	GO:0021537//telencephalon development;GO:0001841//neural tube formation;GO:0021523//somatic motor neuron differentiation;GO:0008589//regulation of smoothened signaling pathway;GO:0021904//dorsal/ventral neural tube patterning;GO:0001701//in utero embryonic development;GO:0060271//cilium assembly;GO:0021956//central nervous system interneuron axonogenesis;GO:1904491//protein localization to ciliar…	K19382//tectonic-1/3	XP_006204910.1//PREDICTED: tectonic-1 [Vicugna pacos];BAE26058.1//unnamed protein product [Mus musculus];NP_001034242.2//tectonic-1 precursor [Mus musculus]
78560	5520	1648.36	1497.2	-0.138765	0.999992	*	0.487801	Adgra2	GO:0009986//cell surface;GO:0016021//integral component of membrane;GO:0005886//plasma membrane;GO:0030175//filopodium	GO:0004930//G-protein coupled receptor activity	GO:0045765//regulation of angiogenesis;GO:1900747//negative regulation of vascular endothelial growth factor signaling pathway;GO:0043542//endothelial cell migration;GO:0001525//angiogenesis;GO:0090210//regulation of establishment of blood-brain barrier;GO:0050920//regulation of chemotaxis;GO:0010595//positive regulation of endothelial cell migration;GO:0007166//cell surface receptor signaling pa…	K08461//G protein-coupled receptor 124	XP_021026232.1//adhesion G protein-coupled receptor A2 [Mus caroli];XP_006509286.3//PREDICTED: adhesion G protein-coupled receptor A2 isoform X2 [Mus musculus]
67383	2138	888.642	1002.75	0.174289	0.999992	*	0.20729	Carnmt1	NA	NA	NA	K19787//carnosine N-methyltransferase [EC:2.1.1.22]	XP_021068163.1//carnosine N-methyltransferase [Mus pahari]
19663	2246	922.272	985.635	0.0958605	0.999992	*	0.678623	Rbpms	GO:0005685//U1 snRNP;GO:0010494//cytoplasmic stress granule;GO:0005654//nucleoplasm;GO:0005829//cytosol;GO:0016021//integral component of membrane;GO:0000932//P-body	GO:0008143//poly(A) binding;GO:0003723//RNA binding;GO:0030619//U1 snRNA binding;GO:0003713//transcription coactivator activity;GO:0042803//protein homodimerization activity;GO:0035614//snRNA stem-loop binding	GO:0006396//RNA processing;GO:0006979//response to oxidative stress;GO:0010862//positive regulation of pathway-restricted SMAD protein phosphorylation;GO:0000398//mRNA splicing, via spliceosome;GO:0006355//regulation of transcription, DNA-templated;GO:0060391//positive regulation of SMAD protein import into nucleus;GO:0006351//transcription, DNA-templated	K02728//20S proteasome subunit alpha 3 [EC:3.4.25.1];K00894//ethanolamine kinase [EC:2.7.1.82];K05853//Ca2+ transporting ATPase, sarcoplasmic/endoplasmic reticulum [EC:3.6.3.8]	NP_062707.1//RNA-binding protein with multiple splicing isoform 1 [Mus musculus];NP_001273097.1//RNA-binding protein with multiple splicing isoform 4 [Mus musculus];NP_001036140.1//RNA-binding protein with multiple splicing isoform 3 [Mus musculus]
74470	3632	378.314	387.173	0.0333935	0.999992	*	0.803232	Cep72	GO:0005813//centrosome;GO:0034451//centriolar satellite	GO:0042802//identical protein binding	GO:0007051//spindle organization;GO:0033566//gamma-tubulin complex localization;GO:0007099//centriole replication;GO:1904779//regulation of protein localization to centrosome	K16532//centrosomal protein CEP72	NP_083235.3//centrosomal protein of 72 kDa [Mus musculus]
114873	6885	27.2904	27.9143	0.0326119	0.999992	*	0.913001	Dscaml1	GO:0005615//extracellular space;GO:0009986//cell surface	GO:0042803//protein homodimerization activity	GO:0007155//cell adhesion;GO:0007162//negative regulation of cell adhesion;GO:0007156//homophilic cell adhesion via plasma membrane adhesion molecules;GO:0048704//embryonic skeletal system morphogenesis;GO:0070593//dendrite self-avoidance;GO:0007417//central nervous system development;GO:0007420//brain development	K06768//Down syndrome cell adhesion molecule-like protein 1	NP_001074739.1//Down syndrome cell adhesion molecule-like protein 1 homolog [Mus musculus]
22390	3397	1470.22	1453.62	-0.0163871	0.999992	*	0.845543	Wee1	GO:0005654//nucleoplasm;GO:0005730//nucleolus;GO:0005737//cytoplasm	GO:0000287//magnesium ion binding;GO:0004715//non-membrane spanning protein tyrosine kinase activity;GO:0005524//ATP binding;GO:0004672//protein kinase activity	GO:0030010//establishment of cell polarity;GO:0000278//mitotic cell cycle;GO:0000226//microtubule cytoskeleton organization;GO:0048812//neuron projection morphogenesis;GO:0007596//blood coagulation;GO:0051301//cell division;GO:0006468//protein phosphorylation;GO:0018108//peptidyl-tyrosine phosphorylation	K06632//wee1-like protein kinase [EC:2.7.11.1]	NP_033542.2//wee1-like protein kinase isoform 1 [Mus musculus];NP_001341987.1//wee1-like protein kinase isoform 2 [Mus musculus]
22759	2763	67.5909	65.5375	-0.0445097	0.999992	*	0.862042	Zfp97	GO:0005634//nucleus;GO:0005622//intracellular	GO:0046872//metal ion binding;GO:0003676//nucleic acid binding	GO:0006355//regulation of transcription, DNA-templated	K09228//KRAB domain-containing zinc finger protein	NP_035895.3//zinc finger protein 97 [Mus musculus]
30937	1742	8.00479	8.11793	0.0202496	0.999992	*	0.952943	Lmcd1	GO:0031012//extracellular matrix;GO:0005634//nucleus;GO:0005615//extracellular space;GO:0005737//cytoplasm	GO:0003714//transcription corepressor activity;GO:0008270//zinc ion binding	GO:0000122//negative regulation of transcription from RNA polymerase II promoter;GO:0006351//transcription, DNA-templated;GO:0070886//positive regulation of calcineurin-NFAT signaling cascade;GO:0010611//regulation of cardiac muscle hypertrophy	K04511//prickle	NP_659048.1//LIM and cysteine-rich domains protein 1 [Mus musculus]
104318	3699	4478.01	4549.67	0.0229052	0.999992	*	0.763096	Csnk1d	GO:0005654//nucleoplasm;GO:0005634//nucleus;GO:0005813//centrosome;GO:0033116//endoplasmic reticulum-Golgi intermediate compartment membrane;GO:0005737//cytoplasm;GO:0043005//neuron projection;GO:0048471//perinuclear region of cytoplasm;GO:0000139//Golgi membrane;GO:0005829//cytosol;GO:0005794//Golgi apparatus;GO:0005819//spindle;GO:0005886//plasma membrane;GO:0005876//spindle microtubule	GO:0050321//tau-protein kinase activity;GO:0004674//protein serine/threonine kinase activity;GO:0005524//ATP binding;GO:0016301//kinase activity;GO:0004672//protein kinase activity;GO:0042277//peptide binding;GO:0045296//cadherin binding	GO:0034067//protein localization to Golgi apparatus;GO:0048208//COPII vesicle coating;GO:0061512//protein localization to cilium;GO:1990090//cellular response to nerve growth factor stimulus;GO:0032436//positive regulation of proteasomal ubiquitin-dependent protein catabolic process;GO:0097711//ciliary basal body-plasma membrane docking;GO:2000052//positive regulation of non-canonical Wnt signali…	K08959//casein kinase 1, delta [EC:2.7.11.1]	NP_082150.1//casein kinase I isoform delta isoform 2 [Mus musculus];NP_620690.1//casein kinase I isoform delta isoform 1 [Mus musculus]
22003	1616	3300.13	3433.14	0.0570059	0.999992	*	0.630867	Tpm1	GO:0005856//cytoskeleton;GO:0030016//myofibril;GO:0032587//ruffle membrane;GO:0005737//cytoplasm;GO:0030017//sarcomere;GO:0005884//actin filament;GO:0001725//stress fiber;GO:0032059//bleb;GO:0043234//protein complex;GO:0005829//cytosol;GO:0015629//actin cytoskeleton;GO:0005862//muscle thin filament tropomyosin;GO:0031941//filamentous actin	GO:0051015//actin filament binding;GO:0047485//protein N-terminus binding;GO:0042802//identical protein binding;GO:0008092//cytoskeletal protein binding;GO:0046982//protein heterodimerization activity;GO:0005200//structural constituent of cytoskeleton;GO:0042803//protein homodimerization activity;GO:0003779//actin binding;GO:0097718//disordered domain specific binding;GO:0008307//structural const…	GO:0030049//muscle filament sliding;GO:0034614//cellular response to reactive oxygen species;GO:0003065//positive regulation of heart rate by epinephrine;GO:0045785//positive regulation of cell adhesion;GO:0006937//regulation of muscle contraction;GO:0007015//actin filament organization;GO:0008016//regulation of heart contraction;GO:0060048//cardiac muscle contraction;GO:1904753//negative regulat…	K09290//tropomyosin 3;K10373//tropomyosin 1	XP_005559774.1//PREDICTED: tropomyosin alpha-1 chain isoform X3 [Macaca fascicularis];XP_006920353.1//PREDICTED: tropomyosin alpha-1 chain isoform X7 [Pteropus alecto];NP_001029245.1//tropomyosin alpha-1 chain isoform Tpm1.8cy [Rattus norvegicus];XP_005559778.1//PREDICTED: tropomyosin alpha-1 chain isoform X8 [Macaca fascicularis];NP_001157728.1//tropomyosin alpha-1 chain isoform Tpm1.12br [Mus m…
17868	4163	0.345011	0.329846	-0.0648501	0.999992	*	0.537072	Mybpc3	GO:0005859//muscle myosin complex;GO:0030018//Z disc;GO:0031430//M band;GO:0097512//cardiac myofibril;GO:0005863//striated muscle myosin thick filament	GO:0051015//actin filament binding;GO:0042802//identical protein binding;GO:0008307//structural constituent of muscle;GO:0032036//myosin heavy chain binding;GO:0051371//muscle alpha-actinin binding;GO:0097493//structural molecule activity conferring elasticity	GO:0006941//striated muscle contraction;GO:0007015//actin filament organization;GO:0045214//sarcomere organization;GO:0055010//ventricular cardiac muscle tissue morphogenesis;GO:0071688//striated muscle myosin thick filament assembly	K12568//myosin-binding protein C, cardiac-type	NP_001041571.1//myosin-binding protein C, cardiac-type [Canis lupus familiaris]
100502698	5321	911.522	838.41	-0.120623	0.999992	*	0.315219	Rubcn	GO:0043231//intracellular membrane-bounded organelle;GO:0005654//nucleoplasm;GO:0005770//late endosome;GO:0005829//cytosol;GO:0005764//lysosome;GO:0005769//early endosome	NA	GO:0045806//negative regulation of endocytosis;GO:0002376//immune system process;GO:0010507//negative regulation of autophagy;GO:1901097//negative regulation of autophagosome maturation;GO:0006897//endocytosis;GO:0006914//autophagy;GO:0043553//negative regulation of phosphatidylinositol 3-kinase activity	K19330//run domain Beclin-1 interacting and cysteine-rich containing protein	BAC65503.1//mKIAA0226 protein, partial [Mus musculus];EDK97813.1//RIKEN cDNA 1700021K19, isoform CRA_d, partial [Mus musculus];NP_766203.1//run domain Beclin-1-interacting and cysteine-rich domain-containing protein isoform b [Mus musculus]
58172	5534	866.871	841.728	-0.0424627	0.999992	*	0.684524	Sertad2	GO:0005634//nucleus;GO:0005654//nucleoplasm;GO:0005829//cytosol	GO:0003713//transcription coactivator activity	GO:0030308//negative regulation of cell growth;GO:0006351//transcription, DNA-templated;GO:0045893//positive regulation of transcription, DNA-templated	NA	XP_006514828.1//PREDICTED: SERTA domain-containing protein 2 isoform X1 [Mus musculus]
94217	14743	3.51158	3.41513	-0.0401807	0.999992	*	0.901528	Lrp1b	GO:0016021//integral component of membrane;GO:0043235//receptor complex	GO:0005509//calcium ion binding	NA	K20049//low-density lipoprotein receptor-related protein 1B	XP_021037051.1//low-density lipoprotein receptor-related protein 1B [Mus caroli]
18038	1470	146.102	181.774	0.315164	0.999992	*	0.139233	Nfkbil1	GO:0005634//nucleus;GO:0005829//cytosol	NA	GO:0007249//I-kappaB kinase/NF-kappaB signaling;GO:0031665//negative regulation of lipopolysaccharide-mediated signaling pathway;GO:0071222//cellular response to lipopolysaccharide;GO:0032720//negative regulation of tumor necrosis factor production;GO:0034122//negative regulation of toll-like receptor signaling pathway;GO:0032088//negative regulation of NF-kappaB transcription factor activity	K09256//NF-kappa-B inhibitor-like protein 1	NP_035039.1//NF-kappa-B inhibitor-like protein 1 [Mus musculus]
66308	2672	371.837	429.845	0.209149	0.999992	*	0.127733	Mplkip	GO:0043231//intracellular membrane-bounded organelle;GO:0005634//nucleus;GO:0005654//nucleoplasm;GO:0005794//Golgi apparatus;GO:0005813//centrosome;GO:0005737//cytoplasm;GO:0030496//midbody	NA	GO:0051301//cell division;GO:0007049//cell cycle	NA	NP_079755.1//M-phase-specific PLK1-interacting protein [Mus musculus]
66912	1889	3070.49	3482.71	0.18174	0.999992	*	0.174866	Bzw2	NA	NA	NA	K03260//translation initiation factor 4G;K03240//translation initiation factor eIF-2B subunit epsilon	EDL36853.1//basic leucine zipper and W2 domains 2, partial [Mus musculus]
73010	4587	19.9448	16.2015	-0.29989	0.999992	*	0.385055	Gpr22	GO:0005887//integral component of plasma membrane;GO:0016021//integral component of membrane	GO:0042277//peptide binding;GO:0004930//G-protein coupled receptor activity	GO:1901652//response to peptide;GO:0032870//cellular response to hormone stimulus	K04319//G protein-coupled receptor 22	BAC33235.1//unnamed protein product [Mus musculus]
104303	842	787.461	865.116	0.135685	0.999992	*	0.209655	Arl1	GO:0070062//extracellular exosome;GO:0005794//Golgi apparatus;GO:0005829//cytosol;GO:0005802//trans-Golgi network;GO:0005737//cytoplasm;GO:0000139//Golgi membrane	GO:0046872//metal ion binding;GO:0019904//protein domain specific binding;GO:0005525//GTP binding;GO:0008047//enzyme activator activity;GO:0003924//GTPase activity	GO:0048193//Golgi vesicle transport;GO:0034067//protein localization to Golgi apparatus;GO:0009404//toxin metabolic process;GO:0007264//small GTPase mediated signal transduction;GO:0042147//retrograde transport, endosome to Golgi;GO:0007030//Golgi organization;GO:0031584//activation of phospholipase D activity	K07942//ADP-ribosylation factor-like protein 1	XP_011760078.1//PREDICTED: ADP-ribosylation factor-like protein 1 [Macaca nemestrina]
98685	2769	902.609	855.382	-0.0775315	0.999992	*	0.476618	Trmt1l	NA	GO:0004809//tRNA (guanine-N2-)-methyltransferase activity;GO:0003723//RNA binding;GO:0046872//metal ion binding;GO:0000049//tRNA binding	GO:0008344//adult locomotory behavior;GO:0030534//adult behavior	K00555//tRNA (guanine26-N2/guanine27-N2)-dimethyltransferase [EC:2.1.1.215 2.1.1.216]	NP_081152.2//TRMT1-like protein [Mus musculus];XP_017168545.1//PREDICTED: TRMT1-like protein isoform X2 [Mus musculus];XP_006530039.1//PREDICTED: TRMT1-like protein isoform X1 [Mus musculus]
67784	6913	2876.38	2749.1	-0.0652905	0.999992	*	0.472361	Plxnd1	GO:0031258//lamellipodium membrane;GO:0005887//integral component of plasma membrane;GO:0005886//plasma membrane;GO:0030027//lamellipodium	GO:0017154//semaphorin receptor activity;GO:0019904//protein domain specific binding	GO:0007162//negative regulation of cell adhesion;GO:0003279//cardiac septum development;GO:0032092//positive regulation of protein binding;GO:0007416//synapse assembly;GO:0060666//dichotomous subdivision of terminal units involved in salivary gland branching;GO:0030334//regulation of cell migration;GO:0035904//aorta development;GO:0060976//coronary vasculature development;GO:0001525//angiogenesis…	K06822//plexin D	NP_080652.2//plexin-D1 precursor [Mus musculus]
66887	2936	657.459	633.168	-0.0543111	0.999992	*	0.686412	Lonp2	GO:0016020//membrane;GO:0005634//nucleus;GO:0005782//peroxisomal matrix;GO:0005777//peroxisome;GO:0005737//cytoplasm	GO:0004252//serine-type endopeptidase activity;GO:0002020//protease binding;GO:0008233//peptidase activity;GO:0005524//ATP binding;GO:0005102//receptor binding;GO:0004176//ATP-dependent peptidase activity;GO:0019899//enzyme binding	GO:0014070//response to organic cyclic compound;GO:0031998//regulation of fatty acid beta-oxidation;GO:0016485//protein processing;GO:0006625//protein targeting to peroxisome;GO:0006515//protein quality control for misfolded or incompletely synthesized proteins	K01338//ATP-dependent Lon protease [EC:3.4.21.53]	XP_021025550.1//lon protease homolog 2, peroxisomal [Mus caroli];NP_080103.1//lon protease homolog 2, peroxisomal isoform 1 [Mus musculus]
22184	3462	707.742	693.856	-0.0285882	0.999992	*	0.803142	Zrsr2	GO:0005681//spliceosomal complex;GO:0005730//nucleolus;GO:0089701//U2AF;GO:0030529//intracellular ribonucleoprotein complex;GO:0005689//U12-type spliceosomal complex;GO:0019013//viral nucleocapsid	GO:0003723//RNA binding;GO:0046872//metal ion binding;GO:0030628//pre-mRNA 3'-splice site binding	GO:0000398//mRNA splicing, via spliceosome;GO:0000245//spliceosomal complex assembly	K10750//chromatin assembly factor 1 subunit A;K18730//PERQ amino acid-rich with GYF domain-containing protein;K17498//transcription factor SPN1;K06084//F-box protein 20	EMD48711.1//trichohyalin, putative [Entamoeba histolytica KU27];XP_007627587.1//PREDICTED: U2 small nuclear ribonucleoprotein auxiliary factor 35 kDa subunit-related protein 2 isoform X2 [Cricetulus griseus];NP_033479.2//U2 small nuclear ribonucleoprotein auxiliary factor 35 kDa subunit-related protein 2 isoform 1 [Mus musculus]
243616	4066	21.2816	17.389	-0.291433	0.999992	*	0.40219	Slc6a11	GO:0005887//integral component of plasma membrane	GO:0005332//gamma-aminobutyric acid:sodium symporter activity;GO:0005328//neurotransmitter:sodium symporter activity;GO:0005215//transporter activity	GO:0006810//transport	K05039//solute carrier family 6 (neurotransmitter transporter, GABA) member 6/8/11/12/13	XP_021493328.1//sodium- and chloride-dependent GABA transporter 3 [Meriones unguiculatus]
74918	3210	1.2975	1.37346	0.0820775	0.999992	*	0.719702	Iqca	NA	GO:0005524//ATP binding	NA	K00665//fatty acid synthase, animal type [EC:2.3.1.85];K06107//erythrocyte membrane protein band 4.1	NP_083398.2//IQ and AAA domain-containing protein 1 [Mus musculus]
66442	1436	1246.09	1293.01	0.0533246	0.999992	*	0.569921	Spc25	GO:0005634//nucleus;GO:0000777//condensed chromosome kinetochore;GO:0031262//Ndc80 complex	NA	GO:0007059//chromosome segregation;GO:0051301//cell division;GO:0007052//mitotic spindle organization	K11550//kinetochore protein Spc25, animal type	EDL27028.1//spindle pole body component 25 homolog (S. cerevisiae), isoform CRA_b, partial [Mus musculus]
238673	3490	512.653	502.746	-0.0281536	0.999992	*	0.814323	Zfp367	GO:0005634//nucleus;GO:0005654//nucleoplasm	GO:0046872//metal ion binding;GO:0003677//DNA binding;GO:0003700//DNA binding transcription factor activity;GO:0003676//nucleic acid binding	GO:0006357//regulation of transcription from RNA polymerase II promoter;GO:0006351//transcription, DNA-templated	K09228//KRAB domain-containing zinc finger protein	NP_780703.1//zinc finger protein 367 [Mus musculus]
18552	5793	268.119	249.862	-0.101741	0.999992	*	0.555874	Pcsk5	GO:0005615//extracellular space;GO:0005802//trans-Golgi network;GO:0043204//perikaryon;GO:0005797//Golgi medial cisterna;GO:0030141//secretory granule;GO:1990635//proximal dendrite;GO:0005794//Golgi apparatus;GO:0016021//integral component of membrane;GO:0005886//plasma membrane	GO:0004252//serine-type endopeptidase activity;GO:0004175//endopeptidase activity;GO:0008233//peptidase activity;GO:0042277//peptide binding	GO:0009952//anterior/posterior pattern specification;GO:0001822//kidney development;GO:1990874//vascular smooth muscle cell proliferation;GO:1905609//positive regulation of smooth muscle cell-matrix adhesion;GO:0030323//respiratory tube development;GO:0043043//peptide biosynthetic process;GO:0003279//cardiac septum development;GO:0019058//viral life cycle;GO:0006465//signal peptide processing;GO:…	K08654//proprotein convertase subtilisin/kexin type 5 [EC:3.4.21.-]	NP_001156616.1//proprotein convertase subtilisin/kexin type 5 isoform 2 precursor [Mus musculus];XP_011245464.1//PREDICTED: proprotein convertase subtilisin/kexin type 5 isoform X1 [Mus musculus]
56294	4087	1526.99	1522.11	-0.00461806	0.999992	*	0.957486	Ptpn9	GO:0005737//cytoplasm	GO:0004725//protein tyrosine phosphatase activity	NA	K18038//tyrosine-protein phosphatase non-receptor type 9 [EC:3.1.3.48]	XP_006971607.1//PREDICTED: tyrosine-protein phosphatase non-receptor type 9 [Peromyscus maniculatus bairdii]
106344	1231	593.186	660.335	0.154715	0.999992	*	0.186633	Rfc4	GO:0005634//nucleus;GO:0005663//DNA replication factor C complex;GO:0031390//Ctf18 RFC-like complex	GO:0003689//DNA clamp loader activity;GO:0005524//ATP binding;GO:0043142//single-stranded DNA-dependent ATPase activity;GO:0019899//enzyme binding	GO:0006281//DNA repair;GO:1900264//positive regulation of DNA-directed DNA polymerase activity;GO:0006261//DNA-dependent DNA replication	K10755//replication factor C subunit 2/4	NP_663455.1//replication factor C subunit 4 [Mus musculus]
434179	3166	195.166	185.662	-0.0720174	0.999992	*	0.705412	Zfp975	GO:0005634//nucleus	GO:0046872//metal ion binding;GO:0000976//transcription regulatory region sequence-specific DNA binding;GO:0003700//DNA binding transcription factor activity;GO:0003676//nucleic acid binding	GO:0006355//regulation of transcription, DNA-templated;GO:0034605//cellular response to heat	K09228//KRAB domain-containing zinc finger protein	NP_001008427.1//uncharacterized protein LOC434179 [Mus musculus]
338370	7115	69.1485	65.7243	-0.0732704	0.999992	*	0.784926	Nalcn	GO:0016021//integral component of membrane;GO:0005886//plasma membrane	GO:0005244//voltage-gated ion channel activity;GO:0022840//leak channel activity;GO:0005272//sodium channel activity;GO:0005261//cation channel activity	GO:0070588//calcium ion transmembrane transport;GO:0035725//sodium ion transmembrane transport;GO:0086010//membrane depolarization during action potential;GO:0071805//potassium ion transmembrane transport;GO:0060075//regulation of resting membrane potential	K21863//sodium leak channel non-selective protein	XP_017171553.1//PREDICTED: sodium leak channel non-selective protein isoform X4 [Mus musculus]
21899	3638	7.87479	8.38648	0.0908235	0.999992	*	0.799445	Tlr6	GO:0045121//membrane raft;GO:0035355//Toll-like receptor 2-Toll-like receptor 6 protein complex;GO:0005794//Golgi apparatus;GO:0005622//intracellular;GO:0016021//integral component of membrane;GO:0043235//receptor complex	GO:0035663//Toll-like receptor 2 binding;GO:0071723//lipopeptide binding;GO:0042498//diacyl lipopeptide binding;GO:0042802//identical protein binding;GO:0004888//transmembrane signaling receptor activity;GO:0046982//protein heterodimerization activity;GO:0005102//receptor binding	GO:1903223//positive regulation of oxidative stress-induced neuron death;GO:0035666//TRIF-dependent toll-like receptor signaling pathway;GO:1903428//positive regulation of reactive oxygen species biosynthetic process;GO:0034150//toll-like receptor 6 signaling pathway;GO:0046209//nitric oxide metabolic process;GO:0001774//microglial cell activation;GO:0045087//innate immune response;GO:0043032//po…	K10169//toll-like receptor 6	XP_021019100.1//toll-like receptor 6 [Mus caroli]
17237	3257	1488.96	1425.46	-0.0628733	0.999992	*	0.486335	Mgrn1	GO:0016020//membrane;GO:0070062//extracellular exosome;GO:0005634//nucleus;GO:0005886//plasma membrane;GO:0005769//early endosome;GO:0005737//cytoplasm	GO:0061630//ubiquitin protein ligase activity;GO:0046872//metal ion binding;GO:0016874//ligase activity;GO:0004842//ubiquitin-protein transferase activity	GO:0043951//negative regulation of cAMP-mediated signaling;GO:0006513//protein monoubiquitination;GO:0008333//endosome to lysosome transport;GO:0045744//negative regulation of G-protein coupled receptor protein signaling pathway;GO:0000209//protein polyubiquitination	K10604//E3 ubiquitin-protein ligase MGRN1 [EC:2.3.2.27]	XP_006521895.1//PREDICTED: E3 ubiquitin-protein ligase MGRN1 isoform X1 [Mus musculus];XP_006521897.1//PREDICTED: E3 ubiquitin-protein ligase MGRN1 isoform X2 [Mus musculus]
74666	2412	25.8441	23.9074	-0.112382	0.999992	*	0.723701	4930432K21Rik	NA	NA	NA	NA	NP_001157224.1//uncharacterized protein C19orf57 homolog isoform 2 [Mus musculus];NP_083321.2//uncharacterized protein C19orf57 homolog isoform 1 [Mus musculus]
30955	6634	31.3473	32.5586	0.0546967	0.999992	*	0.870552	Pik3cg	GO:0005944//phosphatidylinositol 3-kinase complex, class IB;GO:0016020//membrane;GO:0005622//intracellular;GO:0005886//plasma membrane;GO:0005737//cytoplasm	GO:0005524//ATP binding;GO:0016301//kinase activity;GO:0042802//identical protein binding;GO:0046934//phosphatidylinositol-4,5-bisphosphate 3-kinase activity;GO:0016303//1-phosphatidylinositol-3-kinase activity;GO:0046875//ephrin receptor binding;GO:0004674//protein serine/threonine kinase activity;GO:0035005//1-phosphatidylinositol-4-phosphate 3-kinase activity	GO:0097284//hepatocyte apoptotic process;GO:0051897//positive regulation of protein kinase B signaling;GO:0002675//positive regulation of acute inflammatory response;GO:0016310//phosphorylation;GO:0014065//phosphatidylinositol 3-kinase signaling;GO:0010897//negative regulation of triglyceride catabolic process;GO:0071320//cellular response to cAMP;GO:0046854//phosphatidylinositol phosphorylation;…	K21289//phosphatidylinositol-4,5-bisphosphate 3-kinase catalytic subunit gamma [EC:2.7.1.153]	EDL36894.1//phosphoinositide-3-kinase, catalytic, gamma polypeptide, isoform CRA_b, partial [Mus musculus]
67712	4162	3263.2	3224.37	-0.0172681	0.999992	*	0.934599	Slc25a37	GO:0005743//mitochondrial inner membrane;GO:0016021//integral component of membrane;GO:0005739//mitochondrion	GO:0015093//ferrous iron transmembrane transporter activity;GO:0005381//iron ion transmembrane transporter activity	GO:0006810//transport;GO:0048250//mitochondrial iron ion transport;GO:0055072//iron ion homeostasis;GO:0044281//small molecule metabolic process;GO:0006839//mitochondrial transport	K15113//solute carrier family 25 (mitochondrial iron transporter), member 28/37	EDL35948.1//mCG127635, isoform CRA_b, partial [Mus musculus];NP_080607.2//mitoferrin-1 [Mus musculus]
381801	3292	692.936	712.485	0.0401376	0.999992	*	0.797019	Tatdn2	NA	GO:0004536//deoxyribonuclease activity;GO:0016888//endodeoxyribonuclease activity, producing 5'-phosphomonoesters	GO:0006308//DNA catabolic process	K03424//TatD DNase family protein [EC:3.1.21.-]	BAD90142.1//mKIAA0218 protein, partial [Mus musculus];NP_001028635.2//putative deoxyribonuclease TATDN2 isoform 2 [Mus musculus]
100737	4125	1331.11	1222.07	-0.123297	0.999992	*	0.273859	Dcun1d4	GO:0005634//nucleus;GO:0000151//ubiquitin ligase complex	GO:0032182//ubiquitin-like protein binding;GO:0097602//cullin family protein binding;GO:0031624//ubiquitin conjugating enzyme binding	GO:0045116//protein neddylation;GO:0051443//positive regulation of ubiquitin-protein transferase activity	K17824//DCN1-like protein 4/5	XP_008580003.1//PREDICTED: DCN1-like protein 4 isoform X2 [Galeopterus variegatus];XP_006503689.1//PREDICTED: DCN1-like protein 4 isoform X1 [Mus musculus];NP_001177663.1//DCN1-like protein 4 isoform A [Mus musculus];XP_008580002.1//PREDICTED: DCN1-like protein 4 isoform X1 [Galeopterus variegatus]
57875	1916	256.192	253.825	-0.0133866	0.999992	*	0.955534	Angptl4	GO:0005615//extracellular space;GO:0072562//blood microparticle;GO:0005576//extracellular region;GO:0005578//proteinaceous extracellular matrix	GO:0042802//identical protein binding;GO:0004857//enzyme inhibitor activity	GO:0051005//negative regulation of lipoprotein lipase activity;GO:0009267//cellular response to starvation;GO:0001525//angiogenesis;GO:0051260//protein homooligomerization;GO:0043066//negative regulation of apoptotic process;GO:2000352//negative regulation of endothelial cell apoptotic process;GO:0001666//response to hypoxia;GO:0070328//triglyceride homeostasis;GO:0045834//positive regulation of …	K08767//angiopoietin-like 4	NP_065606.2//angiopoietin-related protein 4 precursor [Mus musculus]
12557	3475	2.44685	2.5379	0.0527115	0.999992	*	0.867548	Cdh17	GO:0016323//basolateral plasma membrane;GO:0005634//nucleus;GO:0009986//cell surface;GO:0005887//integral component of plasma membrane;GO:0016021//integral component of membrane;GO:0030054//cell junction;GO:0005886//plasma membrane	GO:0005427//proton-dependent oligopeptide secondary active transmembrane transporter activity;GO:0005178//integrin binding;GO:0005509//calcium ion binding	GO:0033626//positive regulation of integrin activation by cell surface receptor linked signal transduction;GO:0035672//oligopeptide transmembrane transport;GO:0016339//calcium-dependent cell-cell adhesion via plasma membrane cell adhesion molecules;GO:0002314//germinal center B cell differentiation;GO:0006857//oligopeptide transport;GO:0007156//homophilic cell adhesion via plasma membrane adhesio…	K06811//cadherin 17, LI cadherin	NP_062727.1//cadherin-17 precursor [Mus musculus]
16005	2111	2.54292	2.46009	-0.0477735	0.999992	*	0.877442	Igfals	GO:0070062//extracellular exosome;GO:0005654//nucleoplasm;GO:0042567//insulin-like growth factor ternary complex	GO:0005520//insulin-like growth factor binding	GO:0007155//cell adhesion	K17256//insulin-like growth factor-binding protein complex acid labile subunit	BAD90215.1//mKIAA4111 protein, partial [Mus musculus]
12560	4036	691.347	706.648	0.031581	0.999992	*	0.851059	Cdh3	GO:0016021//integral component of membrane;GO:0005886//plasma membrane	GO:0005509//calcium ion binding	GO:0007156//homophilic cell adhesion via plasma membrane adhesion molecules	K06796//cadherin 3, type 1, P-cadherin	NP_031691.1//cadherin-3 isoform b preproprotein [Mus musculus];CAA29646.1//unnamed protein product [Mus musculus]
56529	1113	884.383	939.368	0.0870199	0.999992	*	0.434453	Sec11a	GO:0070062//extracellular exosome;GO:0031090//organelle membrane;GO:0016021//integral component of membrane;GO:0005789//endoplasmic reticulum membrane;GO:0005787//signal peptidase complex	GO:0008233//peptidase activity;GO:0008236//serine-type peptidase activity	GO:0006465//signal peptide processing	K13280//signal peptidase I [EC:3.4.21.89]	AAH57885.1//Sec11a protein, partial [Mus musculus]
22127	819	8.6109	7.31796	-0.234723	0.999992	*	0.511425	Tsx	GO:0005634//nucleus;GO:0005737//cytoplasm	NA	GO:0009566//fertilization;GO:0030534//adult behavior;GO:0008584//male gonad development	NA	NP_033466.1//testis-specific protein TSX [Mus musculus]
53897	1620	6.30529	7.38272	0.22759	0.999992	*	0.522285	Gal3st1	GO:0005794//Golgi apparatus;GO:0016021//integral component of membrane	GO:0001733//galactosylceramide sulfotransferase activity	GO:0042552//myelination;GO:0007283//spermatogenesis;GO:0006682//galactosylceramide biosynthetic process	K01019//galactosylceramide sulfotransferase [EC:2.8.2.11]	XP_021033185.1//galactosylceramide sulfotransferase isoform X1 [Mus caroli]
109075	1789	555.754	623.882	0.166829	0.999992	*	0.341212	Exosc4	GO:0005634//nucleus;GO:0005730//nucleolus;GO:0000176//nuclear exosome (RNase complex);GO:0045111//intermediate filament cytoskeleton;GO:0005829//cytosol;GO:0000177//cytoplasmic exosome (RNase complex);GO:0035327//transcriptionally active chromatin;GO:0005737//cytoplasm;GO:0000178//exosome (RNase complex)	GO:0017091//AU-rich element binding	GO:0031125//rRNA 3'-end processing;GO:0016075//rRNA catabolic process;GO:0034427//nuclear-transcribed mRNA catabolic process, exonucleolytic, 3'-5';GO:0051607//defense response to virus;GO:0030307//positive regulation of cell growth;GO:0071028//nuclear mRNA surveillance;GO:0071044//histone mRNA catabolic process;GO:0000460//maturation of 5.8S rRNA;GO:0071051//polyadenylation-dependent snoRNA 3'-e…	K11600//exosome complex component RRP41	EDL29545.1//exosome component 4, isoform CRA_b, partial [Mus musculus]
241915	10958	622.857	558.764	-0.156661	0.999992	*	0.225462	Phc3	GO:0035102//PRC1 complex;GO:0005634//nucleus;GO:0031519//PcG protein complex	GO:0003677//DNA binding;GO:0008270//zinc ion binding	GO:0007275//multicellular organism development	K11458//polyhomeotic-like protein 3	XP_006535533.1//PREDICTED: polyhomeotic-like protein 3 isoform X4 [Mus musculus];NP_001159428.1//polyhomeotic-like protein 3 isoform 4 [Mus musculus];NP_001159426.1//polyhomeotic-like protein 3 isoform 1 [Mus musculus]
216197	2915	2693.76	2884.64	0.0987686	0.999992	*	0.262475	Ckap4	GO:0031012//extracellular matrix;GO:0070062//extracellular exosome;GO:0005856//cytoskeleton;GO:0005783//endoplasmic reticulum;GO:0005791//rough endoplasmic reticulum;GO:0016607//nuclear speck;GO:0048471//perinuclear region of cytoplasm;GO:0009986//cell surface;GO:0005811//lipid droplet;GO:0005829//cytosol;GO:0016021//integral component of membrane;GO:0036464//cytoplasmic ribonucleoprotein granule…	GO:0003723//RNA binding	NA	K13999//cytoskeleton-associated protein 4	NP_780660.1//cytoskeleton-associated protein 4 [Mus musculus]
15559	2073	2.35028	2.35425	0.00243252	0.999992	*	0.992736	Htr2b	GO:0005887//integral component of plasma membrane;GO:0030054//cell junction;GO:0045202//synapse;GO:0005886//plasma membrane;GO:0005737//cytoplasm;GO:0043005//neuron projection	GO:0051378//serotonin binding;GO:0004993//G-protein coupled serotonin receptor activity;GO:0001965//G-protein alpha-subunit binding;GO:0008144//drug binding;GO:0030594//neurotransmitter receptor activity;GO:0005096//GTPase activator activity	GO:0007205//protein kinase C-activating G-protein coupled receptor signaling pathway;GO:0016310//phosphorylation;GO:0050795//regulation of behavior;GO:0001819//positive regulation of cytokine production;GO:0070371//ERK1 and ERK2 cascade;GO:0007208//phospholipase C-activating serotonin receptor signaling pathway;GO:0071502//cellular response to temperature stimulus;GO:0007610//behavior;GO:0042493/…	K04157//5-hydroxytryptamine receptor 2	NP_032337.2//5-hydroxytryptamine receptor 2B [Mus musculus]
67582	1933	118.586	127.443	0.103918	0.999992	*	0.586773	Slc25a26	GO:0005743//mitochondrial inner membrane;GO:0016021//integral component of membrane;GO:0005739//mitochondrion	GO:0000095//S-adenosyl-L-methionine transmembrane transporter activity	GO:0015805//S-adenosyl-L-methionine transport;GO:0006839//mitochondrial transport	K15111//solute carrier family 25 (mitochondrial S-adenosylmethionine transporter), member 26	NP_080531.2//S-adenosylmethionine mitochondrial carrier protein [Mus musculus];XP_006506580.1//PREDICTED: S-adenosylmethionine mitochondrial carrier protein isoform X1 [Mus musculus]
106957	3905	1819.77	1755.58	-0.0518151	0.999992	*	0.690103	Slc39a6	GO:0031258//lamellipodium membrane;GO:0005783//endoplasmic reticulum;GO:0009986//cell surface;GO:0005887//integral component of plasma membrane;GO:0005886//plasma membrane	GO:0005385//zinc ion transmembrane transporter activity	GO:0071578//zinc II ion transmembrane import;GO:0006882//cellular zinc ion homeostasis;GO:0071577//zinc II ion transmembrane transport	K14712//solute carrier family 39 (zinc transporter), member 6	NP_631882.2//zinc transporter ZIP6 precursor [Mus musculus]
13488	3497	3.24747	4.09487	0.334501	0.999992	*	0.310725	Drd1	GO:0016020//membrane;GO:0060170//ciliary membrane;GO:0005634//nucleus;GO:0005783//endoplasmic reticulum;GO:0097730//non-motile cilium;GO:0012505//endomembrane system;GO:0005887//integral component of plasma membrane;GO:0005789//endoplasmic reticulum membrane;GO:0005886//plasma membrane	GO:0004952//dopamine neurotransmitter receptor activity;GO:0001588//dopamine neurotransmitter receptor activity, coupled via Gs;GO:0035240//dopamine binding;GO:0004930//G-protein coupled receptor activity	GO:0051482//positive regulation of cytosolic calcium ion concentration involved in phospholipase C-activating G-protein coupled signaling pathway;GO:0030335//positive regulation of cell migration;GO:0021766//hippocampus development;GO:0035106//operant conditioning;GO:0046959//habituation;GO:0042053//regulation of dopamine metabolic process;GO:0014002//astrocyte development;GO:0060292//long term s…	K04144//dopamine receptor D1	NP_034206.1//D(1A) dopamine receptor [Mus musculus]
22697	2305	1103.52	1159.1	0.0708963	0.999992	*	0.462021	Zscan21	NA	NA	NA	K09230//SCAN domain-containing zinc finger protein	XP_008139926.1//PREDICTED: zinc finger protein with KRAB and SCAN domains 1 [Eptesicus fuscus]
12468	2452	5605.97	6136.04	0.130344	0.999992	*	0.215476	Cct7	GO:0070062//extracellular exosome;GO:0044297//cell body;GO:0005874//microtubule;GO:0005739//mitochondrion;GO:0005737//cytoplasm;GO:0002199//zona pellucida receptor complex;GO:0005832//chaperonin-containing T-complex	GO:0005524//ATP binding;GO:0051082//unfolded protein binding;GO:0042802//identical protein binding;GO:0044183//protein binding involved in protein folding	GO:0006457//protein folding;GO:1904851//positive regulation of establishment of protein localization to telomere;GO:0006458//'de novo' protein folding;GO:0061077//chaperone-mediated protein folding;GO:0007339//binding of sperm to zona pellucida;GO:1904874//positive regulation of telomerase RNA localization to Cajal body;GO:1904871//positive regulation of protein localization to Cajal body;GO:0032…	K09499//T-complex protein 1 subunit eta	NP_031664.3//T-complex protein 1 subunit eta [Mus musculus]
73162	1670	128.37	130.669	0.0256046	0.999992	*	0.887598	Otud3	GO:0005737//cytoplasm	GO:0004843//thiol-dependent ubiquitin-specific protease activity	GO:0071108//protein K48-linked deubiquitination;GO:1990167//protein K27-linked deubiquitination;GO:0044313//protein K6-linked deubiquitination;GO:0050821//protein stabilization;GO:0051898//negative regulation of protein kinase B signaling;GO:0035871//protein K11-linked deubiquitination	K13717//OTU domain-containing protein 3 [EC:3.4.19.12]	NP_082729.1//OTU domain-containing protein 3 [Mus musculus]
68346	1369	100.437	97.0202	-0.0499353	0.999992	*	0.812209	Sirt5	GO:0005759//mitochondrial matrix;GO:0005634//nucleus;GO:0005829//cytosol;GO:0005758//mitochondrial intermembrane space;GO:0005743//mitochondrial inner membrane;GO:0005739//mitochondrion	GO:0036055//protein-succinyllysine desuccinylase activity;GO:0070403//NAD+ binding;GO:0008270//zinc ion binding;GO:0036054//protein-malonyllysine demalonylase activity;GO:0061697//protein-glutaryllysine deglutarylase activity	GO:0036048//protein desuccinylation;GO:0061698//protein deglutarylation;GO:0010566//regulation of ketone biosynthetic process;GO:0036049//peptidyl-lysine desuccinylation;GO:2000378//negative regulation of reactive oxygen species metabolic process;GO:0036047//peptidyl-lysine demalonylation;GO:0006476//protein deacetylation;GO:0036046//protein demalonylation	K11415//NAD-dependent deacetylase sirtuin 5 [EC:3.5.1.-]	NP_849179.1//NAD-dependent protein deacylase sirtuin-5, mitochondrial [Mus musculus]
328699	1456	1.40313	1.24704	-0.170146	0.999992	*	0.459831	Gabrr3	GO:0016021//integral component of membrane;GO:0030054//cell junction;GO:0034707//chloride channel complex;GO:0045202//synapse;GO:0005886//plasma membrane;GO:1902711//GABA-A receptor complex;GO:0045211//postsynaptic membrane	GO:0019904//protein domain specific binding;GO:0005230//extracellular ligand-gated ion channel activity;GO:0005254//chloride channel activity	GO:0007165//signal transduction	K05190//gamma-aminobutyric acid receptor subunit rho	NP_001074659.1//gamma-aminobutyric acid receptor subunit rho-3 precursor [Mus musculus]
258268	957	0.331488	0.331652	0.000717672	0.999992	*	0.995029	Olfr1511	GO:0016021//integral component of membrane;GO:0005886//plasma membrane	GO:0004984//olfactory receptor activity;GO:0004930//G-protein coupled receptor activity	NA	K04257//olfactory receptor	XP_021507986.1//olfactory receptor 10G2 [Meriones unguiculatus]
224111	10318	2497.65	2392.29	-0.0621768	0.999992	*	0.40621	Ubxn7	GO:0034098//VCP-NPL4-UFD1 AAA ATPase complex;GO:0016604//nuclear body	GO:0043130//ubiquitin binding;GO:0031625//ubiquitin protein ligase binding;GO:0008134//transcription factor binding	NA	K20703//FAS-associated factor 1	XP_003991791.2//PREDICTED: UBX domain-containing protein 7 [Felis catus]
13505	4961	0.167176	0.163173	-0.0349697	0.999992	*	0.653427	Dsc1	NA	NA	NA	K07600//desmocollin 1	AAI09163.1//Dsc1 protein, partial [Mus musculus]
103213	2867	68.0051	69.6374	0.0342176	0.999992	*	0.897708	Traf3ip2	NA	GO:0005102//receptor binding	GO:0043123//positive regulation of I-kappaB kinase/NF-kappaB signaling;GO:0048305//immunoglobulin secretion;GO:0001783//B cell apoptotic process;GO:0006959//humoral immune response;GO:0002230//positive regulation of defense response to virus by host	K21124//adaptor protein CIKS	XP_011241407.1//PREDICTED: adapter protein CIKS isoform X1 [Mus musculus]
26380	4208	21.8007	16.5728	-0.395555	0.999992	*	0.258185	Esrrb	GO:0000793//condensed chromosome;GO:0005634//nucleus;GO:0005737//cytoplasm	GO:0003707//steroid hormone receptor activity;GO:0001205//transcriptional activator activity, RNA polymerase II distal enhancer sequence-specific DNA binding;GO:0001158//enhancer sequence-specific DNA binding;GO:0003705//transcription factor activity, RNA polymerase II distal enhancer sequence-specific binding;GO:0000993//RNA polymerase II core binding;GO:0003713//transcription coactivator activi…	GO:0071931//positive regulation of transcription involved in G1/S transition of mitotic cell cycle;GO:0006355//regulation of transcription, DNA-templated;GO:0001834//trophectodermal cell proliferation;GO:0045893//positive regulation of transcription, DNA-templated;GO:0045821//positive regulation of glycolytic process;GO:0043697//cell dedifferentiation;GO:0001892//embryonic placenta development;GO…	K08553//estrogen-related receptor beta	NP_036064.3//steroid hormone receptor ERR2 isoform 1 [Mus musculus]
14073	3826	41.6667	40.9562	-0.0248109	0.999992	*	0.927237	Faah	GO:0031090//organelle membrane;GO:0016021//integral component of membrane;GO:0005789//endoplasmic reticulum membrane;GO:0000139//Golgi membrane	GO:0103073//anandamide amidohydrolase activity;GO:0042802//identical protein binding;GO:0042803//protein homodimerization activity;GO:0005543//phospholipid binding;GO:0016788//hydrolase activity, acting on ester bonds;GO:0004040//amidase activity;GO:0008289//lipid binding;GO:0017064//fatty acid amide hydrolase activity;GO:0102077//oleamide hydrolase activity	GO:0006631//fatty acid metabolic process;GO:0009062//fatty acid catabolic process;GO:0097756//negative regulation of blood vessel diameter	K15528//fatty acid amide hydrolase [EC:3.5.1.99]	AAH06863.1//Fatty acid amide hydrolase [Mus musculus]
67621	1826	233.338	205.956	-0.180089	0.999992	*	0.240361	Bend5	GO:0005794//Golgi apparatus	GO:0003677//DNA binding	GO:0045892//negative regulation of transcription, DNA-templated;GO:0006351//transcription, DNA-templated	NA	EDL30689.1//RIKEN cDNA 2310026E23, isoform CRA_c, partial [Mus musculus];EDL30687.1//RIKEN cDNA 2310026E23, isoform CRA_a, partial [Mus musculus]
211961	11697	645.652	548.084	-0.236359	0.999992	*	0.262562	Asxl3	NA	NA	NA	K11471//additional sex combs-like protein	XP_021070232.1//putative Polycomb group protein ASXL3 [Mus pahari]
12572	7612	1332.75	1322.26	-0.0114033	0.999992	*	0.921971	Cdk7	GO:0005675//holo TFIIH complex;GO:0005634//nucleus;GO:0070985//TFIIK complex;GO:0005737//cytoplasm;GO:0019907//cyclin-dependent protein kinase activating kinase holoenzyme complex;GO:0048471//perinuclear region of cytoplasm	GO:0008353//RNA polymerase II carboxy-terminal domain kinase activity;GO:0008022//protein C-terminus binding;GO:0004693//cyclin-dependent protein serine/threonine kinase activity;GO:0005524//ATP binding;GO:0004672//protein kinase activity;GO:0016301//kinase activity;GO:0008094//DNA-dependent ATPase activity	GO:0006281//DNA repair;GO:0045944//positive regulation of transcription from RNA polymerase II promoter;GO:0051301//cell division;GO:0050821//protein stabilization;GO:0007049//cell cycle;GO:0006366//transcription from RNA polymerase II promoter	K02202//cyclin-dependent kinase 7 [EC:2.7.11.22 2.7.11.23]	NP_034004.2//cyclin-dependent kinase 7 [Mus musculus]
71889	3884	58.5648	47.7124	-0.29567	0.999992	*	0.22004	Epn3	GO:0043231//intracellular membrane-bounded organelle;GO:0070062//extracellular exosome;GO:0005634//nucleus;GO:0005654//nucleoplasm;GO:0005938//cell cortex;GO:0030136//clathrin-coated vesicle;GO:0048471//perinuclear region of cytoplasm;GO:0019897//extrinsic component of plasma membrane;GO:0005905//clathrin-coated pit	GO:0008289//lipid binding;GO:1990175//EH domain binding	NA	K12471//epsin	EDL15925.1//epsin 3, isoform CRA_b, partial [Mus musculus]
223927	753	0.998237	0.998898	0.000953966	0.999992	*	0.995066	Gtsf2	NA	NA	NA	NA	XP_011243906.2//PREDICTED: uncharacterized protein LOC223927 isoform X1 [Mus musculus]
19660	672	2.87323	2.77873	-0.0482477	0.999992	*	0.881294	Rbp2	NA	NA	NA	K14622//retinol binding protein 2	XP_003495531.2//PREDICTED: retinol-binding protein 2 [Cricetulus griseus]
67665	3807	1842.55	1733.77	-0.087793	0.999992	*	0.472309	Dctn4	GO:0000922//spindle pole;GO:0005925//focal adhesion;GO:0005813//centrosome;GO:0030017//sarcomere;GO:0005869//dynactin complex;GO:0001725//stress fiber;GO:0005868//cytoplasmic dynein complex;GO:0000776//kinetochore	GO:0047485//protein N-terminus binding	GO:0007097//nuclear migration	K10426//dynactin 4	NP_080578.1//dynactin subunit 4 [Mus musculus];XP_006526252.1//PREDICTED: dynactin subunit 4 isoform X1 [Mus musculus]
76282	1809	128.151	112.776	-0.18439	0.999992	*	0.37251	Gpt	NA	GO:0008483//transaminase activity;GO:0030170//pyridoxal phosphate binding	GO:0009058//biosynthetic process	K00814//alanine transaminase [EC:2.6.1.2]	XP_021038470.1//alanine aminotransferase 1 [Mus caroli]
15356	1535	335.436	321.953	-0.0591861	0.999992	*	0.64606	Hmgcl	GO:0005759//mitochondrial matrix;GO:0005743//mitochondrial inner membrane;GO:0005777//peroxisome;GO:0005739//mitochondrion	GO:0000287//magnesium ion binding;GO:0031406//carboxylic acid binding;GO:0005102//receptor binding;GO:0000062//fatty-acyl-CoA binding;GO:0042803//protein homodimerization activity;GO:0046872//metal ion binding;GO:0004419//hydroxymethylglutaryl-CoA lyase activity;GO:0030145//manganese ion binding	GO:0046951//ketone body biosynthetic process;GO:0001889//liver development;GO:0051262//protein tetramerization;GO:0007005//mitochondrion organization;GO:0042594//response to starvation;GO:0007584//response to nutrient;GO:0070542//response to fatty acid;GO:0006637//acyl-CoA metabolic process;GO:0006629//lipid metabolic process	K01640//hydroxymethylglutaryl-CoA lyase [EC:4.1.3.4]	NP_032280.2//hydroxymethylglutaryl-CoA lyase, mitochondrial precursor [Mus musculus];XP_006538627.1//PREDICTED: hydroxymethylglutaryl-CoA lyase, mitochondrial isoform X2 [Mus musculus]
79456	3922	778.385	812.927	0.0626408	0.999992	*	0.624337	Recql4	GO:0016020//membrane;GO:0005634//nucleus;GO:0000781//chromosome, telomeric region;GO:0005694//chromosome;GO:0005737//cytoplasm	GO:0003677//DNA binding;GO:0000405//bubble DNA binding;GO:0061821//telomeric D-loop binding;GO:0005524//ATP binding;GO:0003676//nucleic acid binding;GO:0008026//ATP-dependent helicase activity;GO:0036310//annealing helicase activity;GO:0009378//four-way junction helicase activity;GO:0008270//zinc ion binding;GO:0043140//ATP-dependent 3'-5' DNA helicase activity;GO:0032357//oxidized purine DNA bin…	GO:0061820//telomeric D-loop disassembly;GO:0045875//negative regulation of sister chromatid cohesion;GO:0006284//base-excision repair;GO:0000733//DNA strand renaturation;GO:0006260//DNA replication;GO:0032508//DNA duplex unwinding;GO:0043473//pigmentation;GO:0000724//double-strand break repair via homologous recombination;GO:0006310//DNA recombination;GO:0001501//skeletal system development;GO:0…	K10730//ATP-dependent DNA helicase Q4 [EC:3.6.4.12]	NP_478121.2//ATP-dependent DNA helicase Q4 [Mus musculus]
76897	2235	36.2855	37.7074	0.0554534	0.999992	*	0.842513	Ralyl	GO:0005634//nucleus;GO:0005654//nucleoplasm	GO:0003723//RNA binding;GO:0042802//identical protein binding	NA	K12895//heterogeneous nuclear ribonucleoprotein C-like 2	XP_006530163.1//PREDICTED: RNA-binding Raly-like protein isoform X1 [Mus musculus];NP_001156801.1//RNA-binding Raly-like protein isoform b [Mus musculus];XP_006530166.1//PREDICTED: RNA-binding Raly-like protein isoform X6 [Mus musculus];NP_001156802.1//RNA-binding Raly-like protein isoform c [Mus musculus]
11692	1775	539.221	556.536	0.045598	0.999992	*	0.793301	Gfer	GO:0005829//cytosol;GO:0005758//mitochondrial intermembrane space;GO:0005739//mitochondrion	GO:0015035//protein disulfide oxidoreductase activity;GO:0008083//growth factor activity;GO:0016971//flavin-linked sulfhydryl oxidase activity;GO:0050660//flavin adenine dinucleotide binding	GO:0001889//liver development	K17783//mitochondrial FAD-linked sulfhydryl oxidase [EC:1.8.3.2];K10382//dystonin	XP_017170201.1//PREDICTED: dystonin isoform X11 [Mus musculus];EDL22353.1//mCG12842, isoform CRA_a, partial [Mus musculus]
76947	1083	98.7633	101.554	0.0402025	0.999992	*	0.857596	Ndufaf6	GO:0005634//nucleus;GO:0005743//mitochondrial inner membrane;GO:0005739//mitochondrion;GO:0005737//cytoplasm	GO:0016740//transferase activity	GO:0032981//mitochondrial respiratory chain complex I assembly;GO:0009058//biosynthetic process	K18163//NADH dehydrogenase [ubiquinone] 1 alpha subcomplex assembly factor 6	NP_001078962.1//NADH dehydrogenase (ubiquinone) complex I, assembly factor 6 precursor [Mus musculus];XP_006538418.1//PREDICTED: NADH dehydrogenase (ubiquinone) complex I, assembly factor 6 isoform X1 [Mus musculus]
68188	4121	4911.07	5055.53	0.0418234	0.999992	*	0.643155	Sympk	GO:0005654//nucleoplasm;GO:0097165//nuclear stress granule;GO:0005829//cytosol;GO:0005886//plasma membrane	NA	GO:0035307//positive regulation of protein dephosphorylation;GO:0006378//mRNA polyadenylation	K06100//symplekin	EDL23101.1//mCG4849 [Mus musculus]
67344	1904	1.68848	1.98508	0.233474	0.999992	*	0.38929	Tctex1d1	NA	NA	NA	K18631//tektin-4;K06085//synovial sarcoma, X breakpoint 2 interacting protein	XP_006503382.1//PREDICTED: tctex1 domain-containing protein 1 isoform X1 [Mus musculus];NP_080376.1//tctex1 domain-containing protein 1 isoform 1 [Mus musculus]
245671	7540	119.691	89.6293	-0.417272	0.999992	*	0.0494764	Klf8	GO:0005654//nucleoplasm;GO:0005829//cytosol;GO:0016235//aggresome	GO:0000978//RNA polymerase II proximal promoter sequence-specific DNA binding;GO:0001078//transcriptional repressor activity, RNA polymerase II proximal promoter sequence-specific DNA binding	NA	K09205//krueppel-like factor 8/12	XP_015843903.1//PREDICTED: Krueppel-like factor 8 [Peromyscus maniculatus bairdii];XP_006528915.1//PREDICTED: Krueppel-like factor 8 isoform X1 [Mus musculus]
52120	2679	490.503	479.705	-0.0321146	0.999992	*	0.788472	Hgsnat	GO:0005765//lysosomal membrane;GO:0016021//integral component of membrane	GO:0015019//heparan-alpha-glucosaminide N-acetyltransferase activity;GO:0016746//transferase activity, transferring acyl groups	GO:0007041//lysosomal transport;GO:0051259//protein oligomerization	K10532//heparan-alpha-glucosaminide N-acetyltransferase [EC:2.3.1.78]	NP_084160.1//heparan-alpha-glucosaminide N-acetyltransferase [Mus musculus]
328795	2953	13.9544	19.3164	0.469105	0.999992	*	0.185394	Ubash3a	GO:0070062//extracellular exosome;GO:0005634//nucleus;GO:0005829//cytosol	NA	GO:0050860//negative regulation of T cell receptor signaling pathway;GO:0001817//regulation of cytokine production	K18993//ubiquitin-associated and SH3 domain-containing protein [EC:3.1.3.48]	NP_808491.2//ubiquitin-associated and SH3 domain-containing protein A [Mus musculus]
75668	1108	3.78024	3.90317	0.0461698	0.999992	*	0.891038	Rasl10a	GO:0005730//nucleolus;GO:0005886//plasma membrane	GO:0005525//GTP binding;GO:0003924//GTPase activity	GO:0007165//signal transduction	K07850//Ras-like protein family member 10A	NP_660251.1//ras-like protein family member 10A precursor [Mus musculus]
72401	2474	673.061	704.457	0.0657751	0.999992	*	0.682897	Slc43a1	GO:0005887//integral component of plasma membrane;GO:0016021//integral component of membrane	GO:0015175//neutral amino acid transmembrane transporter activity;GO:0015179//L-amino acid transmembrane transporter activity	GO:0015807//L-amino acid transport;GO:0055085//transmembrane transport;GO:0015804//neutral amino acid transport	K08228//MFS transporter, LAT3 family, solute carrier family 43, member 1	EDL27306.1//mCG3561, isoform CRA_a, partial [Mus musculus];NP_001074818.2//large neutral amino acids transporter small subunit 3 isoform 1 [Mus musculus];XP_017174763.1//PREDICTED: large neutral amino acids transporter small subunit 3 isoform X2 [Mus musculus];EDL27307.1//mCG3561, isoform CRA_b, partial [Mus musculus]
242553	4801	560.321	519.542	-0.109013	0.999992	*	0.507155	Kank4	GO:0015630//microtubule cytoskeleton;GO:0005829//cytosol;GO:0005737//cytoplasm	NA	GO:0051497//negative regulation of stress fiber assembly	K15503//serine/threonine-protein phosphatase 6 regulatory ankyrin repeat subunit B	NP_766460.2//KN motif and ankyrin repeat domain-containing protein 4 [Mus musculus]
71957	2347	1051.68	1136.5	0.111899	0.999992	*	0.428614	Ints11	GO:0005634//nucleus;GO:0005654//nucleoplasm;GO:0072562//blood microparticle;GO:0005829//cytosol;GO:0032039//integrator complex;GO:0005737//cytoplasm	GO:0016787//hydrolase activity	GO:0016180//snRNA processing	K13148//integrator complex subunit 11 [EC:3.1.27.-]	NP_082296.1//integrator complex subunit 11 [Mus musculus]
11836	2142	956.218	951.548	-0.00706312	0.999992	*	0.939838	Araf	GO:0005829//cytosol;GO:0005739//mitochondrion	GO:0031434//mitogen-activated protein kinase kinase binding;GO:0046872//metal ion binding;GO:0004709//MAP kinase kinase kinase activity;GO:0004674//protein serine/threonine kinase activity;GO:0005524//ATP binding	GO:0032006//regulation of TOR signaling;GO:0032434//regulation of proteasomal ubiquitin-dependent protein catabolic process;GO:0030154//cell differentiation;GO:0009968//negative regulation of signal transduction;GO:0020021//immortalization of host cell;GO:0043066//negative regulation of apoptotic process;GO:0007275//multicellular organism development;GO:0070374//positive regulation of ERK1 and ER…	K08845//A-Raf proto-oncogene serine/threonine-protein kinase [EC:2.7.11.1]	XP_003515977.2//PREDICTED: serine/threonine-protein kinase A-Raf isoform X1 [Cricetulus griseus];XP_021009780.1//serine/threonine-protein kinase A-Raf isoform X1 [Mus caroli];XP_011245731.1//PREDICTED: serine/threonine-protein kinase A-Raf isoform X1 [Mus musculus]
109676	6500	1501.66	1254.56	-0.259381	0.999992	*	0.152166	Ank2	GO:0005856//cytoskeleton;GO:0016323//basolateral plasma membrane;GO:0045121//membrane raft;GO:0043005//neuron projection	GO:0044325//ion channel binding;GO:0005200//structural constituent of cytoskeleton;GO:0030507//spectrin binding;GO:0019901//protein kinase binding	GO:0086005//ventricular cardiac muscle cell action potential;GO:0098907//regulation of SA node cell action potential;GO:0003283//atrial septum development;GO:0072659//protein localization to plasma membrane;GO:0098910//regulation of atrial cardiac muscle cell action potential;GO:0086091//regulation of heart rate by cardiac conduction;GO:0070972//protein localization to endoplasmic reticulum;GO:00…	K10380//ankyrin	XP_006500951.1//PREDICTED: ankyrin-2 isoform X19 [Mus musculus];XP_017174923.1//PREDICTED: ankyrin-2 isoform X40 [Mus musculus];BAE38580.1//unnamed protein product [Mus musculus];XP_011238297.1//PREDICTED: ankyrin-2 isoform X24 [Mus musculus];XP_017174925.1//PREDICTED: ankyrin-2 isoform X43 [Mus musculus];XP_017174914.1//PREDICTED: ankyrin-2 isoform X8 [Mus musculus];XP_006500969.1//PREDICTED: an…
72640	5776	5994.26	5765.73	-0.0560771	0.999992	*	0.576286	Mex3a	GO:0005829//cytosol	GO:0003723//RNA binding	NA	K15686//RNA-binding protein MEX3 [EC:2.3.2.27]	NP_001025061.2//RNA-binding protein MEX3A [Mus musculus]
67118	2743	617.304	680.405	0.140413	0.999992	*	0.16244	Bfar	GO:0016020//membrane;GO:0005783//endoplasmic reticulum;GO:0016021//integral component of membrane;GO:0005789//endoplasmic reticulum membrane	GO:0089720//caspase binding;GO:0061630//ubiquitin protein ligase activity;GO:0046872//metal ion binding;GO:0030674//protein binding, bridging	GO:0070534//protein K63-linked ubiquitination;GO:0070936//protein K48-linked ubiquitination;GO:0043066//negative regulation of apoptotic process;GO:0042787//protein ubiquitination involved in ubiquitin-dependent protein catabolic process;GO:0006915//apoptotic process;GO:1903895//negative regulation of IRE1-mediated unfolded protein response;GO:0043161//proteasome-mediated ubiquitin-dependent prot…	K15684//bifunctional apoptosis regulator;K21872//periphilin-1	EDK97367.1//mCG129801, isoform CRA_c, partial [Mus musculus];NP_079929.1//bifunctional apoptosis regulator isoform 3 [Mus musculus];NP_001171023.1//bifunctional apoptosis regulator isoform 2 [Mus musculus]
244579	3212	1201.13	1093.63	-0.135272	0.999992	*	0.172844	Tox3	GO:0005634//nucleus	GO:0003682//chromatin binding;GO:0042803//protein homodimerization activity;GO:0034056//estrogen response element binding;GO:0051219//phosphoprotein binding	GO:0043524//negative regulation of neuron apoptotic process;GO:0006351//transcription, DNA-templated;GO:0042981//regulation of apoptotic process;GO:0045893//positive regulation of transcription, DNA-templated;GO:0006915//apoptotic process	K14971//nuclear receptor coactivator 6;K09188//histone-lysine N-methyltransferase MLL3 [EC:2.1.1.43]	XP_005255949.1//PREDICTED: TOX high mobility group box family member 3 isoform X1 [Homo sapiens];B7SBD2.1//RecName: Full=TOX high mobility group box family member 3; AltName: Full=Trinucleotide repeat-containing gene 9 protein
105663	2839	497.222	487.346	-0.0289418	0.999992	*	0.822334	Thtpa	GO:0005737//cytoplasm	GO:0000287//magnesium ion binding;GO:0050333//thiamin-triphosphatase activity	GO:0006772//thiamine metabolic process;GO:0016311//dephosphorylation;GO:0042357//thiamine diphosphate metabolic process	K05307//thiamine-triphosphatase [EC:3.6.1.28]	NP_694723.1//thiamine-triphosphatase [Mus musculus]
22153	2246	1049.02	863.094	-0.281457	0.999992	*	0.168158	Tubb4a	GO:0005874//microtubule;GO:0005737//cytoplasm	GO:0005200//structural constituent of cytoskeleton;GO:0005525//GTP binding;GO:0003924//GTPase activity	GO:0007017//microtubule-based process	K07375//tubulin beta	XP_007169150.1//PREDICTED: tubulin beta-4A chain isoform X1 [Balaenoptera acutorostrata scammoni]
11699	1284	0.165861	0.161916	-0.0347314	0.999992	*	0.654557	Ambp	GO:0043231//intracellular membrane-bounded organelle;GO:0031012//extracellular matrix;GO:0070062//extracellular exosome;GO:0005615//extracellular space;GO:0009986//cell surface;GO:0072562//blood microparticle;GO:0005886//plasma membrane	GO:0020037//heme binding;GO:0004867//serine-type endopeptidase inhibitor activity;GO:0019862//IgA binding;GO:0042803//protein homodimerization activity;GO:0036094//small molecule binding	GO:0051604//protein maturation;GO:0018298//protein-chromophore linkage;GO:0030163//protein catabolic process	K06238//collagen, type VI, alpha;K03909//tissue factor pathway inhibitor	NP_031469.1//protein AMBP preproprotein [Mus musculus]
66397	1253	596.369	596.736	0.000887908	0.999992	*	0.995576	Sar1b	GO:0005783//endoplasmic reticulum;GO:0032580//Golgi cisterna membrane;GO:0005794//Golgi apparatus;GO:0005789//endoplasmic reticulum membrane	GO:0046872//metal ion binding;GO:0005525//GTP binding	GO:0006886//intracellular protein transport;GO:0016192//vesicle-mediated transport	K07953//GTP-binding protein SAR1 [EC:3.6.5.-]	XP_011714856.1//PREDICTED: GTP-binding protein SAR1b isoform X1 [Macaca nemestrina]
230761	2882	2814.85	2663.69	-0.0796325	0.999992	*	0.339232	Zfp362	NA	NA	NA	K09228//KRAB domain-containing zinc finger protein	XP_009562582.1//PREDICTED: zinc finger protein 362 [Cuculus canorus]
260302	3703	1268.47	1316.98	0.0541415	0.999992	*	0.645961	Gga3	GO:0010008//endosome membrane;GO:0005794//Golgi apparatus;GO:0030131//clathrin adaptor complex;GO:0005802//trans-Golgi network	GO:0030306//ADP-ribosylation factor binding	GO:0006886//intracellular protein transport;GO:0045732//positive regulation of protein catabolic process;GO:0016192//vesicle-mediated transport	K12404//ADP-ribosylation factor-binding protein GGA	EDL34502.1//golgi associated, gamma adaptin ear containing, ARF binding protein 3, isoform CRA_a, partial [Mus musculus];EDL34503.1//golgi associated, gamma adaptin ear containing, ARF binding protein 3, isoform CRA_b, partial [Mus musculus]
208634	2064	4.9456	4.23893	-0.222446	0.999992	*	0.353327	Tspan10	GO:0016021//integral component of membrane	NA	NA	K17351//tetraspanin-10	NP_663338.2//tetraspanin-10 [Mus musculus]
73419	2318	594.451	626.044	0.0747059	0.999992	*	0.523095	Armt1	NA	GO:0008757//S-adenosylmethionine-dependent methyltransferase activity;GO:0051998//protein carboxyl O-methyltransferase activity;GO:0019899//enzyme binding	GO:2001020//regulation of response to DNA damage stimulus;GO:0032259//methylation;GO:0006974//cellular response to DNA damage stimulus	K17509//pyruvate dehydrogenase phosphatase regulatory subunit;K06467//CD22 antigen;K21958//extracellular serine/threonine protein kinase FAM20C [EC:2.7.11.1];K08550//estrogen receptor alpha	NP_077223.2//protein-glutamate O-methyltransferase [Mus musculus];XP_014387637.1//PREDICTED: protein-glutamate O-methyltransferase isoform X4 [Myotis brandtii]
71766	3465	4971.46	5179.19	0.0590565	0.999992	*	0.590309	Raver1	GO:0005634//nucleus;GO:0030529//intracellular ribonucleoprotein complex;GO:0019013//viral nucleocapsid;GO:0005737//cytoplasm	GO:0003723//RNA binding;GO:0003676//nucleic acid binding	GO:0000398//mRNA splicing, via spliceosome	K13214//non-POU domain-containing octamer-binding protein;K13219//splicing factor, proline- and glutamine-rich;K11219//non-receptor tyrosine-protein kinase TYK2 [EC:2.7.10.2]	BAB23670.1//unnamed protein product, partial [Mus musculus]
272322	2566	47.1638	44.1728	-0.0945212	0.999992	*	0.728857	Arntl2	GO:0005634//nucleus;GO:0005730//nucleolus;GO:0005667//transcription factor complex;GO:0005737//cytoplasm	GO:0000982//transcription factor activity, RNA polymerase II proximal promoter sequence-specific DNA binding;GO:0070888//E-box binding;GO:0003700//DNA binding transcription factor activity;GO:0046983//protein dimerization activity	GO:0007623//circadian rhythm;GO:0006357//regulation of transcription from RNA polymerase II promoter;GO:0045944//positive regulation of transcription from RNA polymerase II promoter;GO:0042753//positive regulation of circadian rhythm;GO:0006351//transcription, DNA-templated;GO:0045893//positive regulation of transcription, DNA-templated	K09099//aryl hydrocarbon receptor nuclear translocator-like protein 2	NP_001276609.1//aryl hydrocarbon receptor nuclear translocator-like protein 2 isoform 3 [Mus musculus];NP_001276608.1//aryl hydrocarbon receptor nuclear translocator-like protein 2 isoform 2 [Mus musculus];NP_758513.1//aryl hydrocarbon receptor nuclear translocator-like protein 2 isoform 1 [Mus musculus]
22756	2625	105.294	109.889	0.0616345	0.999992	*	0.75911	Zfp94	NA	NA	NA	K09228//KRAB domain-containing zinc finger protein	XP_017658379.1//PREDICTED: uncharacterized protein LOC103749231 [Nannospalax galili]
78825	4214	886.951	879.861	-0.0115788	0.999992	*	0.922581	Desi2	GO:0005737//cytoplasm	NA	NA	K04715//ceramide kinase [EC:2.7.1.138];K07583//tRNA pseudouridine synthase 10 [EC:5.4.99.25]	XP_012936795.1//PREDICTED: desumoylating isopeptidase 2-like [Aplysia californica];XP_012606758.1//desumoylating isopeptidase 2 [Microcebus murinus]
108657	3056	919.333	911.876	-0.01175	0.999992	*	0.924263	Rnpepl1	GO:0005737//cytoplasm	GO:0008270//zinc ion binding;GO:0042277//peptide binding;GO:0070006//metalloaminopeptidase activity	GO:0006508//proteolysis;GO:0043171//peptide catabolic process	K09605//arginyl aminopeptidase-like 1 [EC:3.4.11.-]	NP_852070.3//aminopeptidase RNPEPL1 [Mus musculus]
56299	1173	99.1473	119.252	0.266365	0.999992	*	0.181711	Fkbpl	NA	NA	NA	K20097//FK506-binding protein-like	NP_063926.1//FK506-binding protein-like [Mus musculus]
67122	2590	2360.7	2202.31	-0.100198	0.999992	*	0.317144	Nrarp	NA	NA	GO:0032525//somite rostral/caudal axis specification;GO:1902367//negative regulation of Notch signaling pathway involved in somitogenesis;GO:0090263//positive regulation of canonical Wnt signaling pathway;GO:0000122//negative regulation of transcription from RNA polymerase II promoter;GO:0060828//regulation of canonical Wnt signaling pathway;GO:0045581//negative regulation of T cell differentiati…	K10380//ankyrin	XP_011904291.1//PREDICTED: notch-regulated ankyrin repeat-containing protein [Cercocebus atys]
14158	3029	323.135	344.353	0.091753	0.999992	*	0.448614	Fer	GO:0005634//nucleus;GO:0005938//cell cortex;GO:0015630//microtubule cytoskeleton;GO:0030054//cell junction;GO:0000790//nuclear chromatin;GO:0030027//lamellipodium;GO:0005737//cytoplasm;GO:0005829//cytosol;GO:0031234//extrinsic component of cytoplasmic side of plasma membrane;GO:0015629//actin cytoskeleton	GO:0008289//lipid binding;GO:0004713//protein tyrosine kinase activity;GO:0004715//non-membrane spanning protein tyrosine kinase activity;GO:0005524//ATP binding;GO:0004672//protein kinase activity;GO:0005102//receptor binding;GO:0005154//epidermal growth factor receptor binding;GO:0008157//protein phosphatase 1 binding	GO:0030335//positive regulation of cell migration;GO:0048008//platelet-derived growth factor receptor signaling pathway;GO:0042127//regulation of cell proliferation;GO:0010762//regulation of fibroblast migration;GO:0044331//cell-cell adhesion mediated by cadherin;GO:0035426//extracellular matrix-cell signaling;GO:0036119//response to platelet-derived growth factor;GO:0070102//interleukin-6-mediat…	K08889//tyrosine-protein kinase Fer [EC:2.7.10.2]	NP_032026.2//tyrosine-protein kinase Fer isoform b [Mus musculus];NP_001033086.2//tyrosine-protein kinase Fer isoform a [Mus musculus];NP_001273344.1//tyrosine-protein kinase Fer isoform c [Mus musculus];XP_006523706.1//PREDICTED: tyrosine-protein kinase Fer isoform X2 [Mus musculus]
233186	2427	3.18863	2.82146	-0.176497	0.999992	*	0.581504	Siglecf	GO:0016021//integral component of membrane	GO:0048029//monosaccharide binding	GO:0007155//cell adhesion	K06549//sialic acid binding Ig-like lectin 5/14	EDL22649.1//sialic acid binding Ig-like lectin F, isoform CRA_b, partial [Mus musculus]
545938	3511	81.2624	75.2738	-0.110442	0.999992	*	0.635974	Zfp607a	GO:0005634//nucleus	GO:0046872//metal ion binding;GO:0003700//DNA binding transcription factor activity;GO:0003676//nucleic acid binding	GO:0006355//regulation of transcription, DNA-templated	K09228//KRAB domain-containing zinc finger protein	NP_001019897.2//zinc finger protein 607A [Mus musculus]
16399	3437	125.807	194.608	0.629361	0.999992	*	0.0502844	Itga2b	NA	NA	NA	K06476//integrin alpha 2B	XP_021068424.1//integrin alpha-IIb [Mus pahari]
12294	3710	53.6917	48.3681	-0.150644	0.999992	*	0.660103	Cacna2d3	GO:0016021//integral component of membrane	GO:0005244//voltage-gated ion channel activity;GO:0046872//metal ion binding;GO:0005262//calcium channel activity	NA	K04860//voltage-dependent calcium channel alpha-2/delta-3	NP_033915.1//voltage-dependent calcium channel subunit alpha-2/delta-3 precursor [Mus musculus]
71746	2550	110.316	98.3674	-0.165385	0.999992	*	0.427663	Rgl3	GO:0005622//intracellular	GO:0031267//small GTPase binding;GO:0008321//Ral guanyl-nucleotide exchange factor activity;GO:0017016//Ras GTPase binding	GO:0007264//small GTPase mediated signal transduction;GO:0043547//positive regulation of GTPase activity	K17639//ral guanine nucleotide dissociation stimulator-like 3	NP_076111.2//ral guanine nucleotide dissociation stimulator-like 3 [Mus musculus]
235379	4649	4.85072	5.10467	0.0736171	0.999992	*	0.832613	Gldn	NA	NA	GO:0045162//clustering of voltage-gated sodium channels	K19721//collagen, type V/XI/XXIV/XXVII, alpha;K16364//GLDN; gliomedin	XP_021549677.1//gliomedin [Neomonachus schauinslandi]
20607	3928	1.96837	2.31374	0.23323	0.999992	*	0.420759	Sstr3	GO:0005929//cilium;GO:0060170//ciliary membrane;GO:0005887//integral component of plasma membrane;GO:0005886//plasma membrane;GO:0005737//cytoplasm;GO:0097730//non-motile cilium;GO:0043005//neuron projection	GO:0005102//receptor binding;GO:0042923//neuropeptide binding;GO:0004994//somatostatin receptor activity;GO:0004930//G-protein coupled receptor activity	GO:0021549//cerebellum development;GO:0071385//cellular response to glucocorticoid stimulus;GO:0007283//spermatogenesis;GO:0030900//forebrain development;GO:0042594//response to starvation;GO:0007268//chemical synaptic transmission;GO:0007218//neuropeptide signaling pathway;GO:0071392//cellular response to estradiol stimulus;GO:0007187//G-protein coupled receptor signaling pathway, coupled to cyc…	K04219//somatostatin receptor 3	NP_033244.2//somatostatin receptor type 3 [Mus musculus]
214444	11712	1959	1848.5	-0.0837606	0.999992	*	0.390072	Cdk5rap2	GO:0070062//extracellular exosome;GO:0005856//cytoskeleton;GO:0005815//microtubule organizing center;GO:0000922//spindle pole;GO:0005874//microtubule;GO:0035371//microtubule plus-end;GO:0005813//centrosome;GO:0030054//cell junction;GO:0005737//cytoplasm;GO:0048471//perinuclear region of cytoplasm;GO:0097431//mitotic spindle pole;GO:0000242//pericentriolar material;GO:0005829//cytosol;GO:0005794//…	GO:0015631//tubulin binding;GO:0005516//calmodulin binding;GO:0044212//transcription regulatory region DNA binding;GO:0008017//microtubule binding;GO:0019901//protein kinase binding	GO:0000132//establishment of mitotic spindle orientation;GO:0000226//microtubule cytoskeleton organization;GO:0007059//chromosome segregation;GO:0007098//centrosome cycle;GO:0007099//centriole replication;GO:0045664//regulation of neuron differentiation;GO:0031023//microtubule organizing center organization;GO:0007420//brain development;GO:0045893//positive regulation of transcription, DNA-templa…	K16542//CDK5 regulatory subunit-associated protein 2;K16197//14-3-3 protein beta/theta/zeta	XP_016815834.1//PREDICTED: CDK5 regulatory subunit-associated protein 2 isoform X9 [Pan troglodytes];BAC98221.1//mKIAA1633 protein, partial [Mus musculus];NP_001300691.1//CDK5 regulatory subunit-associated protein 2 isoform 2 [Mus musculus]
16872	1853	36.1188	30.1649	-0.259882	0.999992	*	0.401296	Lhx4	GO:0005634//nucleus	GO:0046872//metal ion binding;GO:0043565//sequence-specific DNA binding	GO:0009887//animal organ morphogenesis;GO:0021526//medial motor column neuron differentiation;GO:0045944//positive regulation of transcription from RNA polymerase II promoter;GO:0008045//motor neuron axon guidance;GO:0001890//placenta development;GO:0043066//negative regulation of apoptotic process	K09374//LIM homeobox protein 3/4	XP_003824769.1//PREDICTED: LIM/homeobox protein Lhx4 [Pan paniscus]
18441	3899	66.917	67.2918	0.00805791	0.999992	*	0.975334	P2ry1	GO:0030425//dendrite;GO:0016323//basolateral plasma membrane;GO:0016324//apical plasma membrane;GO:0014069//postsynaptic density;GO:0044297//cell body;GO:0009986//cell surface;GO:0016021//integral component of membrane;GO:0005739//mitochondrion;GO:0005886//plasma membrane;GO:0045211//postsynaptic membrane	GO:0045028//G-protein coupled purinergic nucleotide receptor activity;GO:0005524//ATP binding;GO:0046982//protein heterodimerization activity;GO:0045032//ADP-activated adenosine receptor activity;GO:0031686//A1 adenosine receptor binding;GO:0043531//ADP binding;GO:0097110//scaffold protein binding;GO:0045031//ATP-activated adenosine receptor activity	GO:0007200//phospholipase C-activating G-protein coupled receptor signaling pathway;GO:0051482//positive regulation of cytosolic calcium ion concentration involved in phospholipase C-activating G-protein coupled signaling pathway;GO:0035589//G-protein coupled purinergic nucleotide receptor signaling pathway;GO:0001973//adenosine receptor signaling pathway;GO:0030168//platelet activation;GO:002301…	K04270//purinergic receptor P2Y, G protein-coupled, 1	NP_032798.1//P2Y purinoceptor 1 [Mus musculus]
67886	7772	1820.2	1719.16	-0.0823901	0.999992	*	0.544672	Camsap2	GO:0036449//microtubule minus-end;GO:1990752//microtubule end;GO:0005874//microtubule;GO:0005829//cytosol;GO:0005813//centrosome	GO:0005516//calmodulin binding;GO:0008017//microtubule binding;GO:0051011//microtubule minus-end binding;GO:0030507//spectrin binding	GO:0033043//regulation of organelle organization;GO:0000226//microtubule cytoskeleton organization;GO:0031175//neuron projection development	K17493//calmodulin-regulated spectrin-associated protein	NP_001334038.1//calmodulin-regulated spectrin-associated protein 2 isoform 2 [Mus musculus];NP_001074829.1//calmodulin-regulated spectrin-associated protein 2 isoform 1 [Mus musculus];NP_001334039.1//calmodulin-regulated spectrin-associated protein 2 isoform 3 [Mus musculus]
13590	1639	3.17366	2.78893	-0.186438	0.999992	*	0.5652	Lefty1	GO:0005615//extracellular space;GO:0005576//extracellular region	GO:0008083//growth factor activity;GO:0038100//nodal binding;GO:0005125//cytokine activity;GO:0005160//transforming growth factor beta receptor binding	GO:0016049//cell growth;GO:0003007//heart morphogenesis;GO:0000122//negative regulation of transcription from RNA polymerase II promoter;GO:1900108//negative regulation of nodal signaling pathway;GO:0010862//positive regulation of pathway-restricted SMAD protein phosphorylation;GO:0048468//cell development;GO:0042074//cell migration involved in gastrulation;GO:0008285//negative regulation of cell…	K04668//left-right determination factor	NP_034224.1//left-right determination factor 1 preproprotein [Mus musculus]
76219	1580	386.127	419.2	0.118563	0.999992	*	0.494904	Arxes1	GO:0005783//endoplasmic reticulum;GO:0031090//organelle membrane;GO:0016021//integral component of membrane;GO:0005787//signal peptidase complex	GO:0008233//peptidase activity	GO:0045047//protein targeting to ER;GO:0045444//fat cell differentiation;GO:0006465//signal peptide processing	K12948//signal peptidase complex subunit 3 [EC:3.4.-.-]	NP_083817.1//adipocyte-related X-chromosome expressed sequence 1 [Mus musculus]
67025	594	8573.93	10244.1	0.256764	0.999992	*	0.129538	Rpl11	GO:0005840//ribosome;GO:0016020//membrane;GO:0031012//extracellular matrix;GO:0070062//extracellular exosome;GO:0005654//nucleoplasm;GO:0022625//cytosolic large ribosomal subunit;GO:0005737//cytoplasm;GO:0005730//nucleolus;GO:0005829//cytosol;GO:0043234//protein complex;GO:0022626//cytosolic ribosome	GO:0003723//RNA binding;GO:0031625//ubiquitin protein ligase binding;GO:0003735//structural constituent of ribosome;GO:0008097//5S rRNA binding;GO:0042975//peroxisome proliferator activated receptor binding;GO:0019843//rRNA binding;GO:1990948//ubiquitin ligase inhibitor activity	GO:1904667//negative regulation of ubiquitin protein ligase activity;GO:0043433//negative regulation of DNA binding transcription factor activity;GO:2000435//negative regulation of protein neddylation;GO:0032092//positive regulation of protein binding;GO:0042273//ribosomal large subunit biogenesis;GO:0006605//protein targeting;GO:0000027//ribosomal large subunit assembly;GO:0000184//nuclear-trans…	K02868//large subunit ribosomal protein L11e	XP_010347552.1//PREDICTED: 60S ribosomal protein L11 isoform X1 [Saimiri boliviensis boliviensis]
259300	3058	622.978	606.252	-0.0392621	0.999992	*	0.715173	Ehd2	GO:0016020//membrane;GO:0070062//extracellular exosome;GO:0015630//microtubule cytoskeleton;GO:0019898//extrinsic component of membrane;GO:0048471//perinuclear region of cytoplasm;GO:0045171//intercellular bridge;GO:0005901//caveola;GO:0055038//recycling endosome membrane;GO:0005829//cytosol;GO:0005886//plasma membrane	GO:0019904//protein domain specific binding;GO:0016787//hydrolase activity;GO:0005524//ATP binding;GO:0042802//identical protein binding;GO:0005509//calcium ion binding;GO:0005525//GTP binding	GO:0072659//protein localization to plasma membrane;GO:2001137//positive regulation of endocytic recycling;GO:0006897//endocytosis;GO:0030866//cortical actin cytoskeleton organization;GO:0032456//endocytic recycling;GO:1901741//positive regulation of myoblast fusion;GO:0097320//plasma membrane tubulation	K12469//EH domain-containing protein 2	NP_694708.2//EH domain-containing protein 2 [Mus musculus]
16939	1799	5.19658	5.07583	-0.0339185	0.999992	*	0.922753	Lor	GO:0001533//cornified envelope;GO:0009898//cytoplasmic side of plasma membrane;GO:0005737//cytoplasm	GO:0030280//structural constituent of epidermis;GO:0005200//structural constituent of cytoskeleton	GO:0031424//keratinization	K10385//loricrin	NP_032534.2//loricrin [Mus musculus]
14375	2113	695.376	706.918	0.0237478	0.999992	*	0.860503	Xrcc6	GO:0070419//nonhomologous end joining complex;GO:0016020//membrane;GO:0043564//Ku70:Ku80 complex;GO:0005634//nucleus;GO:0000784//nuclear chromosome, telomeric region;GO:0005737//cytoplasm;GO:0005730//nucleolus;GO:0043234//protein complex;GO:0005667//transcription factor complex;GO:0032993//protein-DNA complex	GO:0003723//RNA binding;GO:0051575//5'-deoxyribose-5-phosphate lyase activity;GO:0044212//transcription regulatory region DNA binding;GO:0003690//double-stranded DNA binding;GO:0044877//macromolecular complex binding;GO:0004003//ATP-dependent DNA helicase activity;GO:0042162//telomeric DNA binding;GO:0003684//damaged DNA binding;GO:0008022//protein C-terminus binding;GO:0030332//cyclin binding	GO:0097680//double-strand break repair via classical nonhomologous end joining;GO:0071481//cellular response to X-ray;GO:0002218//activation of innate immune response;GO:0071475//cellular hyperosmotic salinity response;GO:0048660//regulation of smooth muscle cell proliferation;GO:0007420//brain development;GO:0045893//positive regulation of transcription, DNA-templated;GO:0006302//double-strand b…	K10884//ATP-dependent DNA helicase 2 subunit 1	XP_021072344.1//X-ray repair cross-complementing protein 6 [Mus pahari]
68073	1193	137.458	149.796	0.124014	0.999992	*	0.557367	Fam173b	GO:0016021//integral component of membrane	NA	NA	K09312//homeobox protein CDX1/4;K06840//semaphorin 3	EZA51692.1//Acetylcholine receptor subunit alpha-like protein [Ooceraea biroi];EDL08875.1//RIKEN cDNA A930016P21, isoform CRA_b, partial [Mus musculus];NP_080822.1//protein FAM173B [Mus musculus]
67442	1942	74.5306	89.151	0.258417	0.999992	*	0.290592	Retsat	GO:0016020//membrane;GO:0031965//nuclear membrane;GO:0005789//endoplasmic reticulum membrane;GO:0005640//nuclear outer membrane	GO:0051786//all-trans-retinol 13,14-reductase activity;GO:0016491//oxidoreductase activity	GO:0001523//retinoid metabolic process;GO:0042572//retinol metabolic process;GO:0055114//oxidation-reduction process	K09516//all-trans-retinol 13,14-reductase [EC:1.3.99.23]	NP_080435.3//all-trans-retinol 13,14-reductase precursor [Mus musculus]
18081	1132	113.599	118.777	0.0643022	0.999992	*	0.755585	Ninj1	GO:0016021//integral component of membrane	NA	GO:0001954//positive regulation of cell-matrix adhesion;GO:0007155//cell adhesion;GO:1990384//hyaloid vascular plexus regression;GO:0042246//tissue regeneration	K14822//rRNA-processing protein CGR1	EDL41064.1//ninjurin 1, isoform CRA_c, partial [Mus musculus]
21414	2663	513.32	627.885	0.290641	0.999992	*	0.225447	Tcf7	GO:0005634//nucleus	GO:0003677//DNA binding;GO:0008013//beta-catenin binding	GO:0006357//regulation of transcription from RNA polymerase II promoter;GO:0060070//canonical Wnt signaling pathway;GO:0033153//T cell receptor V(D)J recombination	K02620//transcription factor 7	XP_021032311.1//transcription factor 7 isoform X3 [Mus caroli];XP_021032309.1//transcription factor 7 isoform X1 [Mus caroli];XP_021032310.1//transcription factor 7 isoform X2 [Mus caroli]
93714	4540	69.4803	58.9611	-0.23684	0.999992	*	0.415564	Pcdhga6	NA	NA	NA	K16495//protocadherin gamma subfamily A	XP_017654280.1//PREDICTED: protocadherin gamma-A6 isoform X6 [Nannospalax galili]
77254	1142	481.327	514.202	0.0953185	0.999992	*	0.458069	Yif1b	GO:0030134//COPII-coated ER to Golgi transport vesicle;GO:0030173//integral component of Golgi membrane;GO:0005793//endoplasmic reticulum-Golgi intermediate compartment;GO:0005789//endoplasmic reticulum membrane	NA	GO:0006888//ER to Golgi vesicle-mediated transport	K20362//protein transport protein YIF1	XP_006540492.1//PREDICTED: protein YIF1B isoform X1 [Mus musculus];NP_084163.2//protein YIF1B isoform 1 [Mus musculus];NP_001103671.1//protein YIF1B isoform 2 [Mus musculus]
16534	1975	65.2474	75.3319	0.20734	0.999992	*	0.517716	Kcnn4	GO:0005887//integral component of plasma membrane;GO:0031982//vesicle;GO:0005886//plasma membrane;GO:0043025//neuronal cell body	GO:0015269//calcium-activated potassium channel activity;GO:0005267//potassium channel activity;GO:0019903//protein phosphatase binding;GO:0005516//calmodulin binding;GO:0016286//small conductance calcium-activated potassium channel activity	GO:0006884//cell volume homeostasis;GO:0046541//saliva secretion;GO:0030322//stabilization of membrane potential;GO:0006816//calcium ion transport;GO:0050714//positive regulation of protein secretion;GO:0002376//immune system process;GO:0045332//phospholipid translocation;GO:0050862//positive regulation of T cell receptor signaling pathway	K04945//potassium intermediate/small conductance calcium-activated channel subfamily N member 4	NP_032459.3//intermediate conductance calcium-activated potassium channel protein 4 [Mus musculus]
667055	1593	0.170797	0.166631	-0.0356244	0.999992	*	0.650338	Gm9992	GO:0016021//integral component of membrane;GO:0005886//plasma membrane	NA	NA	K16600//tubulin polyglutamylase TTLL2 [EC:6.-.-.-]	NP_001136011.1//predicted gene, ENSMUSG00000056133 [Mus musculus]
110935	1945	1.50949	1.46299	-0.0451374	0.999992	*	0.856766	Atp6v1b1	GO:0016020//membrane;GO:0070062//extracellular exosome;GO:0016323//basolateral plasma membrane;GO:0016324//apical plasma membrane;GO:0005902//microvillus;GO:0005737//cytoplasm;GO:0005829//cytosol;GO:0098850//extrinsic component of synaptic vesicle membrane;GO:0016328//lateral plasma membrane;GO:0016471//vacuolar proton-transporting V-type ATPase complex;GO:0033180//proton-transporting V-type ATPa…	GO:0005524//ATP binding;GO:0015078//hydrogen ion transmembrane transporter activity;GO:0032403//protein complex binding	GO:0046034//ATP metabolic process;GO:0006885//regulation of pH;GO:0045851//pH reduction;GO:0007588//excretion;GO:0001503//ossification;GO:0055074//calcium ion homeostasis;GO:0015991//ATP hydrolysis coupled proton transport;GO:0007605//sensory perception of sound;GO:0015992//proton transport	K02147//V-type H+-transporting ATPase subunit B	NP_598918.1//V-type proton ATPase subunit B, kidney isoform [Mus musculus]
260299	2155	628.643	536.126	-0.229667	0.999992	*	0.286213	Cadm4	GO:0070062//extracellular exosome;GO:0005887//integral component of plasma membrane;GO:0005913//cell-cell adherens junction	GO:0050839//cell adhesion molecule binding;GO:0004872//receptor activity;GO:0005102//receptor binding;GO:0042803//protein homodimerization activity	GO:0007156//homophilic cell adhesion via plasma membrane adhesion molecules;GO:0008037//cell recognition;GO:0007157//heterophilic cell-cell adhesion via plasma membrane cell adhesion molecules	K06783//cell adhesion molecule 4	NP_694752.1//cell adhesion molecule 4 precursor [Mus musculus]
319186	483	6.27369	5.06984	-0.307374	0.999992	*	0.369807	Hist1h2bm	NA	NA	NA	K11252//histone H2B	XP_527266.4//PREDICTED: histone H2B type 1 [Pan troglodytes]
100034363	691	13.8661	14.7734	0.0914411	0.999992	*	0.790328	Tmsb15b2	GO:0001725//stress fiber;GO:0031941//filamentous actin	GO:0003785//actin monomer binding	GO:0051497//negative regulation of stress fiber assembly;GO:0007015//actin filament organization;GO:0030837//negative regulation of actin filament polymerization;GO:0042989//sequestering of actin monomers	K05764//thymosin, beta 4	EDL23881.1//RIKEN cDNA 4930488E11, partial [Mus musculus]
56457	4147	1810.52	1933.79	0.0950268	0.999992	*	0.366303	Clptm1	GO:0016020//membrane;GO:0005887//integral component of plasma membrane;GO:0009897//external side of plasma membrane	NA	GO:0033081//regulation of T cell differentiation in thymus;GO:0030154//cell differentiation;GO:0007275//multicellular organism development	NA	NP_062623.2//cleft lip and palate transmembrane protein 1 homolog [Mus musculus]
69540	1354	3.54601	3.7485	0.0801178	0.999992	*	0.80725	Klk10	NA	GO:0004252//serine-type endopeptidase activity	NA	K09619//kallikrein 10 [EC:3.4.21.-]	EDL22678.1//kallikrein 10, isoform CRA_a, partial [Mus musculus]
16782	5182	121.197	114.613	-0.0805814	0.999992	*	0.734365	Lamc2	GO:0016020//membrane;GO:0005607//laminin-2 complex;GO:0005615//extracellular space;GO:0005938//cell cortex;GO:0005578//proteinaceous extracellular matrix;GO:0048471//perinuclear region of cytoplasm;GO:0005610//laminin-5 complex;GO:0005604//basement membrane	GO:0008201//heparin binding	GO:0030335//positive regulation of cell migration;GO:0048731//system development;GO:0008284//positive regulation of cell proliferation;GO:0070831//basement membrane assembly	K06246//laminin, gamma 2	NP_032511.3//laminin subunit gamma-2 precursor [Mus musculus]
73463	2131	0.3328	0.332912	0.000484933	0.999992	*	0.996645	Als2cr11	NA	NA	NA	NA	NP_780409.2//amyotrophic lateral sclerosis 2 (juvenile) chromosome region, candidate 11 [Mus musculus]
14563	2320	7.58751	6.26602	-0.276077	0.999992	*	0.411973	Gdf5	GO:0005615//extracellular space;GO:0005576//extracellular region;GO:0005622//intracellular;GO:0005886//plasma membrane	GO:0008083//growth factor activity;GO:0005125//cytokine activity;GO:0042802//identical protein binding;GO:0005160//transforming growth factor beta receptor binding;GO:0036122//BMP binding	GO:0045666//positive regulation of neuron differentiation;GO:0040014//regulation of multicellular organism growth;GO:0035137//hindlimb morphogenesis;GO:0007184//SMAD protein import into nucleus;GO:0030513//positive regulation of BMP signaling pathway;GO:0032332//positive regulation of chondrocyte differentiation;GO:2001054//negative regulation of mesenchymal cell apoptotic process;GO:0010862//pos…	K04664//growth differentiation factor 5	NP_032135.2//growth/differentiation factor 5 preproprotein [Mus musculus]
100017	2671	270.487	263.285	-0.038932	0.999992	*	0.841024	Ldlrap1	GO:0030424//axon;GO:0030122//AP-2 adaptor complex;GO:0005737//cytoplasm;GO:0009925//basal plasma membrane;GO:0005883//neurofilament;GO:0005829//cytosol;GO:0009898//cytoplasmic side of plasma membrane;GO:0055037//recycling endosome;GO:0030121//AP-1 adaptor complex;GO:0005769//early endosome	GO:0035612//AP-2 adaptor complex binding;GO:0001540//amyloid-beta binding;GO:0030276//clathrin binding;GO:0035591//signaling adaptor activity;GO:0005102//receptor binding;GO:0005546//phosphatidylinositol-4,5-bisphosphate binding;GO:0030159//receptor signaling complex scaffold activity;GO:0001784//phosphotyrosine residue binding;GO:0035615//clathrin adaptor activity;GO:0050750//low-density lipopro…	GO:0034383//low-density lipoprotein particle clearance;GO:0043393//regulation of protein binding;GO:0008203//cholesterol metabolic process;GO:0031623//receptor internalization;GO:1903076//regulation of protein localization to plasma membrane;GO:0090118//receptor-mediated endocytosis involved in cholesterol transport;GO:0042982//amyloid precursor protein metabolic process;GO:0006898//receptor-medi…	K12474//low density lipoprotein receptor adapter protein 1	NP_663529.2//low density lipoprotein receptor adapter protein 1 [Mus musculus]
240888	6827	1177.45	1108.21	-0.0874443	0.999992	*	0.609202	Gpr161	GO:0005929//cilium;GO:0060170//ciliary membrane;GO:0016021//integral component of membrane;GO:0055037//recycling endosome	GO:0004930//G-protein coupled receptor activity	GO:0007186//G-protein coupled receptor signaling pathway;GO:1901621//negative regulation of smoothened signaling pathway involved in dorsal/ventral neural tube patterning;GO:0007275//multicellular organism development;GO:0030819//positive regulation of cAMP biosynthetic process	K08439//G protein-coupled receptor 161	NP_001297358.1//G-protein coupled receptor 161 isoform 2 [Mus musculus];NP_001074595.1//G-protein coupled receptor 161 isoform 1 [Mus musculus]
237823	6369	2600.71	2706.69	0.0576258	0.999992	*	0.615663	Pfas	GO:0070062//extracellular exosome;GO:0005737//cytoplasm	GO:0004642//phosphoribosylformylglycinamidine synthase activity;GO:0046872//metal ion binding;GO:0005524//ATP binding	GO:0006541//glutamine metabolic process;GO:0042493//response to drug;GO:0006189//'de novo' IMP biosynthetic process	K01952//phosphoribosylformylglycinamidine synthase [EC:6.3.5.3]	NP_001152991.1//phosphoribosylformylglycinamidine synthase [Mus musculus];AAI14998.1//Pfas protein [Mus musculus]
434689	2984	0.467713	0.515168	0.139419	0.999992	*	0.355212	Gm10220	NA	NA	NA	NA	EDL01004.1//mCG129471, partial [Mus musculus]
233065	963	322.873	341.366	0.0803516	0.999992	*	0.622024	Alkbh6	GO:0005634//nucleus;GO:0005654//nucleoplasm;GO:0005925//focal adhesion;GO:0005737//cytoplasm	GO:0051213//dioxygenase activity;GO:0008198//ferrous iron binding	NA	K10768//alkylated DNA repair protein alkB homolog 6 [EC:1.14.11.-]	NP_932144.2//alpha-ketoglutarate-dependent dioxygenase alkB homolog 6 [Mus musculus];EDL24032.1//alkB, alkylation repair homolog 6 (E. coli), isoform CRA_b, partial [Mus musculus]
14133	1317	2.75654	2.82515	0.0354709	0.999992	*	0.904631	Fcna	NA	GO:0033691//sialic acid binding	NA	K10104//ficolin	XP_004654152.1//PREDICTED: ficolin-1-like [Jaculus jaculus]
320237	3133	81.073	70.0791	-0.210236	0.999992	*	0.402485	Smim10l2a	NA	NA	NA	NA	EDL42143.1//RIKEN cDNA 6330419J24, partial [Mus musculus]
70495	2376	617.2	614.505	-0.0063119	0.999992	*	0.951417	Atp6ap2	GO:0070062//extracellular exosome;GO:0044297//cell body;GO:0009897//external side of plasma membrane;GO:0016021//integral component of membrane;GO:0043005//neuron projection	GO:0004872//receptor activity;GO:0019899//enzyme binding	GO:0030177//positive regulation of Wnt signaling pathway;GO:0002003//angiotensin maturation;GO:0021903//rostrocaudal neural tube patterning;GO:0043408//regulation of MAPK cascade;GO:0060323//head morphogenesis;GO:0032914//positive regulation of transforming growth factor beta1 production;GO:0048069//eye pigmentation	K19514//renin receptor	NP_081715.1//renin receptor precursor [Mus musculus]
74400	2411	22.3126	21.2119	-0.0729802	0.999992	*	0.830568	Zfp819	GO:0005634//nucleus	GO:0046872//metal ion binding;GO:0003676//nucleic acid binding	GO:0006355//regulation of transcription, DNA-templated	K09228//KRAB domain-containing zinc finger protein	XP_021501511.1//zinc finger protein 260-like [Meriones unguiculatus]
66977	2464	1581.98	1658.39	0.068052	0.999992	*	0.47975	Nuf2	GO:0016020//membrane;GO:0005634//nucleus;GO:0000776//kinetochore;GO:0000777//condensed chromosome kinetochore;GO:0031262//Ndc80 complex	NA	GO:0000278//mitotic cell cycle;GO:0051301//cell division;GO:0008608//attachment of spindle microtubules to kinetochore	K11548//kinetochore protein Nuf2	NP_075773.2//kinetochore protein Nuf2 [Mus musculus]
192662	2732	10107.4	11184.6	0.146108	0.999992	*	0.360639	Arhgdia	GO:0016020//membrane;GO:0070062//extracellular exosome;GO:0005615//extracellular space;GO:0005634//nucleus;GO:0005829//cytosol;GO:0005737//cytoplasm;GO:0001772//immunological synapse	GO:0005094//Rho GDP-dissociation inhibitor activity;GO:0017048//Rho GTPase binding;GO:0051879//Hsp90 protein binding;GO:0005504//fatty acid binding;GO:0019901//protein kinase binding;GO:0005096//GTPase activator activity	GO:0071260//cellular response to mechanical stimulus;GO:0030336//negative regulation of cell migration;GO:0008360//regulation of cell shape;GO:2000249//regulation of actin cytoskeleton reorganization;GO:0007266//Rho protein signal transduction;GO:0071407//cellular response to organic cyclic compound;GO:0032880//regulation of protein localization;GO:0035023//regulation of Rho protein signal transd…	K12462//Rho GDP-dissociation inhibitor	KFO35713.1//Rho GDP-dissociation inhibitor 1 [Fukomys damarensis]
625360	1678	0.168095	0.172334	0.035937	0.999992	*	0.648752	BC147527	NA	NA	NA	NA	NP_001033014.1//2-cell-stage, variable group, member 3-like [Mus musculus]
19771	2155	16.3747	14.1122	-0.214524	0.999992	*	0.542852	Rlbp1	GO:0044297//cell body;GO:0005622//intracellular;GO:0005737//cytoplasm	GO:0005502//11-cis retinal binding;GO:0005215//transporter activity;GO:0019841//retinol binding	GO:0050896//response to stimulus;GO:0007601//visual perception	K19625//retinaldehyde-binding protein 1	NP_065624.1//retinaldehyde-binding protein 1 [Mus musculus]
353282	7554	87.3919	82.1269	-0.0896457	0.999992	*	0.69568	Sfmbt2	GO:0005634//nucleus;GO:0016235//aggresome;GO:0016607//nuclear speck	GO:0042393//histone binding	GO:0006355//regulation of transcription, DNA-templated;GO:0010629//negative regulation of gene expression	K11465//sex comb on midleg-like protein 2;K11461//polycomb protein SCMH1	NP_001185737.1//scm-like with four MBT domains protein 2 isoform 2 [Mus musculus];BAD90456.1//mKIAA1617 protein, partial [Mus musculus]
319636	7408	965.362	807.718	-0.257218	0.999992	*	0.0502498	Fsd1l	GO:0005622//intracellular	NA	NA	K08285//midline 1 [EC:2.3.2.27];K10647//midline 2 [EC:2.3.2.27];K10655//tripartite motif-containing protein 63 [EC:2.3.2.27]	NP_001342306.1//FSD1-like protein isoform 3 [Mus musculus];NP_795940.1//FSD1-like protein isoform 2 [Mus musculus];NP_001182213.1//FSD1-like protein isoform 1 [Mus musculus]
73382	1054	0.345746	0.322032	-0.102505	0.999992	*	0.433303	Prss52	GO:0016021//integral component of membrane;GO:0046658//anchored component of plasma membrane;GO:0019897//extrinsic component of plasma membrane	GO:0004252//serine-type endopeptidase activity;GO:0017080//sodium channel regulator activity;GO:0008236//serine-type peptidase activity	NA	K09628//serine protease 27 [EC:3.4.21.-];K01324//plasma kallikrein [EC:3.4.21.34]	BAB24725.1//unnamed protein product [Mus musculus]
27052	2923	4.7583	3.82103	-0.316485	0.999992	*	0.324083	Aoah	NA	GO:0050528//acyloxyacyl hydrolase activity	GO:0008653//lipopolysaccharide metabolic process;GO:0050728//negative regulation of inflammatory response	K01065//acyloxyacyl hydrolase [EC:3.1.1.77]	XP_021036268.1//acyloxyacyl hydrolase isoform X1 [Mus caroli];XP_007644297.1//PREDICTED: acyloxyacyl hydrolase isoform X2 [Cricetulus griseus]
17427	1837	635.657	642.36	0.0151329	0.999992	*	0.880925	Mns1	GO:0036126//sperm flagellum;GO:0005635//nuclear envelope;GO:0005882//intermediate filament;GO:0005930//axoneme	GO:0042802//identical protein binding	GO:0070986//left/right axis specification;GO:0007283//spermatogenesis;GO:0044782//cilium organization;GO:0045724//positive regulation of cilium assembly	K18626//trichohyalin	EDL26251.1//meiosis-specific nuclear structural protein 1, isoform CRA_b, partial [Mus musculus];XP_005347705.2//PREDICTED: LOW QUALITY PROTEIN: meiosis-specific nuclear structural protein 1 [Microtus ochrogaster]
240174	7896	573.183	563.757	-0.023922	0.999992	*	0.823435	Thada	GO:0005783//endoplasmic reticulum	NA	GO:0055088//lipid homeostasis;GO:0032471//negative regulation of endoplasmic reticulum calcium ion concentration	K18753//butyrate response factor	XP_021042043.1//thyroid adenoma-associated protein [Mus caroli]
378702	3072	3114.57	3255.1	0.0636695	0.999992	*	0.512788	Serf2	NA	NA	NA	NA	XP_021040789.1//small EDRK-rich factor 2 isoform X1 [Mus caroli];XP_014702585.1//PREDICTED: small EDRK-rich factor 2 isoform X2 [Equus asinus]
56698	1893	869.064	924.527	0.0892531	0.999992	*	0.435021	Phax	GO:0005634//nucleus;GO:0005654//nucleoplasm;GO:0005813//centrosome;GO:0015030//Cajal body;GO:0005737//cytoplasm;GO:0043025//neuronal cell body	GO:0003723//RNA binding;GO:0015643//toxic substance binding	GO:0006408//snRNA export from nucleus;GO:0015031//protein transport	K14291//phosphorylated adapter RNA export protein	NP_001156461.1//phosphorylated adapter RNA export protein isoform 2 [Mus musculus];NP_064380.3//phosphorylated adapter RNA export protein isoform 1 [Mus musculus]
81910	5125	2580.92	2741.22	0.0869321	0.999992	*	0.265602	Rrbp1	GO:0016020//membrane;GO:0005840//ribosome;GO:0030176//integral component of endoplasmic reticulum membrane	GO:0003723//RNA binding;GO:0004872//receptor activity	GO:0001649//osteoblast differentiation;GO:0007165//signal transduction;GO:0006412//translation;GO:0015031//protein transport	K14000//ribosome-binding protein 1	NP_598329.1//ribosome-binding protein 1 isoform b [Mus musculus];NP_077243.2//ribosome-binding protein 1 isoform a [Mus musculus]
227545	3551	40.0717	44.9783	0.166646	0.999992	*	0.584446	Proser2	NA	NA	NA	NA	EDL07977.1//RIKEN cDNA 5430407P10, isoform CRA_a, partial [Mus musculus]
97884	3681	1095.37	1129.99	0.0448869	0.999992	*	0.650951	B3galnt2	GO:0005783//endoplasmic reticulum;GO:0016021//integral component of membrane;GO:0000139//Golgi membrane	GO:0008375//acetylglucosaminyltransferase activity;GO:0008376//acetylgalactosaminyltransferase activity;GO:0008378//galactosyltransferase activity	GO:0006486//protein glycosylation;GO:0006493//protein O-linked glycosylation;GO:0019276//UDP-N-acetylgalactosamine metabolic process	K09654//beta-1,3-N-acetylgalactosaminyltransferase 2 [EC:2.4.1.313]	NP_848755.1//UDP-GalNAc:beta-1,3-N-acetylgalactosaminyltransferase 2 precursor [Mus musculus]
18633	1470	133.374	138.425	0.0536325	0.999992	*	0.787823	Pex16	GO:0016020//membrane;GO:0005779//integral component of peroxisomal membrane;GO:0005783//endoplasmic reticulum;GO:0005777//peroxisome;GO:0005789//endoplasmic reticulum membrane;GO:0005778//peroxisomal membrane	GO:0008022//protein C-terminus binding	GO:0007031//peroxisome organization;GO:0016557//peroxisome membrane biogenesis;GO:0032581//ER-dependent peroxisome organization;GO:0070972//protein localization to endoplasmic reticulum;GO:0022615//protein to membrane docking;GO:0016558//protein import into peroxisome matrix;GO:0045046//protein import into peroxisome membrane;GO:0006625//protein targeting to peroxisome	K13335//peroxin-16	XP_019512030.1//PREDICTED: peroxisomal biogenesis factor 16 [Hipposideros armiger]
18188	1060	46.2133	40.6306	-0.185743	0.999992	*	0.505745	Nrtn	GO:0030424//axon;GO:0005576//extracellular region	GO:0008083//growth factor activity	GO:0007169//transmembrane receptor protein tyrosine kinase signaling pathway;GO:0021675//nerve development;GO:0001755//neural crest cell migration;GO:0031175//neuron projection development	K05452//glial cell derived neurotrophic factor	XP_021005601.1//neurturin isoform X1 [Mus caroli]
15205	1487	580.377	526.655	-0.140131	0.999992	*	0.235244	Hes1	GO:0005634//nucleus;GO:0005654//nucleoplasm;GO:0000785//chromatin;GO:0005622//intracellular;GO:0016363//nuclear matrix;GO:0005737//cytoplasm	GO:0071820//N-box binding;GO:0003677//DNA binding;GO:0070888//E-box binding;GO:0003682//chromatin binding;GO:0042826//histone deacetylase binding;GO:0051087//chaperone binding;GO:0042803//protein homodimerization activity	GO:0021984//adenohypophysis development;GO:0061309//cardiac neural crest cell development involved in outflow tract morphogenesis;GO:0048844//artery morphogenesis;GO:0042668//auditory receptor cell fate determination;GO:0035910//ascending aorta morphogenesis;GO:0035909//aorta morphogenesis	K06054//hairy and enhancer of split 1	NP_032261.1//transcription factor HES-1 [Mus musculus]
69572	2169	45.9823	50.5794	0.137473	0.999992	*	0.608908	Mfsd3	GO:0005887//integral component of plasma membrane;GO:0016021//integral component of membrane	GO:0015295//solute:proton symporter activity	GO:0006810//transport;GO:0055085//transmembrane transport	K10730//ATP-dependent DNA helicase Q4 [EC:3.6.4.12]	NP_081398.2//major facilitator superfamily domain-containing protein 3 [Mus musculus]
14130	1556	0.788506	0.834309	0.0814596	0.999992	*	0.58905	Fcgr2b	GO:0005856//cytoskeleton;GO:0009897//external side of plasma membrane;GO:0005737//cytoplasm;GO:0044297//cell body;GO:0005887//integral component of plasma membrane;GO:0005576//extracellular region;GO:0016021//integral component of membrane;GO:0043197//dendritic spine;GO:0005886//plasma membrane	GO:0001540//amyloid-beta binding;GO:0005057//signal transducer activity, downstream of receptor;GO:0019772//low-affinity IgG receptor activity;GO:0044877//macromolecular complex binding;GO:0019864//IgG binding	GO:0046330//positive regulation of JNK cascade;GO:0006911//phagocytosis, engulfment;GO:0016064//immunoglobulin mediated immune response;GO:0016358//dendrite development;GO:0032693//negative regulation of interleukin-10 production;GO:0001811//negative regulation of type I hypersensitivity;GO:0007166//cell surface receptor signaling pathway;GO:0050766//positive regulation of phagocytosis;GO:0051091…	K12560//low affinity immunoglobulin gamma Fc receptor II-b	NP_001070657.1//low affinity immunoglobulin gamma Fc region receptor II-b isoform 1 [Mus musculus];NP_034317.1//low affinity immunoglobulin gamma Fc region receptor II-b isoform 2 [Mus musculus]
380732	1327	9.1413	11.811	0.369655	0.999992	*	0.300158	Milr1	GO:0005887//integral component of plasma membrane;GO:0016021//integral component of membrane;GO:0005576//extracellular region;GO:0042629//mast cell granule	NA	GO:0043303//mast cell degranulation;GO:0033004//negative regulation of mast cell activation	K06727//Fc receptor-like protein	NP_001258302.1//allergin-1 isoform c precursor [Mus musculus];EDL34308.1//mCG2877, isoform CRA_a, partial [Mus musculus];EDL34309.1//mCG2877, isoform CRA_b, partial [Mus musculus]
22608	2191	22502.3	24567.3	0.126667	0.999992	*	0.367109	Ybx1	NA	NA	NA	K09276//Y-box-binding protein 1	AAA35750.1//DNA-binding protein B, partial [Homo sapiens]
66086	1438	609.511	635.266	0.0597089	0.999992	*	0.538071	Fopnl	GO:0036064//ciliary basal body;GO:0005814//centriole;GO:0005634//nucleus;GO:0031514//motile cilium;GO:0005813//centrosome;GO:0034451//centriolar satellite	NA	GO:0060271//cilium assembly;GO:0034453//microtubule anchoring	K16535//lisH domain-containing protein FOPNL	NP_079621.1//lisH domain-containing protein FOPNL [Mus musculus]
108167466	1286	0.653035	0.652611	-0.000937835	0.999992	*	0.995536	Gm45618	GO:0045095//keratin filament	NA	NA	K17582//antigen KI-67	NP_001334487.1//keratin-associated protein 5-4-like [Mus musculus]
52670	1234	8.21908	8.70105	0.0822128	0.999992	*	0.818091	Cpsf4l	GO:0005847//mRNA cleavage and polyadenylation specificity factor complex	GO:0004521//endoribonuclease activity;GO:0003723//RNA binding;GO:0046872//metal ion binding	GO:0098789//pre-mRNA cleavage required for polyadenylation;GO:0006378//mRNA polyadenylation	K14404//cleavage and polyadenylation specificity factor subunit 4	EDL34420.1//DNA segment, Chr 11, ERATO Doi 636, expressed, isoform CRA_b, partial [Mus musculus];NP_001158004.1//putative cleavage and polyadenylation specificity factor subunit 4-like protein isoform 3 [Mus musculus];EDL34421.1//DNA segment, Chr 11, ERATO Doi 636, expressed, isoform CRA_c, partial [Mus musculus]
14772	3217	250.37	225.889	-0.148448	0.999992	*	0.401388	Grk4	GO:0030425//dendrite;GO:0005938//cell cortex;GO:0005829//cytosol;GO:0043025//neuronal cell body	GO:0004703//G-protein coupled receptor kinase activity;GO:0005524//ATP binding;GO:0050254//rhodopsin kinase activity	GO:0007165//signal transduction;GO:0031623//receptor internalization;GO:0006468//protein phosphorylation;GO:0002031//G-protein coupled receptor internalization;GO:0002029//desensitization of G-protein coupled receptor protein signaling pathway	K08291//G protein-coupled receptor kinase [EC:2.7.11.16]	NP_001074212.1//G protein-coupled receptor kinase 4 isoform 2 [Mus musculus];NP_062370.2//G protein-coupled receptor kinase 4 isoform 1 [Mus musculus]
239852	2589	2.53026	2.38925	-0.0827226	0.999992	*	0.739557	Zpld1	GO:0016021//integral component of membrane;GO:0005578//proteinaceous extracellular matrix;GO:0030659//cytoplasmic vesicle membrane	NA	NA	K18274//uromodulin	NP_848835.1//zona pellucida-like domain-containing protein 1 precursor [Mus musculus]
[truncated: 16,516 more rows]

## Sheet: WT_1.gene.fpkm
gene_id	transcript_id(s)	length	expected_count	FPKM	Symbol	Cellular Component	Molecular Function	Biological Process	Kegg Orthology	Nr Description
100009600	NM_001103168	1010	16	1.01	Zglp1	GO:0005634//nucleus;GO:0005667//transcription factor complex	GO:0001228//transcriptional activator activity, RNA polymerase II transcription regulatory region sequence-specific DNA binding;GO:0000977//RNA polymerase II regulatory region sequence-specific DNA binding;GO:0003682//chromatin binding;GO:0008270//zinc ion binding;GO:0001085//RNA polymerase II transcription factor binding	GO:0048599//oocyte development;GO:0000122//negative regulation of transcription from RNA polymerase II promoter;GO:0007275//multicellular organism development;GO:0007283//spermatogenesis	K21630//GATA-type zinc finger protein 1	EDL25155.1//mCG52721 [Mus musculus]
[truncated: 15,960 more rows]

## Sheet: WT_2.gene.fpkm
gene_id	transcript_id(s)	length	expected_count	FPKM	Symbol	Cellular Component	Molecular Function	Biological Process	Kegg Orthology	Nr Description
[truncated: 16,081 more rows]

## Sheet: WT_3.gene.fpkm
gene_id	transcript_id(s)	length	expected_count	FPKM	Symbol	Cellular Component	Molecular Function	Biological Process	Kegg Orthology	Nr Description
[truncated: 16,058 more rows]

## Sheet: MUT_1.gene.fpkm
gene_id	transcript_id(s)	length	expected_count	FPKM	Symbol	Cellular Component	Molecular Function	Biological Process	Kegg Orthology	Nr Description
[truncated: 16,026 more rows]

[truncated: 2 more sheets: MUT_2.gene.fpkm, MUT_3.gene.fpkm]
